# Supplementary material for: Blood-derived lysophospholipid sustains hepatic phospholipids and fat storage necessary for hepatoprotection in overnutrition
Source: J Clin Invest. 2023 Sep 1;133(17):e171267. doi: 10.1172/JCI171267 (PMC10471173; doi:10.1172/JCI171267)
Supplement: Supplemental data set 1 [file jci-133-171267-s136.xlsx]

## Sheet: Figure 4D(1)
Chromosome	Start	Stop	Length	Strand	Gene Symbol	2afl/fl_1	2afl/fl_2	2afl/fl_3	2afl/fl_4	L2aKO_1	L2aKO_2	L2aKO_3	L2aKO_4
7	45567795	45575177	7382	-	0610005C13Rik	2171.97	2487.6	2372.23	2321.53	2289.08	1999.62	2385.07	2719.44
11	51685385	51688635	3250	-	0610009B22Rik	345.687	320.4	340.51	335.615	350.997	369.301	282.559	376.277
2	26445924	26459382	13458	+	0610009E02Rik	9.57289	5.32226	14.7554	7.67119	18.5309	14.74	20.2168	15.0264
11	120348678	120351191	2513	+	0610009L18Rik	5.31827	7.45116	5.67517	5.75339	2.18011	7.36964	6.65964	13.9362
11	23564949	23633632	68683	-	0610010F05Rik	702.012	539.678	636.752	688.488	608.25	690.286	608.882	613.191
11	70235204	70237915	2711	-	0610010K14Rik	234.004	207.568	229.277	186.985	208.2	196.523	194.081	235.986
16	31947050	31948506	1456	-	0610012G03Rik	516.935	509.872	533.466	435.34	552.657	470.838	546.091	539.794
6	72347317	72353161	5844	+	0610030E20Rik	1743.33	1714.83	1927.29	1956.15	1800.77	1722.86	1616.39	1862.8
3	138210717	138239664	28947	-	0610031O16Rik	292.505	252.275	225.872	379.724	243.082	197.343	210.254	393.929
8	77517056	77518579	1523	+	0610038B21Rik	14.088	9.2957	7.39323	5.43426	7.1698	2.45655	9.92804	6.34798
11	88619251	88623427	4176	+	0610039H22Rik	9.57288	9.58007	12.4854	20.1369	10.9005	7.36964	13.3193	12.078
2	163644850	163645801	951	+	0610039K10Rik	8.50923	11.709	7.94524	8.63009	10.9005	15.5581	21.8817	16.7234
5	143329308	143332705	3397	+	0610040B10Rik	20.2094	13.8379	17.0255	16.3013	15.2607	12.2827	8.5624	21.3688
6	108577036	108660935	83899	-	0610040F04Rik	4.25461	0	2.27007	0.958899	1.09005	2.45655	0.951378	2.78723
5	63812495	63899620	87125	+	0610040J01Rik	721.157	702.538	669.67	662.599	602.799	741.058	675.478	605.759
4	101353783	101399186	45403	+	0610043K17Rik	22.3367	18.0957	18.1605	23.9725	23.9812	30.2974	30.4441	17.6525
18	11042037	11052568	10531	-	1010001N08Rik	28.7186	39.3847	32.916	48.9038	39.2419	27.022	30.4441	26.0142
3	138062242	138081500	19258	+	1110002E22Rik	19.1458	13.8379	26.1058	21.0958	17.0611	17.1958	31.3955	7.88556
10	66912190	66920385	8195	-	1110002J07Rik	55.31	35.1269	53.3466	36.4382	44.6922	38.4859	28.5413	42.7376
12	3403883	3426748	22865	-	1110002L01Rik	202.54	161.196	193.591	170.308	173.641	158.514	200.459	176.938
7	116093380	116105211	11831	+	1110004F10Rik	676.483	643.993	587.947	653.01	590.809	647.709	599.368	648.496
5	115631049	115631817	768	-	1110006O24Rik	7.44557	8.51561	3.4051	8.63009	4.36021	8.18849	2.85413	1.85816
2	32379101	32381916	2815	-	1110008P14Rik	148.911	150.088	150.959	128.492	175.499	122.827	148.415	157.943
X	70385913	70389417	3504	+	1110012L19Rik	165.93	168.183	147.554	153.424	200.57	140.023	168.394	197.894
6	13871569	13896422	24853	+	1110019D14Rik	90.4105	55.3515	71.5071	69.9996	64.3131	54.8629	67.5478	65.0354
17	84917182	84957711	40529	-	1110020A21Rik	28.7186	35.1269	30.6459	23.9725	47.9623	22.9278	21.8817	32.5177
11	87699524	87705328	5804	+	1110028F11Rik	268.041	205.439	229.227	222.465	294.298	308.704	332.977	157.014
9	50761374	50768185	6811	-	1110032A03Rik	380.788	359.785	334.835	363.422	366.258	311.982	375.794	446.886
17	34950236	34952472	2236	-	1110038B12Rik	88.2832	92.6073	127.124	120.821	102.465	72.8775	106.554	91.0496
15	76948261	76950980	2719	+	1110038F14Rik	146.784	120.283	160.04	138.081	137.347	131.016	142.707	118.922
13	33936032	33960182	24150	+	1110046J04Rik	0	0	2.27007	0.958899	3.27016	0.818849	6.65964	3.71631
2	91273240	91444715	171475	-	1110051M20Rik	289.567	275.428	257.234	266.604	314.516	273.888	336.756	311.415
17	64049862	64050673	811	-	1110058D11Rik	12.7638	18.0957	17.0255	9.58899	14.1707	16.377	14.2707	13.9362
19	21597313	21652792	55479	-	1110059E24Rik	479.708	367.236	347.32	361.505	416.4	377.489	312.052	400.433
9	122945089	122951001	5912	-	1110059G10Rik	166.994	150.088	114.638	140.958	146.067	131.016	151.269	225.766
4	124849485	124850731	1246	-	1110065P20Rik	127.035	121.288	151.841	126.479	134.612	134.314	151.115	157.576
8	120608602	120634391	25789	-	1190005I06Rik	63.8192	79.8339	78.4965	72.8763	51.6509	54.0615	64.6937	87.2391
10	82619851	82623229	3378	-	1190007I07Rik	169.121	128.799	140.744	156.301	139.527	172.777	159.831	138.433
16	21794347	21809040	14693	+	1300002E11Rik	383.979	362.978	457.419	425.751	400.049	401.236	334.885	377.206
9	103250530	103288298	37768	-	1300017J02Rik	18524.6	18670.5	19022	17218	18229	19103.7	16583.5	16651.9
3	88805289	88832548	27259	-	1500004A13Rik	1234.95	1319.31	1196.34	1319.18	1227.31	1375.45	1165.95	1176.97
5	114808196	114813977	5781	-	1500011B03Rik	5.31827	11.709	11.3503	17.2602	8.72042	16.377	13.3193	14.8652
18	61726390	61728254	1864	+	1500015A07Rik	34.0369	55.3515	32.916	37.3971	31.6115	42.5801	31.3955	33.4468
19	20405288	20422786	17498	+	1500015L24Rik	1.06365	4.25781	0	0	2.18011	2.45655	0	5.57447
10	89686363	89700867	14504	+	1500026H17Rik	19.1458	20.2246	23.8357	33.5615	30.5215	20.4712	33.2982	26.0142
10	80172944	80175120	2176	+	1600002K03Rik	42.5461	34.0625	31.7809	34.5204	32.7016	40.1236	33.2982	30.6596
7	109998377	110006647	8270	-	1600010M07Rik	8.50923	3.19336	0	3.8356	0	0	0	0.929078
17	14943184	14945940	2756	+	1600012H06Rik	752.001	725.955	816.77	761.366	748.46	687.014	693.127	809.226
7	38183217	38197566	14349	+	1600014C10Rik	4565.26	4857.09	4735.35	4838.6	4676.33	4938.46	4532.46	4604.61
6	86527330	86564450	37120	+	1600020E01Rik	76.583	64.9315	66.967	73.8352	83.9341	85.979	95.1377	95.695
5	45668701	45669709	1008	-	1600023N17Rik	2.12731	6.38671	9.08027	2.8767	2.18011	3.27539	4.75689	1.85816
9	99470421	99474752	4331	+	1600029I14Rik	0	1.06445	3.4051	1.9178	1.09005	4.91309	2.85413	0.929078
17	47412734	47437376	24642	-	1700001C19Rik	281.868	298.972	286.694	251.005	279.363	226.003	257.227	294.518
8	61281522	61288873	7351	-	1700001D01Rik	5.31827	3.19336	5.67517	1.9178	6.54032	5.73194	5.70827	1.85816
1	33669824	33670713	889	+	1700001G17Rik	1.06365	1.06445	3.4051	4.79449	0	0.818849	0.951378	1.85816
9	40050558	40053026	2468	+	1700001J11Rik	21.3658	4.25781	10.2153	16.7091	5.67612	10.645	5.96746	15.2799
12	110667689	110682620	14931	-	1700001K19Rik	7.44557	11.709	7.94524	9.58899	7.63037	6.55079	11.4165	4.64539
19	53248736	53255206	6470	-	1700001K23Rik	2.12731	2.1289	3.4051	3.8356	1.09005	0	1.90276	1.85816
15	83353847	83367298	13451	-	1700001L05Rik	445.671	355.527	408.612	483.285	470.903	589.571	422.412	459.894
6	83156404	83162976	6572	+	1700003E16Rik	61.6919	46.8359	39.7262	40.2738	52.3225	52.4063	44.7148	32.5177
3	58141707	58163808	22101	-	1700007F19Rik	96.7924	21.289	14.7554	13.4246	38.1519	55.6817	30.4441	35.305
11	59725917	59740155	14238	-	1700007J10Rik	11.7002	15.0092	25.2753	14.9111	9.01958	16.6533	13.4979	10.2379
16	33379854	33380737	883	-	1700007L15Rik	32.9732	21.289	26.1058	21.0958	31.6115	18.0147	10.4652	39.0213
1	187125138	187127853	2715	+	1700007P06Rik	6.38192	4.25781	3.4051	6.71229	1.09005	2.45655	1.90276	8.3617
12	51005156	51062544	57388	+	1700008C04Rik	3.19096	3.19336	1.13503	2.8767	3.27016	1.6377	3.80551	1.85816
7	127510438	127512870	2432	-	1700008J07Rik	105.907	99.8049	110.178	109.847	100.405	89.3618	97.9612	152.943
17	8988333	9008320	19987	+	1700010I14Rik	26.5913	8.51561	17.0255	17.2602	18.5309	12.2827	18.0762	11.1489
10	127667123	127668852	1729	+	1700012D01Rik	20.2094	19.1601	40.8612	32.6026	22.8911	28.6597	25.6872	14.8652
7	111117673	111122676	5003	-	1700012D14Rik	18.0821	11.709	7.94524	12.4657	21.8011	16.377	6.65964	8.3617
3	153296502	153298650	2148	-	1700012D16Rik	6.38192	3.19336	2.27007	0.958899	4.36021	3.27539	2.85413	0
8	120536892	120537727	835	-	1700016A09Rik	9.57288	9.58007	18.1605	12.4657	2.18011	18.8335	26.6386	3.71631
9	57252322	57262600	10278	-	1700017B05Rik	760.512	555.644	673.075	699.037	572.278	658.354	719.242	446.886
19	29047483	29048730	1247	+	1700018L02Rik	59.8813	50.0314	48.1846	36.8837	58.2983	29.7353	50.8503	86.5198
1	53158577	53187618	29041	-	1700019A02Rik	0	0	5.67517	0.958899	0	3.27539	2.85413	4.64539
1	52922324	52992658	70334	-	1700019D03Rik	41.4825	50.0292	48.8064	42.1916	37.0618	42.5801	38.0551	46.4539
19	5502769	5503788	1019	-	1700020D05Rik	17.0185	36.1914	24.9707	21.0958	26.1613	22.1089	18.0762	22.2979
11	83437694	83441233	3539	+	1700020L24Rik	1.06365	3.19336	4.09362	3.8356	4.04151	1.6377	5.14036	1.85816
10	43525119	43541019	15900	-	1700021F05Rik	193.585	183.086	145.284	174.52	164.598	149.849	156.977	165.376
10	61674527	61680291	5764	-	1700022H01Rik	5.31827	10.6445	5.67517	1.9178	3.27016	4.09424	5.70827	6.50354
4	42969946	42974326	4380	+	1700022I11Rik	2.12731	1.06445	7.94524	6.71229	2.18011	9.82618	4.75689	7.43262
19	8754789	8756970	2181	-	1700023D09Rik	9.77352	6.7562	13.7947	13.8371	16.6853	5.91963	17.2691	7.53052
1	151884524	152090321	205797	-	1700025G04Rik	169.121	248.017	217.926	224.382	151.517	240.742	222.622	191.39
6	39063879	39067587	3708	-	1700025N23Rik	2.12731	1.06445	5.67517	2.8767	6.54032	5.73194	1.90276	5.57447
5	151368675	151414084	45409	+	1700028E10Rik	54.2463	62.8027	46.5364	59.4517	64.3131	51.5875	62.7909	71.539
7	44229930	44236123	6193	-	1700028J19Rik	8.50923	5.32226	2.27007	0.958899	1.09005	4.09424	8.5624	6.50354
5	107534720	107551549	16829	+	1700028K03Rik	25.5277	39.3847	29.5109	19.178	35.9718	27.022	23.7844	13.9362
2	92382918	92383604	686	+	1700029I15Rik	4.25461	15.9668	9.08027	15.3424	6.54032	9.82618	1.90276	8.3617
8	45953602	45975253	21651	-	1700029J07Rik	29.7823	12.7734	19.2956	14.3835	11.9906	28.6597	17.1248	22.2979
12	20804392	20815780	11388	-	1700030C10Rik	20.2094	25.7702	47.6714	32.6026	17.4408	43.399	33.2982	42.9068
2	152652883	152654331	1448	-	1700030C14Rik	2.12731	3.19336	0	1.9178	0	2.45655	0	0
8	116969595	116978960	9365	-	1700030J22Rik	17.0185	5.32226	14.7554	12.4657	23.9812	18.8335	19.0276	13.9362
8	72443880	72460542	16662	+	1700030K09Rik	79.774	96.8651	99.883	83.4242	91.5645	88.4357	108.457	113.347
3	136435270	136449350	14080	-	1700030L20Rik	3.19096	4.25781	6.8102	0	2.18011	4.14648	4.75689	2.78723
1	191894072	191907528	13456	-	1700034H15Rik	25.9598	22.4672	11.993	26.6082	25.3981	17.3541	13.9878	14.7617
3	40900199	40902544	2345	-	1700034I23Rik	75.768	92.4765	81.6864	83.797	105.887	91.0082	92.2836	72.2318
6	146951301	146954422	3121	-	1700034J05Rik	20.2094	45.7714	41.9962	38.356	47.9623	54.044	73.2561	32.5177
1	9747648	9771257	23609	+	1700034P13Rik	29.7703	15.7024	11.3232	20.4288	16.4906	9.18045	12.2235	35.4556
16	3905798	3908690	2892	-	1700037C18Rik	29.2523	36.9036	30.8797	44.1526	28.2915	24.057	34.8894	28.4446
2	131146315	131160082	13767	-	1700037H04Rik	118.066	93.6718	91.9377	87.2598	92.6545	90.0733	69.4505	159.801
3	94409389	94412956	3567	-	1700040D17Rik	1.06365	3.19336	1.13503	2.8767	2.18011	0.818849	1.90276	0
11	11868123	11885322	17199	+	1700042O10Rik	75.5194	27.6757	35.186	23.9725	39.2419	27.8409	17.1248	83.617
4	150828225	150854950	26725	-	1700045H11Rik	6.38192	1.06445	4.54013	4.79449	5.45027	5.73194	7.61102	16.7234
8	26082609	26096521	13912	+	1700047A11Rik	4.25461	4.25781	3.4051	1.9178	0	3.27539	2.85413	2.78723
1	182300834	182303290	2456	+	1700047M11Rik	4.25461	4.25781	7.94524	4.79449	10.9005	1.6377	13.3193	6.50354
16	92308716	92312467	3751	-	1700048M11Rik	2.12731	6.38671	3.4051	8.63009	5.45027	4.91309	4.75689	4.64539
9	121937275	121947017	9742	+	1700048O20Rik	42.5461	10.6445	27.2408	11.5068	32.7016	25.3843	16.1734	3.71631
11	72266844	72268557	1713	+	1700051A21Rik	2.12731	0	3.4051	5.75339	2.18011	0	0.951378	1.85816
11	105179021	105181434	2413	-	1700052K11Rik	107.103	85.1561	117.338	86.6327	97.0147	98.2618	79.846	85.1636
2	118304914	118308167	3253	+	1700054M17Rik	4.25461	2.1289	0	0.958899	0	3.27539	1.90276	0.929078
6	134792360	134821421	29061	+	1700055D16Rik	11.7002	29.8047	19.2956	25.8903	21.8011	26.2032	15.222	17.6525
1	184033032	184033999	967	-	1700056E22Rik	18.0821	17.0312	12.4854	15.3424	11.9906	12.2827	7.61102	19.5106
3	117060522	117077766	17244	-	1700061I17Rik	0	2.1289	1.13503	5.75339	5.45027	1.6377	2.85413	6.50354
9	41206155	41217628	11473	+	1700063D05Rik	1.06365	1.06445	2.27007	2.8767	3.27016	2.45655	1.90276	0
18	35726989	35730870	3881	+	1700066B19Rik	1.06365	2.1289	2.27007	1.9178	3.27016	0.818849	2.85413	0
16	79999376	80000545	1169	+	1700066C05Rik	52.119	56.4159	61.2918	57.5339	80.6639	44.2178	48.5203	41.8085
1	57377620	57385423	7803	+	1700066M21Rik	1808.21	1794.67	1934.1	1703.96	1529.34	1925.11	1708.67	1347.16
8	84001463	84004770	3307	+	1700067K01Rik	15.9548	15.9668	10.2153	11.5068	17.4408	18.8335	6.65964	17.6525
17	43588340	43591510	3170	-	1700071M16Rik	6.38192	3.19336	7.94524	6.71229	4.36021	10.645	4.75689	12.3697
12	71383154	71384209	1055	-	1700083H02Rik	2.12731	2.1289	4.54013	4.79449	14.1707	4.09424	2.85413	14.8652
2	30237198	30237632	434	-	1700084E18Rik	8.50923	3.19336	7.94524	11.5068	9.81048	11.4639	9.51378	14.8652
15	33405209	33405940	731	-	1700084J12Rik	25.5277	26.6113	18.1605	17.2602	18.5309	18.8335	11.4165	22.2979
18	38238405	38250566	12161	-	1700086O06Rik	42.5461	47.9003	51.0765	32.6026	50.1425	40.1236	43.7634	48.3121
15	79134655	79141252	6597	-	1700088E04Rik	4.36834	2.95979	6.23708	4.53579	1.3945	1.26769	3.80756	9.42803e-17
14	69164799	69171844	7045	-	1700092C10Rik	27.655	42.5781	32.916	52.7394	30.5215	40.1236	23.7844	35.305
19	8740718	8741226	508	+	1700092M07Rik	4.25461	1.06445	4.54013	3.8356	4.36021	0	0.951378	4.64539
3	90062808	90068348	5540	+	1700094D03Rik	113.811	131.992	110.098	124.657	101.375	117.095	116.068	109.631
10	76389015	76401508	12493	+	1700094J05Rik	1.09555	10.6445	2.30449	6.71229	4.36021	4.91309	3.80551	0.950279
4	146519039	146546874	27835	-	1700095A21Rik	3.19096	1.06445	11.3503	2.8767	3.27016	9.82618	4.75689	3.71631
4	138137580	138138519	939	-	1700095J12Rik	18.0821	7.45116	18.1605	19.178	10.9005	17.1958	18.0762	14.8652
5	25530018	25531467	1449	+	1700096K18Rik	53.1827	59.6093	52.2115	44.1094	66.4932	57.3194	51.3744	49.2411
17	30622441	30626906	4465	-	1700097N02Rik	9.57288	2.1289	7.94524	0.958899	0	0.818849	1.90276	0
13	102760255	102761897	1642	+	1700099I09Rik	10.6365	6.38671	15.0596	6.71229	6.54032	7.36964	6.65964	13.9362
6	129531947	129533285	1338	-	1700101I11Rik	4.25461	0	2.27007	0	0	7.36964	0.951378	0
9	108392834	108397768	4934	+	1700102P08Rik	7.44557	3.19336	4.54013	3.8356	6.54032	3.27539	1.90276	4.64539
14	76677568	76687109	9541	+	1700108F19Rik	0	1.06445	2.27007	3.8356	0	1.6377	1.90276	0.929078
14	122229905	122233639	3734	-	1700108J01Rik	15.9548	14.9023	15.8905	9.58899	18.5309	9.82618	16.1734	15.7943
5	3571716	3584342	12626	+	1700109H08Rik	14.8911	15.9668	11.3503	5.75339	10.9005	15.5581	14.2707	7.43262
15	77084398	77096315	11917	+	1700109K24Rik	51.0554	83.0272	55.6166	80.5475	85.0241	62.2325	52.3258	65.0354
17	10324602	10329313	4711	+	1700110C19Rik	2.12731	1.06445	2.27007	2.8767	1.09005	0.818849	2.85413	0
7	67204082	67222537	18455	-	1700112J16Rik	8.50923	4.25781	4.54217	3.8356	5.45027	0.818849	4.75689	4.64539
3	88171560	88177786	6226	-	1700113A16Rik	8.88632	13.3286	16.2352	13.8384	9.87025	18.8999	24.1117	8.23625
16	34935855	34939330	3475	-	1700119H24Rik	8.50923	4.25781	14.7554	9.58899	19.621	9.82618	11.4165	4.64539
15	99251788	99262042	10254	+	1700120C14Rik	6.38192	1.06445	0	0	2.18011	0	0	1.85816
18	74495678	74531125	35447	-	1700120E14Rik	38.2915	28.7402	44.2663	64.2462	23.9812	43.399	52.3258	58.5319
7	127603903	127604446	543	-	1700120K04Rik	11.7002	7.45116	13.6204	2.8767	11.9906	7.36964	10.4652	6.50354
14	54686171	54690743	4572	+	1700123O20Rik	537.326	529.179	509.729	512.571	456.097	527.285	486.873	490.693
8	68368459	68375711	7252	+	1700125H03Rik	2.12731	1.06445	0	3.8356	4.36021	0.818849	0	0
9	8221889	8241988	20099	+	1700128F08Rik	5.31827	9.58007	5.67517	12.4657	6.54032	10.645	11.4165	5.57447
7	65804052	65806224	2172	+	1810008I18Rik	1312.55	2063.97	1040.83	852.461	1118.39	1002.27	1741.02	1116.75
19	8888883	8890760	1877	+	1810009A15Rik	106.365	102.187	93.4024	101.643	90.4745	85.1603	110.36	90.9014
11	107025869	107030443	4574	+	1810010H24Rik	54.2463	101.123	103.288	77.6708	79.5739	77.7906	82.7699	59.461
8	22398721	22399592	871	+	1810012K16Rik	1.06365	12.7734	2.27007	3.8356	4.36021	4.09424	0.951378	2.78723
17	28271708	28273164	1456	+	1810013A23Rik	1.06365	2.1289	3.4051	2.8767	1.09005	1.6377	3.80551	1.85816
16	8830100	8858925	28825	+	1810013L24Rik	1617.82	1963.91	1967.01	1884.24	1676.5	2092.98	2029.29	2156.39
10	86685527	86689955	4428	+	1810014B01Rik	44.6734	57.4804	66.967	80.5475	74.1236	69.6021	66.5964	90.1205
8	106135400	106138723	3323	+	1810019D21Rik	579.884	735.828	569.787	482.326	639.035	516.695	607.932	717.249
6	87675593	87690848	15255	-	1810020O05Rik	2.12731	1.06445	0	0.958899	0	0	0	7.43262
15	89071198	89075855	4657	-	1810021B22Rik	12.7638	19.1601	20.4306	17.2602	16.3508	15.5581	14.2707	39.0213
7	73539798	73558396	18598	-	1810026B05Rik	684.867	725.718	697.423	641.623	718.1	656.025	722.859	688.554
X	12654881	12673640	18759	-	1810030O07Rik	271.232	292.535	289.434	274.245	282.324	257.119	260.737	305.74
13	64248700	64268146	19446	+	1810034E14Rik	280.804	289.531	290.569	274.245	287.774	258.756	289.219	220.191
3	122924397	122926195	1798	+	1810037I17Rik	364.833	216.084	375.696	351.916	287.774	264.488	403.384	413.44
14	121876811	121879409	2598	-	1810041H14Rik	1.06365	1.06445	5.67517	5.75339	6.54032	3.27539	7.61102	5.57447
6	91440987	91441756	769	+	1810044D09Rik	19.1458	25.5468	23.8357	29.7259	26.1613	19.6524	14.2707	27.8723
9	51289686	51328919	39233	-	1810046K07Rik	7.44557	12.7734	15.8905	9.58899	15.2607	11.4639	15.222	15.7943
16	93343716	93359544	15828	-	1810053B23Rik	1.06365	3.19336	0	0	3.27016	0.818849	2.85413	3.71631
19	3708293	3717883	9590	+	1810055G02Rik	877.518	778.112	450.61	373.971	698.726	605.131	579.39	850.11
6	35252699	35262060	9361	+	1810058I24Rik	1217.88	1399.75	1188.38	1360.67	1133.65	1322.44	1451.8	1171.57
3	36475937	36482300	6363	+	1810062G17Rik	12.7638	23.4179	14.7554	10.5479	25.0712	6.55079	8.5624	16.7234
14	20546293	20570681	24388	+	1810062O18Rik	6.38192	1.06445	0	1.9178	1.09005	2.45655	1.90276	6.50354
9	22206786	22213861	7075	-	1810064F22Rik	71.2648	48.9648	53.3466	84.3831	45.7822	93.3488	57.0827	168.163
11	57795499	57801468	5969	-	2010001A14Rik	15.9548	17.0312	15.8905	14.3835	9.81048	14.7393	18.0762	14.8652
19	4496788	4498584	1796	-	2010003K11Rik	482.899	377.88	360.941	326.985	477.443	346.373	381.502	346.546
2	158070364	158091798	21434	-	2010009K17Rik	3.19096	1.06445	0	8.63009	3.27016	14.7393	9.51378	4.64539
18	75288660	75297330	8670	-	2010010A06Rik	3.19096	3.19336	3.4051	0.958899	1.09005	1.6377	0.951378	0.929078
3	106481986	106485914	3928	-	2010016I18Rik	28.0407	15.1716	21.7748	23.9725	30.9126	15.049	7.61102	19.5106
17	86285167	86287179	2012	-	2010106C02Rik	9.57288	17.0312	13.6204	8.63009	11.9906	12.2827	17.1248	19.5106
X	112495274	112558344	63070	+	2010106E10Rik	4.25461	2.1289	5.67517	0	1.09005	4.91309	1.90276	0
5	93206518	93213475	6957	+	2010109A12Rik	1.06365	1.06445	4.54013	3.8356	2.18011	3.27539	0.951378	2.78723
X	7411817	7422989	11172	-	2010204K13Rik	1.06365	1.06445	0	1.9178	0	3.27539	3.80551	0
1	37611676	37719812	108136	-	2010300C02Rik	3.19096	8.51561	4.54013	2.8767	11.9906	4.09424	6.65964	1.85816
6	42370671	42380559	9888	+	2010310C07Rik	0	5.32226	4.54013	3.8356	4.36021	2.45655	3.80551	3.71631
9	124291804	124312695	20891	-	2010315B03Rik	710.211	728.018	660.245	634.68	636.278	656.055	586.046	666.929
8	70776862	70777607	745	+	2010320M18Rik	62.7555	73.4472	88.5326	96.8488	59.9529	75.3341	83.7212	78.0425
7	29247521	29248468	947	-	2200002D01Rik	109.556	93.6718	112.368	103.561	74.1236	80.2472	100.846	102.199
13	58380046	58385226	5180	-	2210016F16Rik	809.44	705.732	827.44	846.708	768.487	717.311	764.908	692.163
5	114942202	114948541	6339	+	2210016L21Rik	232.94	225.664	253.112	289.587	213.65	235.01	216.914	271.291
12	73548483	73551987	3504	+	2210039B01Rik	104.855	110.887	95.9518	107.43	89.5381	100.358	85.3289	118.922
5	36447611	36464855	17244	-	2210406O10Rik	10.6365	11.709	13.6204	4.79449	3.27016	14.7393	12.3679	12.078
6	31220351	31337395	117044	+	2210408F21Rik	109.556	145.83	152.094	141.917	152.607	112.182	144.609	147.723
13	77135536	77613680	478144	+	2210408I21Rik	256.341	235.244	240.627	225.341	239.812	263.669	193.13	254.567
11	88098058	88100108	2050	+	2210416O15Rik	5.31827	5.32226	9.08027	8.63009	4.36021	5.73194	9.51378	7.43262
5	148741840	148743140	1300	+	2210417A02Rik	24.464	30.8691	31.7809	37.3971	41.422	23.7466	46.6175	49.2411
2	176226565	176927814	701249	+	2210418O10Rik	638.291	564.975	563.027	516.481	541.636	554.754	549.951	659.168
9	63394447	63399245	4798	-	2300009A05Rik	90.4105	104.316	71.5071	85.342	87.2042	72.0587	100.846	119.851
6	129232623	129238483	5860	-	2310001H17Rik	171.248	215.019	221.332	220.547	195.119	175.234	170.296	244.347
2	163472545	163473004	459	+	2310001K24Rik	0	3.19336	1.13503	2.8767	2.18011	1.6377	0	2.78723
2	155097791	155100080	2289	-	2310005A03Rik	6.38192	2.1289	1.13503	1.9178	6.54032	0.818849	6.65964	13.0071
9	73039718	73042783	3065	+	2310009A05Rik	75.5194	62.8027	106.693	83.4242	103.555	82.7037	106.554	86.4042
1	138851979	138856855	4876	-	2310009B15Rik	31.9096	35.1269	44.2663	39.3149	42.5121	27.8409	21.8817	52.9574
7	90124836	90129937	5101	-	2310010J17Rik	46.8007	37.2558	35.186	33.5615	39.2419	32.7539	32.3468	52.0284
10	80318255	80320549	2294	-	2310011J03Rik	213.794	241.631	214.521	228.218	198.39	230.915	209.303	233.199
12	80120546	80132845	12299	-	2310015A10Rik	411.634	490.712	333.7	316.437	389.149	339.822	326.323	316.816
7	44668233	44678236	10003	+	2310016G11Rik	10.6365	5.32226	12.4854	6.71229	11.9906	5.73194	0	9.29078
7	27553290	27582099	28809	+	2310022A10Rik	131.893	150.088	150.959	150.547	147.157	122.008	147.464	126.355
8	124635756	124663370	27614	-	2310022B05Rik	670.101	706.796	659.455	705.75	603.889	644.434	651.694	615.979
9	50739691	50746528	6837	-	2310030G06Rik	261.659	260.791	288.299	259.862	267.063	194.067	339.642	232.269
11	59208361	59210735	2374	+	2310033P09Rik	119.129	100.058	124.854	120.821	98.1048	93.3488	143.658	80.8298
5	100210692	100218050	7358	+	2310034O05Rik	3.19096	8.51561	1.13503	5.75339	2.18011	0.818849	11.4165	5.57447
17	46772635	46773408	773	+	2310039H08Rik	717.966	831.337	799.064	661.64	746.686	603.492	737.318	786
10	95336276	95363217	26941	+	2310039L15Rik	74.2677	49.9338	47.9655	51.2164	36.0595	45.399	42.1204	36.1844
6	86483376	86488228	4852	-	2310040G24Rik	45.7371	38.3203	36.3211	30.6848	33.7916	39.3047	48.5203	41.8085
16	93792136	93794902	2766	-	2310043M15Rik	25.5277	41.5136	35.186	44.1094	32.7016	51.7395	67.5478	62.2482
7	131341611	131362727	21116	-	2310057M21Rik	183.078	129.976	136.094	132.953	151.909	147.842	151.159	163.616
17	35892677	35897379	4702	-	2310061I04Rik	452.053	411.943	391.587	373.971	344.457	324.264	394.822	406.007
15	99972167	99973288	1121	-	2310068J16Rik	5.32741	4.25781	6.8102	4.79449	10.9005	8.19855	8.5624	7.43262
7	44246722	44252320	5598	+	2410002F23Rik	207.412	237.373	189.551	254.108	230.001	253.024	248.31	233.199
11	97598511	97622894	24383	+	2410003L11Rik	5.31827	0	0	0	1.09005	2.45655	2.85413	0
3	145938014	145944830	6816	+	2410004B18Rik	106.365	107.51	110.098	119.862	116.636	116.277	129.387	98.4822
12	17004958	17011728	6770	-	2410004P03Rik	3.19096	1.06445	5.67517	3.8356	2.18011	0.818849	1.90276	0
11	62602877	62604807	1930	+	2410006H16Rik	55.31	36.1914	49.9415	69.0407	58.8629	64.6891	78.9643	63.1773
12	22953997	23010244	56247	-	2410018L13Rik	19.1458	31.9336	26.1058	29.7259	31.1842	47.4932	22.8331	35.7583
17	69275362	69277207	1845	-	2410021H03Rik	3.19096	0	4.54013	1.9178	2.18011	1.6377	1.90276	0
14	56811989	56813900	1911	+	2410022M11Rik	89.3469	104.316	98.7479	106.438	137.347	72.0587	82.7699	63.1773
5	118245227	118263115	17888	+	2410131K14Rik	186.139	192.666	236.087	163.972	196.21	175.234	186.47	211.83
8	57487963	57510263	22300	+	2500002B13Rik	14.8911	11.709	13.6204	19.178	9.81048	9.82618	18.0762	21.3688
2	153341157	153345811	4654	-	2500004C02Rik	65.2268	64.478	94.3743	68.4912	68.1408	84.6167	81.3932	94.9076
16	18836580	18840114	3534	+	2510002D24Rik	295.696	282.08	293.974	295.341	239.812	243.198	284.462	266.645
16	21649045	21694666	45621	-	2510009E07Rik	491.408	479.003	513.035	475.614	479.623	538.802	533.723	421.801
4	147940895	147947315	6420	+	2510039O18Rik	761.576	797.274	903.487	892.735	827.35	806.566	841.018	846.39
6	13867735	13871519	3784	-	2610001J05Rik	235.067	245.888	213.386	243.56	212.56	229.278	205.498	247.135
X	107782752	107816335	33583	-	2610002M06Rik	1000.9	1109.16	935.268	1090.27	942.896	1094.8	1059.83	920.716
8	20385782	20424815	39033	-	2610005L07Rik	1512.9	1583.2	1537.08	1627.26	1568.83	1554.56	1666.15	1502.4
10	79064374	79097601	33227	-	2610008E11Rik	558.417	560.967	568.653	567.669	564.649	565.005	573.681	571.384
16	11203383	11225797	22414	+	2610020C07Rik	77.6467	68.1249	57.8867	60.4106	73.0336	79.4283	62.7909	93.8985
11	21098869	21100617	1748	+	2610024D14Rik	113.811	124.541	135.069	123.698	124.266	175.234	109.408	117.064
11	85791660	85832389	40729	-	2610027K06Rik	28.7186	42.6975	18.1605	36.4382	33.837	25.412	18.0762	30.6596
11	113043906	113201839	157933	-	2610035D17Rik	22.3367	9.58007	35.186	30.6848	11.9906	50.7686	26.6386	29.7305
8	129216354	129234047	17693	-	2610044O15Rik8	152.102	173.506	164.58	154.383	159.315	189.973	146.512	144.007
1	9560833	9631093	70260	-	2610203C22Rik	69.1375	57.4804	66.967	62.3284	70.8535	73.6964	62.7909	117.064
7	84689640	84776550	86910	+	2610206C17Rik	2.12731	1.06445	0	0.958899	1.09005	0	0.951378	3.71631
4	10874498	10899424	24926	+	2610301B20Rik	243.577	145.83	157.77	191.78	177.679	184.241	157.929	183.957
6	86848407	86849441	1034	-	2610306M01Rik	17.0185	14.9023	13.6204	14.3835	25.0712	12.2827	11.4165	17.6525
13	28460034	28885423	425389	-	2610307P16Rik	12.7638	6.38671	11.3503	6.71229	10.9005	13.1016	15.222	11.1489
16	17113398	17125203	11805	-	2610318N02Rik	0	2.1289	2.27007	2.8767	1.09005	1.6377	0.951378	0
11	78261754	78290626	28872	+	2610507B11Rik	8385.84	7978.07	8747.7	8205.3	8417.39	8290.02	7597.7	8839.25
11	59197793	59202432	4639	-	2610507I01Rik	777.055	797.031	748.08	756.598	785.998	719.387	724.014	772.83
5	114821937	114823469	1532	-	2610524H06Rik	39.0341	25.3038	23.5982	45.7975	31.6873	22.9278	28.5583	35.8806
4	118527275	118530218	2943	+	2610528J11Rik	229.749	218.213	196.361	191.78	204.93	171.958	179.81	210.901
9	57075203	57076050	847	-	2700012I20Rik	12.7638	13.8379	19.2956	19.178	25.0712	18.8335	38.0551	16.7234
5	23850597	23855034	4437	+	2700038G22Rik	3.26196	10.7907	11.3503	17.2602	15.4091	6.55079	19.786	12.2392
19	32389216	32391185	1969	+	2700046G09Rik	32.9732	40.4492	27.2408	28.767	37.0618	27.8409	26.6386	28.8014
12	71136848	71243304	106456	+	2700049A03Rik	265.913	265.048	270.138	256.985	298.675	253.843	238.796	331.681
17	13487021	13554095	67074	-	2700054A10Rik	72.3592	73.478	80.5874	59.5897	69.7511	74.8156	68.5118	77.0391
18	24470871	24477768	6897	+	2700062C07Rik	76.583	71.3183	64.6969	101.643	81.754	81.066	85.624	95.695
3	5177824	5220824	43000	-	2700069I18Rik	5.31827	11.709	9.08027	7.67119	10.9005	5.73194	8.5624	5.57447
14	63055073	63058150	3077	+	2700070H01Rik	4.25461	6.38671	3.4051	0.958899	1.09005	0	1.90276	0
19	7417625	7425905	8280	+	2700081O15Rik	148.911	139.443	138.474	122.739	156.968	139.204	155.075	126.355
12	55045661	55080111	34450	-	2700097O09Rik	71.2648	93.6717	66.967	84.3831	67.5833	91.7111	82.7699	70.6099
17	94750100	94775130	25030	+	2700099C18Rik	4.25461	3.19336	1.13503	1.9178	5.45027	3.27539	4.75689	3.71631
11	64079484	64083260	3776	+	2810001G20Rik	19.1458	25.5468	23.8357	26.8492	27.2513	22.1089	30.4441	21.3688
2	94406707	94411681	4974	+	2810002D19Rik	48.928	72.3827	51.0765	65.2051	45.7822	69.6021	66.5964	53.8865
8	124839355	124863030	23675	-	2810004N23Rik	432.907	420.458	399.532	350.957	416.4	374.214	346.301	353.05
5	124328089	124341853	13764	+	2810006K23Rik	277.372	232.985	268.186	200.789	240.827	191.017	168.892	260.777
8	123042575	123044603	2028	+	2810013P06Rik	155.293	189.472	171.39	186.985	213.65	158.857	177.908	214.617
11	58867240	58884339	17099	+	2810021J22Rik	112.747	116.025	103.288	121.78	90.4744	109.726	91.3323	114.277
1	157412352	157420237	7885	+	2810025M15Rik	58.097	79.0125	59.6756	78.4941	61.39	74.2421	78.8945	69.8716
12	111572317	111574403	2086	-	2810029C07Rik	7.44557	4.25781	5.67517	1.9178	13.0806	4.91309	3.80551	5.57447
12	5375720	5416133	40413	+	2810032G03Rik	4.25461	0	0	2.8767	0	2.45655	0	1.85816
7	8084943	9876968	1792025	-	2810047C21Rik1	49.9917	61.7382	106.693	86.8304	104.645	76.9718	76.6284	78.0425
X	108834478	108886897	52419	+	2810403D21Rik	7.44557	10.6445	2.27007	13.4246	16.3508	9.00734	4.75689	6.50354
11	69897352	69900988	3636	-	2810408A11Rik	1.06365	5.32226	2.27007	3.8356	1.09005	2.45655	1.90276	4.64539
1	64679869	64690660	10791	-	2810408I11Rik	60.6282	44.707	39.7262	25.8903	41.422	54.8629	38.0551	36.234
11	120186650	120189857	3207	-	2810410L24Rik	26.5913	41.5136	21.5656	36.4382	26.1613	36.8482	42.812	39.0213
1	151748950	151755019	6069	-	2810414N06Rik	29.7823	51.0937	43.1313	32.6026	34.8817	36.8482	28.5413	38.0922
10	77515898	77516942	1044	+	2810425M01Rik	141.466	116.025	119.179	107.397	144.977	83.5226	134.144	66.8936
1	162004969	162016486	11517	+	2810442N19Rik	6.38192	5.32226	0	2.8767	1.09005	1.6377	0.951378	5.57447
6	134897961	134900786	2825	+	2810454H06Rik	27.655	25.5468	34.051	32.6026	41.422	37.667	17.1248	20.4397
1	86045863	86055457	9594	+	2810459M11Rik	2947.39	3155	3672.97	3559.43	3111.02	3254.1	3203.3	3136.57
5	25100975	25103008	2033	+	2900005J15Rik	171.248	186.279	192.956	200.41	216.921	167.045	162.686	144.007
1	127753617	127774055	20438	-	2900009J06Rik	1.06365	3.19336	4.54013	0	0	3.27539	8.5624	0.929078
5	113086323	113163314	76991	-	2900026A02Rik	6173.76	7501.22	6638.45	7130.74	5239	7442.48	7387.32	6993.64
11	120225529	120231618	6089	-	2900052L18Rik	333.987	362.978	392.722	391.231	446.922	339.822	348.204	327.035
18	76091557	76098472	6915	-	2900057B20Rik	3.19096	3.19336	3.4051	5.75339	10.9005	4.09424	9.51378	11.1489
1	118458669	118459266	597	-	2900060B14Rik	8.50923	7.45116	13.6204	10.5479	8.72042	9.00734	9.51378	10.2199
7	81523550	81531499	7949	+	2900076A07Rik	40.4188	36.1914	32.916	42.1916	41.422	27.022	46.6175	36.234
2	163419771	163420362	591	+	2900093K20Rik	9.57288	6.38671	9.08027	7.67119	11.9906	17.1958	17.1248	14.8652
2	156388063	156392980	4917	-	2900097C17Rik	7225.4	7392.62	6794.31	7500.51	7555.16	7321.33	7649.08	7425.19
9	109830154	109831432	1278	-	3000002C10Rik	98.7104	115.454	90.4218	80.5854	87.461	90.614	75.6054	74.8592
6	148944857	148947130	2273	+	3010003L21Rik	14.8911	13.0054	7.94524	14.3835	9.81048	22.9278	34.2496	23.2269
1	120121187	120188190	67003	+	3110009E18Rik	2.12731	8.51561	6.8102	3.8356	11.9906	8.18849	9.51378	7.43262
6	119848193	119849017	824	+	3110021A11Rik	3.19096	6.38671	7.94524	2.8767	7.63037	4.09424	7.61102	0.929078
7	81782187	81789456	7269	-	3110040N11Rik	102.111	67.0605	88.5326	76.7119	87.2043	94.9865	88.4781	93.8369
1	169969409	169972397	2988	+	3110045C21Rik	9.57288	20.2246	4.54013	15.3424	6.54032	10.645	19.9789	19.5106
12	70991615	71015824	24209	-	3110056K07Rik	125.511	110.703	106.693	114.109	126.446	104.813	100.846	103.128
13	119487257	119488385	1128	-	3110070M22Rik	13.8275	7.45116	10.2153	16.3013	16.3508	12.2827	7.61102	7.43262
5	139359739	139460535	100796	-	3110082I17Rik	108.493	58.5448	119.179	100.684	98.1048	107.269	77.0616	163.518
12	88365314	88377324	12010	-	3200001D21Rik	18.2756	11.709	26.1058	21.0958	14.1707	30.2974	20.9303	44.5957
2	150310937	150362766	51829	-	3300002I08Rik	18.0821	23.4179	17.0255	11.5068	11.9906	16.377	19.9789	16.7234
17	5798657	5803243	4586	+	3300005D01Rik	0	2.1289	3.4051	0	1.09005	0.818849	0	3.71631
X	135022422	135060337	37915	-	3632454L22Rik	23.4004	29.8047	29.5109	29.7259	26.1613	41.7613	20.9303	32.5177
X	56136572	56153497	16925	+	3830403N18Rik	2.12731	2.1289	1.13503	0	4.57588	1.6377	2.85413	0.978741
14	12284203	12303232	19029	+	3830406C13Rik	402.061	400.234	405.207	377.806	445.832	412.699	313.955	342.83
13	107022570	107033519	10949	+	3830408C21Rik	9.57288	7.45116	12.4854	18.2191	17.4408	8.18849	9.51378	14.8652
8	10924427	10928458	4031	-	3930402G23Rik	19.1458	13.8379	19.2956	15.3424	15.2607	13.9204	19.0275	13.0071
19	28923057	28967833	44776	-	4430402I18Rik	40.4361	30.8976	29.5109	28.767	42.531	16.4011	32.4171	29.8499
2	93029348	93033446	4098	+	4631405J19Rik	6.38192	6.38671	4.54013	0.958899	5.45027	6.55079	0.951378	4.64539
3	89767511	89773401	5890	-	4632404H12Rik	99.9834	160.732	129.265	179.454	134.062	110.028	91.7451	146.794
3	19894871	19898985	4114	+	4632415L05Rik	558.411	600.768	559.468	528.525	598.373	508.538	602.362	573.136
7	92740706	92741460	754	-	4632427E13Rik	91.4742	104.316	99.883	93.9721	123.176	99.0807	90.3809	105.915
16	30008667	30021431	12764	+	4632428C04Rik	19.1458	29.8047	35.186	18.2191	13.0806	17.1958	11.4165	18.5816
6	148212288	148235664	23376	+	4732416N19Rik	6.40405	2.57049	2.51528	3.33987	4.71333	5.23564	8.1379	7.10385e-25
7	25376819	25566418	189599	+	4732471J01Rik	55.5846	82.7233	56.8932	60.8972	60.263	62.3435	75.7778	54.2535
17	12318853	12327251	8398	+	4732491K20Rik	34.0369	22.3535	35.186	27.8081	29.4314	30.2974	29.4927	31.5886
5	25499797	25504474	4677	+	4831440E17Rik	124.447	145.83	95.3428	158.218	164.598	131.835	121.776	128.213
8	10899922	10902335	2413	+	4833411C07Rik	283.995	375.751	557.302	415.203	494.884	379.127	305.392	164.447
7	67784538	67803497	18959	-	4833412C05Rik	0	6.38671	4.54013	4.79449	0	1.6377	0	0.929078
16	11779702	11781502	1800	+	4833415N18Rik	3.19096	4.25781	0	0	5.45027	6.55079	0	3.71631
11	95858817	95861047	2230	+	4833417C18Rik	9.57288	11.709	4.54013	6.71229	6.54032	10.645	9.51378	5.57447
17	87274886	87282815	7929	-	4833418N02Rik	85.0923	78.7694	65.8319	77.6708	100.285	68.7833	104.652	76.1844
18	4353547	4368946	15399	+	4833419F23Rik	8.50923	1.06445	7.94524	2.8767	2.18011	2.45655	0.951378	9.29078
13	119462759	119486121	23362	+	4833420G17Rik	1029.77	1050.62	982.062	1072.05	1135.02	1144.98	1169.03	1018.27
13	91701665	91741873	40208	-	4833422C13Rik	120.465	170.177	175.259	158.182	178.216	109.3	130.834	162.343
17	35772450	35780688	8238	+	4833427F10Rik	2.12731	2.13933	0	2.8767	1.09005	0	5.73524	0.929078
19	46303585	46305630	2045	-	4833438C02Rik	39.3552	51.0937	35.1861	36.4382	43.6021	49.9498	57.0827	56.6737
13	54551218	54565383	14165	-	4833439L19Rik	2158.14	1875.58	2002.2	1874.68	2011.16	1894.8	1851.41	1998.43
5	19202368	19226556	24188	-	4921504A21Rik	1.06365	2.1289	1.13503	0	2.18011	3.27539	0	0
12	110841029	110843805	2776	+	4921507G05Rik	1.06365	1.06445	1.13503	0	0	2.45655	0.951378	2.78723
6	50573304	50596591	23287	-	4921507P07Rik	28.7186	31.9336	29.5109	28.767	46.8723	25.3843	27.59	33.4468
3	79212919	79253914	40995	+	4921511C10Rik	38.2915	36.1914	38.5911	42.1916	29.4314	58.1383	52.3258	39.0213
12	12351522	12392476	40954	-	4921511I17Rik	9.57288	4.25781	13.6204	13.4246	14.1707	12.2827	8.5624	13.0071
10	120765732	120778887	13155	+	4921513I03Rik	3.19096	6.38671	5.67517	7.67119	8.72042	2.45655	4.75689	0.929078
12	57585975	57618603	32628	-	4921518K17Rik	12.7638	23.4179	22.7007	23.0136	16.3508	17.1958	19.9789	21.3688
8	85408759	85432842	24083	-	4921524J17Rik	161.675	146.894	177.065	163.972	159.148	194.886	183.616	174.667
2	179976853	179979014	2161	+	4921531C22Rik	42.5461	26.6113	46.5364	45.0683	47.9623	27.8409	34.2496	40.8794
9	98003420	98012176	8756	+	4921534H16Rik	0	2.1289	0	0.958899	2.18011	0	3.80551	4.64539
10	25779314	25837438	58124	-	4930401C15Rik	4.25461	10.6445	12.4854	4.79449	11.9906	11.4639	7.61102	9.29078
2	130706200	130840146	133946	-	4930402H24Rik	2900.51	2862.31	2778.46	2859.3	2559.49	2600.71	2562	2379.57
12	71540607	71556134	15527	+	4930404H11Rik	49.9917	46.8359	41.9962	31.6437	41.422	30.2974	23.7844	50.1702
16	91011249	91016504	5255	+	4930404I05Rik	15.9548	17.0312	15.8905	31.6437	22.8911	15.5581	15.222	17.6525
14	22507174	22542799	35625	-	4930405A10Rik	11.7002	12.7734	1.13503	4.79449	5.45027	4.09424	6.65964	4.64539
2	156714539	156720910	6371	-	4930405A21Rik	1.06365	2.1289	0	0	0	6.55079	0.951378	5.57447
10	20199247	20201855	2608	-	4930405J17Rik	14.8911	6.38671	9.08027	11.5068	11.9906	16.377	13.3193	13.9362
17	63305446	63312974	7528	-	4930405O22Rik	44.6734	51.0937	62.4268	58.4928	77.3938	57.3194	58.9854	50.1702
4	9770585	9823412	52827	+	4930412C18Rik	145.72	160.732	164.58	138.081	160.238	135.929	113.214	197.894
11	60112217	60115233	3016	-	4930412M03Rik	208.476	192.666	194.091	202.328	198.39	244.017	221.671	252.709
7	122969058	122970460	1402	-	4930413G21Rik	108.493	104.316	138.474	109.314	120.996	104.813	125.582	131.929
19	44972117	44984551	12434	-	4930414N06Rik	8.50923	10.6445	6.8102	10.5479	4.36021	7.36964	16.1734	11.1489
9	99299007	99304730	5723	-	4930422M22Rik	18.0821	32.998	27.2408	26.8492	18.5309	17.1958	19.0276	14.8652
2	18998319	18999805	1486	+	4930426L09Rik	1.06365	3.19336	4.54013	3.8356	0	1.6377	6.65964	2.78723
3	32365489	32367439	1950	+	4930429B21Rik	7.44557	2.1289	4.54013	4.79449	4.36021	8.18849	0.951378	5.57447
9	79793641	79803236	9595	+	4930429F24Rik	10.6365	2.1289	4.54013	5.75339	5.45027	1.6377	4.75689	5.57447
10	100572274	100589260	16986	-	4930430F08Rik	133.413	136.464	160.252	133.417	104.716	160.303	114.635	116.155
5	44966201	44978806	12605	+	4930431F12Rik	23.4114	18.0957	10.218	15.3464	20.711	18.8369	18.0961	34.3969
8	84148038	84172598	24560	+	4930432K21Rik	4.25461	0	4.54013	0	2.18011	0	1.90276	0
9	3190269	3199814	9545	-	4930433N12Rik	3.19096	8.51561	5.67517	4.79449	7.63037	11.4639	4.75689	15.7943
13	116802095	116838179	36084	-	4930435F18Rik	3539.19	3763	3399.83	3707.64	3852.76	3643.33	3395.64	3571.3
3	96829826	96832071	2245	-	4930442L01Rik	69.1375	61.7382	68.102	49.8627	50.1424	71.2398	64.6937	44.5957
2	85073614	85086462	12848	-	4930443O20Rik	18.0821	10.6445	11.3503	21.0958	7.63037	12.2827	32.3468	6.50354
10	22066309	22068080	1771	-	4930444G20Rik	40.4188	20.9373	32.6485	29.5266	33.6883	15.1333	33.2982	27.6538
15	37425554	37440645	15091	+	4930447A16Rik	8.50923	1.06445	1.13503	3.8356	1.09005	0.818849	6.65964	10.2199
19	57273960	57277053	3093	+	4930449E18Rik	1.06365	2.1289	2.27007	1.9178	2.18011	0.818849	0.951378	0.929078
16	4964288	4978964	14676	+	4930451G09Rik	18.0821	12.7734	12.4854	19.178	18.5309	20.4712	8.5624	14.8652
14	8431172	8666291	235119	-	4930452B06Rik	179.757	126.67	152.095	80.5475	135.167	94.9865	89.4295	98.4822
16	64766105	64770940	4835	-	4930453N24Rik	699.884	615.253	710.531	680.818	638.771	653.441	631.715	596.468
10	21319088	21342056	22968	-	4930455C13Rik	23.5459	32.573	21.6432	59.8663	36.7157	29.0948	47.2036	23.8982
4	142017898	142028996	11098	+	4930455G09Rik	0	2.1289	2.27007	6.71229	2.18011	4.09424	2.85413	2.78723
3	116968267	116984407	16140	+	4930455H04Rik	7.44557	10.6445	19.2956	10.5479	7.63037	9.00734	15.222	13.9362
10	96226207	96248709	22502	+	4930459C07Rik	10.6365	18.0957	6.8102	1.9178	6.54032	6.55079	3.80551	8.3617
8	19729576	19753603	24027	+	4930467E23Rik	9.71807	8.91478	8.48478	4.43642	4.30585e-05	11.2491	2.50345e-06	7.49302
11	33973961	34098555	124594	-	4930469K13Rik	3.19096	3.19336	1.13503	4.79449	4.36021	1.6377	1.90276	4.64539
13	21440471	21446831	6360	+	4930470G03Rik	53.742	56.2925	56.5641	69.6335	50.7958	36.8865	48.9631	56.2958
17	4044658	4082996	38338	-	4930470H14Rik	6245.21	6020.47	6326.72	6975.71	6535.51	6297.07	6455.19	6376.99
13	47667550	47668394	844	+	4930471G24Rik	0	3.19336	5.67517	0	4.36021	0	0.951378	0.929078
2	130543791	130563750	19959	-	4930473A02Rik	12.7638	6.38671	13.6204	5.75339	5.45027	7.36964	4.75689	8.3617
16	78560316	78564870	4554	+	4930478L05Rik	34.0369	29.8047	27.2408	26.8492	33.7916	35.2105	31.3955	31.5886
4	19979445	20005740	26295	-	4930480G23Rik	12.7638	37.2558	28.3758	25.8903	21.8011	21.2901	22.8331	40.8794
17	90861169	90867103	5934	+	4930480K15Rik	18.0821	27.6757	27.2408	32.6026	20.711	26.2032	25.6872	14.8652
14	69732784	69767114	34330	+	4930480K23Rik	95.7288	77.705	101.018	108.356	124.266	98.2618	93.235	133.787
19	5406815	5422848	16033	+	4930481A15Rik	95.7288	83.0272	61.2918	208.081	116.636	79.4283	35.201	198.823
10	76545871	76562227	16356	-	4930483K19Rik	12.7638	6.38671	3.4051	4.79449	3.27016	12.3397	25.6872	18.5816
10	86095854	86113586	17732	+	4930486F22Rik	3.19096	1.06445	0	0.958899	0	5.73194	0	0.929078
1	20356454	20392301	35847	+	4930486I03Rik	6.38192	12.7734	9.08027	3.8356	3.32205	4.09424	2.85413	5.73554
13	60842612	60864417	21805	-	4930486L24Rik	4.25461	1.06445	4.54013	1.9178	3.27016	4.09424	0.951378	2.78723
1	62790918	62794733	3815	-	4930487H11Rik	13.8275	10.6445	23.8357	41.2327	19.621	18.8335	24.7358	31.5886
8	93811694	93813556	1862	-	4930488L21Rik	0	0	0	2.8767	1.09005	4.09424	1.90276	1.85816
X	12977873	12995907	18034	+	4930500G05Rik	2.12731	3.19336	1.13503	0	2.18011	0	3.80551	2.78723
11	84829178	84830869	1691	+	4930502E09Rik	6.38192	8.51561	7.94524	6.71229	6.54032	16.377	11.4165	2.78723
18	70453140	70472481	19341	-	4930503L19Rik	96.7924	84.0917	95.3428	75.753	74.1236	94.1676	117.019	93.8369
19	45998137	46013387	15250	+	4930505N22Rik	5.31827	8.58739	3.4051	0.958899	1.09005	4.91309	4.75689	0
17	8293366	8311119	17753	-	4930506C21Rik	50.0636	64.9316	46.5918	43.1861	67.6187	54.0556	59.9808	44.6488
10	62449160	62451354	2194	+	4930507D05Rik	12.2456	7.78074	5.90222	7.10545	2.32322	9.42783	7.10938	7.7311
9	72518250	72531859	13609	-	4930509E16Rik	1.06365	5.32226	0	0.958899	2.18011	3.27539	1.90276	0.929078
16	11178176	11192293	14117	+	4930509G22Rik	187.031	190.931	188.107	190.217	200.48	181.098	166.103	195.878
6	94132923	94237443	104520	-	4930511A08Rik	13.8275	26.6113	22.7007	14.3835	25.0712	20.4712	19.0276	13.9362
18	57545361	57552398	7037	-	4930511M06Rik	1677.8	1811.47	1622.9	1605.99	1614.47	1682.82	1539.26	1675.34
12	69790344	69841881	51537	+	4930512B01Rik	31.9096	25.5468	35.186	25.8903	46.8723	27.8409	29.4927	51.0993
11	11589223	11627839	38616	-	4930512M02Rik	515.597	454.081	652.062	426.634	457.794	457.686	298.162	272.55
8	95806830	95821729	14899	+	4930513N10Rik	58.5009	71.3183	73.7772	58.4928	81.754	71.2398	76.1102	61.3191
5	114773733	114774984	1251	-	4930515G01Rik	5.31827	7.45116	6.8102	11.5068	8.72042	9.00734	5.70827	8.3617
X	46267559	46328912	61353	-	4930515L19Rik	0	1.06445	5.67517	0.958899	2.18011	0	0.951378	0.929078
2	124123636	124129957	6321	-	4930517E11Rik	2.12731	0	1.13503	0	3.27016	1.6377	0	2.78723
5	114853714	114883880	30166	+	4930519G04Rik	44.9194	68.3271	49.295	45.0167	44.3435	63.6945	58.1747	50.7986
3	143030614	143040754	10140	+	4930519L02Rik	517.848	502.813	618.18	457.065	413.641	467.423	406.901	358.746
9	114368324	114377239	8915	+	4930520O04Rik	2.12731	6.38671	3.4051	3.8356	3.27016	3.27539	3.80551	3.71631
14	7375410	7381920	6510	-	4930521O11Rik	122.901	139.207	124.206	115.255	96.0622	111.716	90.5171	129.286
8	70510486	70512601	2115	+	4930522P08Rik	7.44557	2.1289	11.3503	9.58899	7.63037	8.18849	7.61102	11.1489
1	160044380	160078587	34207	+	4930523C07Rik	370.335	465.52	393.15	494.621	507.629	422.823	465.681	493.371
19	10645694	10648054	2360	-	4930524O05Rik	27.655	22.3535	26.1058	29.7259	17.5284	22.9278	19.0276	3.71631
13	67796594	67830986	34392	-	4930525G20Rik	30.8459	29.8047	22.7007	26.8492	17.4408	36.0293	20.9303	22.2979
9	124423251	124424857	1606	+	4930526I15Rik	64.8828	83.0272	79.4524	73.8352	85.0241	49.9498	74.2075	71.539
4	21846327	21848449	2122	-	4930528A17Rik	11.7002	6.38671	7.94524	14.3835	8.72042	9.82618	8.5624	10.2199
13	59733650	59737471	3821	+	4930528D03Rik	68.0738	21.5623	61.2918	40.0432	35.6589	33.8797	49.9571	54.5997
10	106555195	106602481	47286	-	4930532I03Rik	1.06365	2.1289	2.27007	2.8767	4.36021	3.27539	3.80551	1.85816
2	113691053	113708551	17498	-	4930533B01Rik	1.06365	3.19336	4.54013	0.958899	6.54032	0.818849	2.85413	3.71631
7	75030211	75075167	44956	+	4930533N22Rik	108.263	142.518	129.79	100.523	118.805	122.457	108.89	110.994
17	28896395	28915325	18930	-	4930539E08Rik	26.663	9.58007	20.4862	14.4198	14.1707	16.412	10.4776	13.9362
3	135436221	135438666	2445	-	4930539J05Rik	14.8911	11.7455	17.0255	8.7098	10.9005	15.5581	10.4968	11.205
2	135169573	135215617	46044	-	4930545L23Rik	29.7823	32.998	36.3211	67.1229	44.6922	43.399	54.2285	39.0213
12	26346710	26371749	25039	+	4930549C15Rik	12.7638	7.45116	2.27007	3.8356	5.45027	1.6377	3.80551	0.929078
18	67776033	67799944	23911	-	4930549G23Rik	8.50923	4.25781	2.27007	0.958899	2.18011	0.818849	2.85413	2.78723
19	55640589	55702205	61616	-	4930552P12Rik	6.38192	6.38671	6.8102	14.3835	7.63037	7.36964	3.80551	11.1489
15	10714836	10790124	75288	+	4930556M19Rik	191.458	152.217	266.733	226.3	176.589	170.321	159.831	155.156
11	88851604	88881396	29792	+	4930556N13Rik	81.9013	116.025	107.828	92.0543	129.716	126.103	98.9433	112.418
6	125010176	125049854	39678	-	4930557K07Rik	26.5913	5.32226	18.1605	13.4246	21.8011	13.9204	15.222	17.6525
1	57359222	57377545	18323	-	4930558J18Rik	12.7638	7.45116	9.08027	5.75339	5.45027	6.55079	4.75689	3.71631
16	4835416	4867692	32276	+	4930562C15Rik	8.50923	10.6445	10.2153	5.75339	9.81048	10.645	16.1734	11.1489
1	160074735	160077986	3251	-	4930562F07Rik	15.7707	16.6769	16.5975	12.6364	25.4067	16.08	6.20215	15.7631
18	10706860	10711833	4973	+	4930563E18Rik	2.12731	2.1289	0	1.9178	7.63037	3.27539	3.80551	0.929078
11	72215138	72218451	3313	+	4930563E22Rik	6.38192	7.45116	4.67941	2.8767	0	2.48137	4.75689	3.82065
17	44879704	44880886	1182	-	4930564C03Rik	5.31827	12.7734	7.94524	13.4246	10.9005	11.4639	6.65964	7.43262
16	36880519	36897190	16671	-	4930565N06Rik	262.722	301.24	305.324	279.998	294.314	259.575	241.65	330.752
3	97046656	97092786	46130	-	4930573H18Rik	37.2279	38.3203	48.8064	31.6437	57.7728	49.1309	29.4927	36.234
3	51276761	51278408	1647	+	4930577N17Rik	51.6507	56.4174	56.5692	66.4204	56.3373	63.3852	79.8883	71.0913
4	42670290	42871807	201517	+	4930578G10Rik	32.0669	8.90664	14.9969	24.3907	11.1688	9.88576	17.9652	20.3545
18	73703926	73707206	3280	+	4930578L24Rik	17.0185	14.9023	10.2153	8.63009	14.1707	11.4639	12.3679	19.5106
3	138164135	138186714	22579	-	4930579F01Rik	4.25461	0	1.13503	0.958899	0	0	0.951378	4.64539
14	54650511	54655101	4590	+	4930579G18Rik	74.4557	84.0917	82.8575	90.1365	69.7634	90.0734	73.2561	79.9007
3	79629079	79632820	3741	+	4930579G24Rik	49.7167	45.8451	37.3766	40.5593	40.5253	43.9575	36.1548	35.66
13	38460241	38461794	1553	-	4930579J19Rik	1.06365	3.19336	0	1.9178	2.18011	0.818849	1.90276	4.64539
9	98562460	98563612	1152	-	4930579K19Rik	2.12731	3.19336	3.4051	5.75339	7.63037	4.09424	0	4.64539
9	35116728	35130923	14195	+	4930581F22Rik	421.207	385.332	367.751	502.463	443.652	437.265	393.87	541.652
2	124217679	124222359	4680	-	4930583P06Rik	2.12731	1.06445	0	2.8767	1.09005	0.818849	3.80551	2.78723
15	33593881	33653437	59556	-	4930592A05Rik	3.19096	2.1289	3.4051	0	3.27016	2.45655	3.80551	2.79
3	157527515	157534091	6576	-	4930592C13Rik	3.19096	1.06445	5.67517	0.958899	4.36021	3.27539	4.75689	2.78723
18	82918405	82920561	2156	-	4930592I03Rik	14.8911	23.4179	18.1605	20.1369	23.9812	15.5581	19.9789	20.4397
1	37485851	37488606	2755	-	4930594C11Rik	9.57288	2.1289	13.6204	1.9178	8.72042	17.1958	15.222	7.43262
14	122913030	122929443	16413	+	4930594M22Rik	115.938	89.4139	116.18	110.273	115.546	146.574	117.019	116.135
1	138977657	138979247	1590	+	4930596I21Rik	4.25461	2.1289	6.8102	8.63009	8.72042	6.55079	6.65964	3.71631
6	39118473	39148313	29840	+	4930599N23Rik	9.57288	10.6445	15.8905	14.3835	8.72042	15.5581	7.61102	9.29078
2	120455698	120469368	13670	-	4931402G19Rik	17.0185	23.4179	17.0255	16.3013	25.3025	22.1089	19.0276	23.2269
19	26768801	26823908	55107	-	4931403E22Rik	28.7186	37.2558	31.7809	32.6026	37.0618	34.3916	32.3468	29.7305
12	69843686	69853672	9986	+	4931403G20Rik	28.7186	32.998	29.5109	40.2738	40.332	31.1163	33.2982	63.1773
9	15283337	15306449	23112	-	4931406C07Rik	5117.22	4935.99	4383.46	3723.37	4268.65	3947.65	3904.39	5068.86
14	25586804	25590662	3858	+	4931406H21Rik	567.991	745.116	508.495	939.721	655.122	745.152	682.138	531.433
7	34236714	34285610	48896	-	4931406P16Rik	836.031	869.657	903.487	979.036	865.502	1051.4	991.336	977.39
19	37258426	37264096	5670	-	4931408D14Rik	537.145	927.138	728.689	724.93	573.365	623.966	684.994	540.722
14	54583663	54605909	22246	-	4931414P19Rik	135.084	131.992	127.124	137.123	118.816	115.458	102.749	117.064
2	103992495	104028362	35867	-	4931422A03Rik	69.3008	70.3282	96.5335	56.575	74.1236	79.4283	46.6431	60.3901
8	105280409	105289529	9120	-	4931428F04Rik	71.7335	70.9081	74.641	60.6366	63.9736	67.2549	74.7989	43.7144
6	118880158	118885544	5386	+	4931430N09Rik	2.12731	7.45116	2.27007	2.8767	1.09005	4.91309	0	0
11	29822395	29825669	3274	-	4931440F15Rik	6.39622	9.58007	9.08027	6.71229	11.9906	5.73194	10.4652	4.64539
3	65527485	65529415	1930	-	4931440P22Rik	15.1037	17.2261	11.3503	23.0136	21.8011	14.0772	21.8817	13.9362
9	103557090	103565892	8802	+	4932413F04Rik	0	5.32226	3.4051	0.958899	9.81048	7.36964	2.85413	7.43262
3	36863106	37053034	189928	+	4932438A13Rik	8362.44	7376.65	7750.01	7048.87	7944.31	7526.86	6676.77	6560.22
16	91055524	91069153	13629	-	4932438H23Rik	3.19096	2.1289	4.54013	0.958899	1.09005	4.09424	4.75689	4.64539
13	24905600	24911781	6181	+	4932702P03Rik	5.04777e-34	4.18533	4.49632	5.1579	5.9225e-29	1.07426	2.47974	1.15187
1	89676507	89683893	7386	-	4933400F21Rik	93.6015	64.9316	110.098	69.0407	68.6733	99.8995	78.9643	61.3191
3	135833694	135840270	6576	-	4933401H06Rik	3.19096	2.1289	4.54013	7.67119	6.54032	8.18849	4.75689	5.57447
1	63754909	63769268	14359	-	4933402D24Rik	11.7002	5.32226	7.94524	6.71229	7.63037	6.55079	3.80551	5.57447
5	136919146	136937110	17964	+	4933404O12Rik	115.938	149.357	160.076	129.451	155.878	118.391	111.311	150.511
3	122882592	122924117	41525	-	4933405D12Rik	1.06365	0	1.13503	2.8767	4.36021	0	0	0.929078
8	105708289	105710246	1957	+	4933405L10Rik	0	0	0	1.9178	1.09005	3.27539	0.951378	2.78723
12	32919384	32953790	34406	-	4933406C10Rik	1.06365	8.51561	0	6.71229	1.09005	4.09424	7.61102	4.64539
7	114315479	114415162	99683	-	4933406I18Rik	30.8459	25.5468	36.3211	23.0136	18.5309	33.5728	26.6386	38.0922
7	82743346	82755645	12299	-	4933406J10Rik	18.0821	9.58007	15.8905	17.2602	20.711	9.82618	14.2707	13.9362
10	75449510	75463105	13595	+	4933407G14Rik	7.44557	27.6757	19.2956	11.5068	7.63037	18.0147	18.0762	13.9362
X	75725458	75764700	39242	-	4933407K13Rik	95.7288	89.414	143.014	133.287	105.735	118.733	98.9433	107.773
4	42031296	42462994	431698	-	4933409K07Rik	2653.49	2239.9	2399.9	2439.33	2540.37	2350.93	2494.5	2504.1
19	42052228	42053629	1401	+	4933411K16Rik	435.034	477.939	491.47	406.573	450.192	386.497	433.828	372.56
10	116950562	116963280	12718	+	4933412E12Rik	15.9548	10.6445	19.2956	9.58899	14.1707	14.7393	11.4165	10.2199
14	26357547	26400457	42910	+	4933413J09Rik	4.25461	11.709	15.8905	30.6848	6.54032	9.82618	13.3193	5.57447
13	101254319	101293397	39078	+	4933416M06Rik	12.7638	4.25781	4.54013	3.8356	7.63037	6.55079	5.70827	9.29078
8	27142910	27149707	6797	+	4933416M07Rik	7.28674	9.34422	4.00335	6.36692	5.19506	3.00263	2.12383	5.90149
8	123235091	123242360	7269	+	4933417D19Rik	52.119	47.9003	41.9962	28.767	45.7822	48.3121	40.9092	29.7305
3	55847105	55848066	961	+	4933417G07Rik	5.31827	1.06445	0	0.958899	3.27016	2.45655	0	0
7	143322772	143330651	7879	-	4933417O13Rik	7.44557	8.51561	6.8102	6.71229	5.45027	4.09424	5.70827	4.64539
4	33027139	33031324	4185	-	4933421O10Rik	320.417	420.929	386.448	349.261	315.657	353.802	362.991	278.111
18	14988995	15047988	58993	+	4933424G05Rik	6.38192	3.19336	1.13503	9.58899	3.27016	1.6377	2.85413	4.64539
11	57623698	57649495	25797	-	4933424L21Rik	5.31827	3.19336	7.94524	4.79449	11.9906	5.73194	8.5624	5.57447
11	72153929	72207483	53554	-	4933427D14Rik	178.694	124.541	141.879	163.972	139.527	138.385	155.075	113.347
15	74709161	74710375	1214	+	4933427E11Rik	2.12731	1.06445	0	3.8356	4.36021	0	2.85413	2.78723
11	97490783	97500341	9558	-	4933428G20Rik	10.8929	30.1588	15.9511	11.5896	21.9859	20.894	27.7714	21.4395
4	62525369	62547994	22625	+	4933430I17Rik	0	1.06445	2.27007	3.8356	0	7.36964	1.90276	0.929078
3	107888850	107896214	7364	-	4933431E20Rik	160.612	169.248	169.023	141.917	176.525	162.112	142.707	130.071
6	72120213	72123198	2985	-	4933431G14Rik	128.702	501.357	238.357	337.532	377.158	572.376	434.78	400.433
9	75410184	75415538	5354	+	4933433G15Rik	6.38192	6.38671	4.54013	7.67119	5.45027	9.00734	3.80551	4.64539
13	66996818	67032406	35588	-	4933433G19Rik	4.25461	10.6445	6.8102	11.5068	1.09005	8.18849	7.61102	5.57447
3	90051636	90063342	11706	+	4933434E20Rik	736.048	817.501	829.708	827.532	748.871	881.076	791.548	786.93
4	147063366	147068437	5071	-	4933438K21Rik	70.2011	28.7402	47.6714	61.3695	49.0524	42.5801	29.4927	42.7376
11	59505653	59511386	5733	+	4933439C10Rik	106.888	111.471	94.2752	100.276	107.949	100.139	106.769	126.732
10	111586719	111594274	7555	-	4933440J02Rik	26.5913	6.38671	7.94524	2.8767	6.54032	12.2827	7.61102	32.5177
5	26098668	26105315	6647	-	5031410I06Rik	5.31827	13.7787	14.7554	2.5606	3.27016	3.27539	5.19255	2.78723
5	23431808	23434354	2546	-	5031425E22Rik	477.58	534.355	471.039	425.751	466.543	456.099	527.063	473.83
2	166447451	166458771	11320	+	5031425F14Rik	10.6365	10.6445	3.4051	5.75339	3.27016	8.18849	3.80551	15.7943
2	6922702	6928723	6021	-	5031426D15Rik	36.1642	27.371	29.5109	30.707	30.556	37.667	30.6847	26.0142
6	112286794	112290320	3526	-	5031434C07Rik	12.7638	11.709	1.13503	1.9178	2.18011	7.36964	4.75689	2.78723
3	51559985	51567117	7132	+	5031434O11Rik	17.0185	4.25781	4.54013	13.4246	11.9906	6.55079	0.951378	5.57447
15	84943936	84987972	44036	-	5031439G07Rik	1866.72	2125.73	1919.34	1987.78	1879.23	1771.97	1660.18	2385.88
13	38960619	38966298	5679	+	5033403F01Rik	18.0821	8.42915	15.8905	2.00776	15.2607	11.674	8.5624	12.6817
5	52973012	52992293	19281	-	5033403H07Rik	244.64	304.433	258.788	295.341	319.386	243.198	278.754	276.865
12	111941991	111944483	2492	-	5033406O09Rik	85.0923	129.863	157.77	159.177	119.906	118.733	128.436	97.5532
1	92908378	92910765	2387	-	5033417F24Rik	28.7186	37.2558	37.4561	37.3971	37.0618	28.8497	36.1524	39.0213
8	57332435	57354581	22146	+	5033428I22Rik	1.06365	0	2.27007	3.8356	1.09005	0.818849	0	0.929078
3	108455679	108536542	80863	-	5330417C22Rik	19.1458	34.0625	27.2408	32.6026	21.8011	28.6597	27.5899	43.6667
6	142614595	142626463	11868	+	5330439B14Rik	8.50923	3.20422	9.11273	3.8356	6.54032	9.00734	5.70827	10.2199
6	50566643	50594866	28223	+	5430402O13Rik	19.1458	10.6445	22.7007	15.3424	31.6115	16.377	28.5413	23.2269
2	156852403	156862946	10543	-	5430405H02Rik	46.6571	22.3726	37.7853	37.594	46.4625	31.8907	40.1623	36.6045
5	100420842	100429536	8694	-	5430416N02Rik	12.7638	14.9023	14.7554	15.3424	15.2607	11.4639	29.4927	19.5106
12	91045848	91056636	10788	+	5430427M07Rik	0	1.06445	0	4.79449	2.18011	0	0	1.85816
X	85870273	85891500	21227	+	5430427O19Rik	14.8911	9.58007	13.6204	8.63009	16.3508	18.8335	11.4165	5.57447
X	6452376	6574664	122288	-	5430428K19Rik	1.06365	1.06445	2.27007	1.9178	2.18011	1.6377	3.80551	1.85816
7	44484517	44485414	897	+	5430431A17Rik	3.19096	1.06445	3.4051	0	5.45027	1.6377	5.70827	2.78723
X	105040854	105070125	29271	-	5530601H04Rik	71.2648	81.9628	61.2918	65.2051	71.9435	67.1456	78.013	74.3262
X	13042015	13045296	3281	+	5730405O15Rik	13.8275	22.3535	17.0255	16.3013	23.9812	13.9204	30.4441	11.1489
19	8888387	8888771	384	-	5730408K05Rik	5.31827	11.709	17.0255	24.9314	15.2607	13.1016	6.65964	11.1489
4	126609854	126614372	4518	+	5730409E04Rik	249.959	212.89	230.412	210.958	219.101	248.111	170.297	222.979
X	109001485	109002297	812	+	5730416F02Rik	0	5.32226	2.27007	0	3.27016	1.6377	0.951378	1.85816
10	95417375	95428641	11266	+	5730420D15Rik	2.12731	1.06445	12.4854	6.71229	5.45027	5.73194	3.80551	4.64539
10	41568016	41576477	8461	+	5730435O14Rik	12.7638	2.1289	7.94524	3.8356	7.63037	4.91309	4.75689	6.50354
11	80360492	80378016	17524	-	5730455P16Rik	759.448	779.179	693.506	730.681	708.535	721.406	618.395	717.248
5	48395573	48414295	18722	+	5730480H06Rik	55.31	54.287	41.9962	64.2462	73.0336	66.3267	45.6661	39.0213
4	44702800	44705111	2311	+	5730488B01Rik	0	2.1289	4.54013	5.75339	3.27016	0	0.951378	0.929078
12	18514510	18535255	20745	+	5730507C01Rik	120.144	75.6456	117.802	84.368	86.285	136.63	98.3687	108.159
11	25616846	26210577	593731	-	5730522E02Rik	20.2094	13.8379	12.4854	13.4246	7.63037	20.4712	9.51378	15.7943
6	52177155	52180852	3697	+	5730596B20Rik	19.1458	25.5468	12.4854	18.2191	16.3508	18.0147	24.7358	16.7234
7	140247301	140299792	52491	+	5830411N06Rik	3.19096	0	1.13503	0	0	2.45655	4.75689	0.929078
3	88777057	88829372	52315	+	5830417I10Rik	1108.13	1002.31	1167.6	1080.04	1146.35	1049.18	1054.65	963.07
12	69464787	69475551	10764	-	5830428M24Rik	0	0	1.13503	0	5.45027	4.91309	3.80551	1.85816
7	135648457	135652315	3858	-	5830432E09Rik	6.38192	13.8379	12.4854	5.75339	5.45027	17.1958	0.951378	9.29078
4	155400969	155421705	20736	-	5830444B04Rik	6.38192	7.45116	2.27007	31.2912	1.09005	4.94059	19.116	5.62803
9	120577331	120578074	743	+	5830454E08Rik	9.57288	4.25781	5.67517	3.8356	8.72042	4.09424	8.5624	5.57447
4	154630691	154636368	5677	-	5930403L14Rik	9.57288	7.45116	11.3503	2.8767	6.54032	13.9204	11.4165	8.3617
5	148990056	148995216	5160	-	5930430L01Rik	234.004	291.66	242.897	289.587	273.603	289.054	254.018	206.255
12	110994398	111013873	19475	+	6030440G07Rik	4.69092	4.25781	2.31246	3.8356	2.18011	4.20658	1.92605	3.72579
5	22550413	22558172	7759	+	6030443J06Rik	112.804	110.475	131.664	118.401	118.072	132.016	109.408	92.1982
15	12808177	12824658	16481	-	6030458C11Rik	908.524	820.691	874.663	763.063	779.264	995.287	734.423	802.359
8	123733958	123739942	5984	+	6030466F02Rik	5.31827	3.19336	6.8102	3.8356	1.09005	0.818849	4.75689	0
11	117797660	117807309	9649	+	6030468B19Rik	6.38192	1.06445	1.13503	4.79449	0	3.27539	0	0.929078
X	38772780	38962689	189909	+	6030498E09Rik	1.06365	3.19336	2.27007	1.9178	0	3.27539	3.80551	1.85816
14	20702012	20703100	1088	-	6230400D17Rik	21.3268	21.289	28.3758	40.2738	30.5215	20.4712	23.7844	29.7305
11	71031941	71033618	1677	-	6330403K07Rik	0	1.06445	0	2.8767	1.09005	1.6377	2.85413	5.57447
4	3714964	3716807	1843	+	6330407A03Rik	72.3284	73.4472	45.4013	69.0407	74.1236	95.8053	78.9643	75.2553
2	32732621	32741017	8396	-	6330409D20Rik	15.9548	9.58007	2.27007	2.8767	3.27016	15.5581	14.2707	6.50354
17	23550799	23565295	14496	+	6330415G19Rik	24.7603	22.0053	24.9003	24.6534	22.7607	39.9823	18.208	25.6601
5	138264045	138266662	2617	+	6330418K02Rik	4.25461	6.38671	5.16295	8.11779	8.982	6.12449	6.17991	9.54741
3	96606662	96629820	23158	-	6330549D23Rik	28.7186	29.8047	41.9962	42.1916	15.2607	32.7539	25.6872	36.234
8	120114152	120165308	51156	+	6430548M08Rik	280.805	256.532	259.923	239.725	237.631	266.126	330.128	248.993
2	156000443	156007978	7535	-	6430550D23Rik	49.9917	47.9003	53.3466	43.1505	55.5927	67.9645	47.5689	48.312
13	99410836	99412827	1991	-	6430562O15Rik	18.0821	12.7734	21.5656	12.4657	15.2607	18.8335	11.4372	15.7943
9	107340640	107349684	9044	+	6430571L13Rik	24.464	23.4179	26.1058	19.178	39.2419	13.9204	24.7358	38.0922
1	88263113	88269409	6296	-	6430706D22Rik	2500.64	3427.08	2976.92	3212.15	2718.7	2900.54	2724.36	2834.07
2	72745846	72813718	67872	-	6430710C18Rik	0	10.6445	2.27007	0.958899	1.09005	4.09424	1.90276	2.78723
2	29245116	29252994	7878	-	6530402F18Rik	118.549	147.508	118.393	112.633	103.638	104.206	100.153	102.612
3	120454334	120886733	432399	-	6530403H02Rik	2221.02	2310.38	2278.31	2303.15	2308.56	2595.99	2146	2228.03
13	62603015	62624183	21168	-	6720489N17Rik	5.31827	5.32226	10.2153	12.4657	9.02975	7.36964	16.1734	10.2199
8	20268286	20297433	29147	-	6820431F20Rik	4039.13	3867.83	3774.82	4025.35	3902.05	4146.44	3835.59	4056.05
5	52607550	52619012	11462	-	8030423F21Rik	3.19096	4.26519	3.4051	1.9178	3.27735	2.45655	1.90276	1.85816
18	77631488	77714489	83001	-	8030462N17Rik	776.465	740.859	772.958	762.324	747.774	776.269	724.954	781.354
5	148950250	148951659	1409	+	8430423G03Rik	2.12731	3.19336	0	3.8356	0	3.27539	3.80551	1.85816
11	3452437	3479832	27395	+	8430429K09Rik	12.7642	11.709	15.8916	24.9517	21.8011	23.7478	8.56319	21.3722
19	31213543	31216397	2854	-	8430431K14Rik	46.8007	48.9648	22.7007	36.4382	52.3225	55.6817	53.2772	31.5886
17	14978864	14991578	12714	+	9030025P20Rik	184.811	203.181	206.779	180.82	239.798	199.218	185.529	158.768
10	128971197	128978114	6917	+	9030616G12Rik	118.066	189.472	194.091	147.67	87.2042	72.8775	201.692	145.865
15	75427606	75431830	4224	-	9030619P08Rik	36.1642	65.996	40.8612	28.767	98.1048	38.4859	77.0616	78.0425
12	24043202	24097270	54068	-	9030624G23Rik	40.8029	62.8027	61.7956	33.7246	32.4161	53.2705	52.3258	60.483
17	40875482	40880559	5077	-	9130008F23Rik	4.25461	8.51561	5.67517	6.71229	3.27016	9.82618	1.90276	13.0071
7	49121937	49162159	40222	-	9130015G15Rik	4.25461	1.06445	1.13503	0.958899	0	0.818849	1.90276	0
7	127382260	127387167	4907	-	9130019O22Rik	117.566	128.066	118.41	129.271	117.011	128.46	140.801	153.711
6	54269681	54430222	160541	-	9130019P16Rik	73.9339	104.554	80.7931	90.0141	61.8238	92.5553	66.6053	93.9127
7	128234451	128238032	3581	-	9130023H24Rik	254.394	252.934	208.967	282.485	302.978	256.722	183.918	232.588
1	56971469	56975197	3728	+	9130024F11Rik	23.4004	38.3203	34.051	27.8081	28.3414	23.7466	33.2982	15.7943
6	72013896	72042529	28633	-	9130221F21Rik	6.38192	7.45116	7.94524	7.67119	7.65173	4.91309	3.80551	0
7	25228723	25230265	1542	+	9130221H12Rik	107.166	128.592	103.694	118.69	136.432	154.861	123.167	119.659
5	65987928	66004286	16358	-	9130230L23Rik	3.19096	2.1289	4.54013	1.9178	2.18011	5.73194	4.75689	13.9362
15	58022271	58034295	12024	-	9130401M01Rik	262.722	235.244	261.058	221.506	269.243	275.133	332.982	302.879
1	181051237	181060668	9431	+	9130409I23Rik	591.391	1009.1	667.4	521.641	647.492	556.817	584.146	760.915
5	52190681	52197985	7304	+	9230114K14Rik	44.6734	47.9478	39.7262	55.6161	70.8535	40.1236	44.7148	47.383
12	79088705	79103940	15235	-	9230116L04Rik	6.38192	0	0	0	2.31318	1.67751	1.9335	0
1	136411916	136415520	3604	-	9230116N13Rik	11.7002	6.38671	7.94524	4.79449	6.54032	3.27539	2.85413	6.50354
15	98567324	98570865	3541	+	9330020H09Rik	32.9732	53.2226	45.4013	55.6161	42.5121	45.0367	67.5478	45.5248
6	128169700	128183804	14104	-	9330102E08Rik	20.2094	17.0312	39.7262	22.0547	8.72042	30.2974	19.0276	19.5106
7	16871354	16874887	3533	-	9330104G04Rik	22.3367	14.9023	7.94524	15.3424	21.8011	9.00734	9.51378	9.29078
13	80964074	81079858	115784	+	9330111N05Rik	3.19096	1.06445	1.13503	0	1.09005	0.818849	0	3.71631
8	122443656	122446477	2821	+	9330133O14Rik	18.0821	27.6757	17.0255	19.178	29.4314	15.5581	11.4165	24.156
17	21528196	21535879	7683	-	9330136K24Rik	86.9547	72.828	79.1712	64.1045	56.1159	81.7132	78.5389	60.627
12	69197211	69199869	2658	+	9330151L19Rik	174.005	153.039	146.422	144.627	157.068	201.476	187.596	179.966
9	88841798	88858871	17073	-	9330159M07Rik	75.5194	82.7694	46.7074	50.2409	92.3576	65.5079	55.1799	97.6959
13	24937401	24939050	1649	+	9330162012Rik	235.366	262.171	237	214.427	188.871	269.147	192.897	220.291
1	188006576	188008991	2415	-	9330162B11Rik	7.44557	7.45116	9.08027	11.5068	7.63037	4.91309	3.80551	15.7943
8	94433127	94435104	1977	-	9330175E14Rik	42.5461	53.2226	52.2115	33.5615	31.6115	40.9424	25.6872	36.234
5	9266118	9484664	218546	+	9330182L06Rik	17.0184	21.289	13.6204	23.9725	19.621	18.0147	12.3679	24.156
5	108354895	108363866	8971	+	9330198I05Rik	0	1.06445	2.27007	6.71229	0	1.6377	5.70827	2.78723
4	156109998	156127264	17266	+	9430015G10Rik	106.365	135.186	114.639	96.8488	140.617	117.914	144.609	113.348
6	43442429	43474319	31890	+	9430018G01Rik	75.5194	72.3827	77.1823	69.9996	64.3131	66.3267	54.2285	63.1773
9	88595325	88599244	3919	-	9430037G07Rik	187.203	203.31	83.5487	87.8405	209.29	205.531	175.053	291.588
7	137375569	137410757	35188	-	9430038I01Rik	57.4373	100.058	68.102	101.643	77.3938	58.1383	64.6937	103.128
1	92933543	92950591	17048	-	9430060I03Rik	4.65251	2.23154	3.58534	1.01342	5.52519	4.27205	4.96494	6.58702
13	67553202	67570893	17691	+	9430065F17Rik	3.19096	1.06445	1.13503	2.8767	1.09005	5.73194	7.61102	4.64539
13	51097738	51100728	2990	-	9430083A17Rik	34.0369	32.8209	48.1219	43.1505	37.449	53.2252	51.9628	38.3627
8	111127444	111145499	18055	-	9430091E24Rik	105.302	88.3495	98.7479	101.643	81.754	84.3414	110.36	87.3333
12	11185993	11204503	18510	-	9530020I12Rik	3.19096	0	5.67517	2.8767	5.45027	7.36964	7.61102	1.85816
6	92940582	93111750	171168	+	9530026P05Rik	11.7002	18.0957	23.8357	14.3835	20.711	15.5581	17.1248	17.6525
X	48276792	48285427	8635	-	9530027J09Rik	24.162	33.4821	27.8426	33.2169	37.9101	32.2232	42.2456	33.0064
X	153037629	153072916	35287	+	9530051G07Rik	3.19096	6.38671	3.4051	5.75339	3.27016	4.91309	3.80551	3.71631
3	142882495	142894647	12152	+	9530052C20Rik	3.19096	8.51561	5.67517	10.5479	10.9005	4.91309	6.65964	9.29078
7	28129466	28164812	35346	+	9530053A07Rik	0	0	1.13503	3.8356	1.09005	3.27539	3.80551	0.929078
6	116199410	116207994	8584	-	9530062K07Rik	3.19096	7.45116	3.4051	10.5479	4.36021	4.09424	7.61102	6.50354
11	52396428	52408724	12296	+	9530068E07Rik	3796.18	3898.02	3809.17	3871.08	3944.9	4175.31	3955.83	3594.6
9	22411511	22444686	33175	+	9530077C05Rik	32.9732	47.9003	60.1568	69.0407	40.332	40.1236	52.3258	51.0993
4	95959711	95967656	7945	-	9530080O11Rik	38.2915	22.3535	24.9707	24.9314	26.1613	30.3195	35.201	22.3152
17	23749236	23754066	4830	+	9530082P21Rik	126.364	112.157	121.716	135.673	132.936	112.978	68.0332	137.185
9	68765346	68773323	7977	+	9530091C08Rik	647.593	730.558	771.663	701.759	634.435	695.508	641.204	781.052
5	45639275	45645470	6195	+	9630001P10Rik	3.19096	3.2497	5.68098	1.92333	3.27087	0	0.979588	0.929078
14	84458724	84476425	17701	-	9630013A20Rik	2.12731	4.25781	2.27007	8.63009	6.54032	4.09424	0	5.57447
11	63964226	63968041	3815	+	9630013K17Rik	10.6365	27.6757	10.2153	14.3835	18.5309	11.4639	11.4165	18.5816
1	185429357	185441820	12463	-	9630028B13Rik	2.12731	6.38671	7.94524	8.63009	4.36021	6.55079	10.4652	5.57447
14	70154405	70159503	5098	-	9930012K11Rik	17.0185	10.6445	14.7554	5.75339	19.621	10.645	11.4165	15.7943
15	60822965	60831401	8436	+	9930014A18Rik	12.4809	18.0654	22.2146	19.1372	13.7841	13.4787	9.8666	24.8955
19	29714402	29806010	91608	-	9930021J03Rik	1247.67	1307.15	1055.58	1318.49	1194.7	1160.31	1196.83	1271.91
4	124937048	124944662	7614	+	9930104L06Rik	171.248	119.219	103.288	172.602	115.546	158.038	161.734	138.433
11	48946150	48979382	33232	-	9930111J21Rik1	288.282	252.361	307.825	309.028	315.556	289.106	308.725	309.088
11	48965817	49051243	85426	-	9930111J21Rik2	66.2958	46.4243	67.7966	61.6107	93.7739	80.649	66.5335	67.7396
7	45635572	45638759	3187	-	A030001D20Rik	23.0701	16.7667	20.2179	33.3835	14.554	15.9567	15.6291	41.3345
1	193173469	193177833	4364	+	A130010J15Rik	234.682	293.008	336.77	317.218	253.827	269.27	246.407	265.615
10	122565023	122569892	4869	-	A130077B15Rik	15871.8	15731.2	15408.7	16194.2	15605.1	16194.1	14566.9	15979.2
15	60917589	60921271	3682	-	A1bg	0	3.19336	3.4051	0	8.72042	0.818849	4.75689	3.71631
19	31868813	31952366	83553	+	A1cf	12081.3	13379.9	12593.6	14484.4	14273.2	11694.4	13348.3	15082.2
3	102262405	102288772	26367	+	A230001M10Rik	9.57288	10.6445	11.3503	13.4246	6.54032	2.45655	6.65964	20.4397
1	191025351	191029782	4431	+	A230020J21Rik	2.4933	1.2546	6.84262e-26	1.1535	3.88231	1.96864	1.03197	3.14402e-38
13	59580176	59585224	5048	-	A230056J06Rik	0	1.06445	2.27007	1.9178	1.09005	0.818849	1.90276	0.929078
7	55962531	55980097	17566	+	A230056P14Rik	21.2037	5.76309	28.9376	17.3954	20.8347	16.7499	20.445	22.7623
X	20961676	20987350	25674	+	A230072C01Rik	359.221	432.849	373.928	402.868	397.897	417.112	338.411	343.195
X	151313335	151341880	28545	-	A230072E10Rik	18.0821	24.4824	22.7007	30.7061	13.0806	18.0345	15.7362	30.4069
6	124916863	124925845	8982	+	A230083G16Rik	42.5461	51.0937	63.5619	55.6161	58.8629	57.3194	59.9368	47.383
8	85053160	85060461	7301	-	A230103J11Rik	30.8459	37.4967	30.8671	42.3979	38.1519	56.562	42.812	38.1252
13	84219581	84222176	2595	-	A230107N01Rik	7.44557	6.38671	5.67517	2.8767	3.27016	4.09424	0.951378	0.929078
2	6193251	6321612	128361	+	A230108P19Rik	1.06365	2.1289	3.4051	1.9178	2.18011	0.818849	0.951378	0
6	121636173	121679239	43066	+	A2m	8.50923	6.38671	19.2956	4.79449	7.63037	12.2827	6.65964	3.71631
6	128539822	128581607	41785	-	A2ml1	97.8561	87.285	118.043	104.52	61.043	120.371	100.846	76.1844
8	99416674	99733439	316765	+	A330008L17Rik	1.06365	1.06445	2.27007	4.79449	1.09005	0	0.951378	0
15	101221191	101225187	3996	-	A330009N23Rik	18.0821	23.4179	29.5109	28.767	19.621	32.7539	27.5899	16.7234
1	195017399	195037909	20510	+	A330023F24Rik	1034.93	1031.45	972.724	1042.32	1122.75	1078.42	1018.93	838.957
19	37173843	37196542	22699	+	A330032B11Rik	71.4634	104.897	116.726	94.3247	105.786	85.0035	80.9768	110.415
14	122097939	122106975	9036	-	A330035P11Rik	71.2648	61.7382	68.102	46.0271	71.9435	46.6744	50.423	73.3971
19	12585868	12596567	10699	-	A330040F15Rik	58.5009	38.3203	59.0217	59.4517	37.0618	45.8555	53.2772	59.461
9	86695442	86701254	5812	+	A330041J22Rik	35.1006	62.8027	21.5656	35.4793	31.6115	37.667	97.0405	18.5816
10	72973303	73086706	113403	-	A330049N07Rik	3.19096	3.19336	7.94524	2.8767	2.18011	5.73194	1.90276	5.57447
2	91237146	91238358	1212	+	A330069E16Rik	22.3367	9.83682	13.6204	15.3424	13.0806	11.4639	6.65964	10.2199
5	130378851	130384632	5781	-	A330070K13Rik	0	1.06445	2.27007	1.9178	2.18011	0	1.90276	3.71631
8	120204434	120228231	23797	-	A330074K22Rik	0	0	1.13503	2.8767	2.18011	0	2.85413	0.929078
18	45683487	46045261	361774	-	A330093E20Rik	78.1473	70.0171	67.169	50.9453	71.8562	73.039	40.0714	35.3228
4	128759258	128769299	10041	+	A3galt2	7.44557	3.19336	2.27007	6.71229	3.27016	1.6377	2.85413	0.929078
4	153957237	153961925	4688	+	A430005L14Rik	762.638	734.476	814.957	643.418	687.824	703.386	615.54	750.698
5	138622859	138648906	26047	+	A430033K04Rik	463.753	515.195	514.17	501.504	477.443	434.809	449.05	425.518
6	8507059	8509162	2103	-	A430035B10Rik	30.8459	24.4824	38.5911	57.5339	35.9718	34.3916	34.2496	34.3759
10	128499247	128504243	4996	+	A430046D13Rik	125.982	189.368	173.402	146.353	184.595	161.53	155.243	173.071
14	21847578	21856927	9349	+	A430057M04Rik	5.31827	10.6445	2.28273	7.67119	4.36021	11.4639	15.222	8.3617
6	86470277	86480831	10554	-	A430078I02Rik	7.44557	4.25781	3.4051	1.9178	3.27016	8.18849	3.80551	2.78723
4	78594047	78597485	3438	+	A430085M09Rik	2.12731	6.38671	4.54013	3.8356	0	4.91309	4.75689	1.85816
15	80691025	80697611	6586	-	A430088P11Rik	29.6611	38.2755	35.0835	19.549	31.2476	23.2768	5.25778	15.1256
13	114124348	114151593	27245	-	A430090L17Rik	97.8561	68.1249	86.2626	49.8627	51.2325	63.0514	72.3047	99.4113
15	83226722	83251730	25008	-	A4galt	5.31827	9.58007	10.2153	13.4246	17.4409	10.645	17.1248	13.0071
9	99612502	99622368	9866	+	A4gnt	104.238	81.9628	40.8612	26.8492	52.3225	30.2974	22.8331	7.43262
8	122761010	122762762	1752	-	A530010L16Rik	0	2.1289	3.4051	0	1.09005	5.73194	3.80551	0
2	167690759	167697414	6655	+	A530013C23Rik	20.2094	24.4824	10.2153	19.178	15.2607	18.8335	11.4165	18.5816
12	112489448	112499928	10480	+	A530016L24Rik	36.1642	3.19336	2.27007	0	2.18011	1.6377	0.951378	45.5248
1	85088139	85109854	21715	-	A530032D15Rik	4.25461	7.45116	10.3027	7.18443	9.81048	6.57658	9.51378	4.98684
1	85106093	85114039	7946	+	A530040E14Rik	227.118	244.681	274.64	258.299	245.323	316.902	260.115	288.049
17	48151896	48167258	15362	-	A530064D06Rik	3.19096	2.1289	5.67517	2.8767	3.27016	2.45655	0.951378	2.78723
4	16164110	16266226	102116	+	A530072M11Rik	17.0185	12.7734	5.67517	8.63009	10.9005	15.5581	13.3193	9.29078
17	32403014	32404809	1795	+	A530088E08Rik	2.6861	5.55995e-13	5.99617	1.21626	3.22691	4.26183	1.30964	3.08918
1	85717083	85736607	19524	-	A630001G21Rik	18.0821	15.9668	14.7554	10.5479	28.3414	28.6597	25.6872	15.7943
8	126849020	126851838	2818	+	A630001O12Rik	4.25461	1.06445	9.08027	1.9178	2.18011	8.18849	4.75689	5.57447
10	7663371	7664624	1253	+	A630066F11Rik	38.1548	35.1811	56.9366	33.0525	48.6279	40.1679	28.4473	42.3151
5	20950989	20956399	5410	+	A630072M18Rik	208.515	157.384	219.222	159.113	230.602	222.95	218.09	185.072
2	170061240	170070779	9539	-	A630075F10Rik	2.283	2.43146	4.54013	0.958899	2.2303	1.74345	0	2.98633
16	98062512	98082440	19928	-	A630089N07Rik	4773.95	4940.77	4866.71	4882.15	4601.79	5049.73	4521.25	4632.79
1	75220095	75232094	11999	-	A630095N17Rik	1.06365	6.38671	5.67517	2.8767	3.27016	0.818849	0.951378	1.85816
1	88264828	88277558	12730	-	A730008H23Rik	622.932	1136.98	1007.06	1084.11	925.994	892.945	785.827	1050.3
1	192833119	192835214	2095	-	A730013G03Rik	4.25461	7.45116	15.8905	3.8356	3.27016	2.45655	0	5.57447
2	130872541	130906397	33856	-	A730017L22Rik	362.965	360.29	403.686	376.151	326.772	345.904	335.67	390.465
3	121634936	121646454	11518	-	A730020M07Rik	3.19096	3.19336	5.67517	0	1.09005	4.09424	3.80551	2.78723
2	129218969	129235607	16638	+	A730036I17Rik	30.8459	52.1581	24.9707	31.6437	38.1519	31.1163	27.59	25.0851
X	144153695	144166275	12580	+	A730046J19Rik	3.19096	2.1289	1.13503	0	4.36021	0	0	0
10	127070481	127071102	621	+	A730063M14Rik	6.38192	3.19336	5.67517	3.8356	14.1707	10.645	5.70827	1.85816
13	40956416	41001147	44731	-	A730081D07Rik	45.9981	51.3127	48.9531	53.1866	47.1293	74.1223	63.2613	33.5342
9	122382022	122398802	16780	-	A730085K08Rik	7.44557	4.25781	4.54013	5.75339	8.72042	9.00734	9.51378	7.43262
3	65324020	65349430	25410	-	A730090N16Rik	1.06365	1.06445	2.27007	3.8356	0	3.27539	1.90276	0
5	107497745	107512557	14812	+	A830010M20Rik	118.066	151.152	143.014	136.164	132.987	108.088	109.408	139.362
1	11414105	11975903	561798	+	A830018L16Rik	0	3.19391	1.13503	0	1.09005	1.6377	0.951378	1.85816
9	45953986	45955999	2013	+	A830035O19Rik	88.2981	82.6799	68.9047	76.1337	76.7055	65.1851	68.6194	103.627
18	32359057	32378285	19228	-	A830052D11Rik	13.8275	12.7734	12.4854	12.4657	13.0806	18.8335	9.51378	8.3617
13	78198017	78236565	38548	+	A830082K12Rik	7.44557	3.19336	5.67517	12.4657	13.0806	8.18849	3.80551	14.8652
10	33987216	33995056	7840	-	A830082N09Rik	53.1985	48.9648	43.6913	44.1094	53.4126	45.1137	55.1799	41.8085
19	4439323	4448326	9003	+	A930001C03Rik	32.721	78.0458	68.5847	40.193	51.5333	44.6485	62.6356	39.494
13	47143940	47148671	4731	-	A930002C04Rik	43.6098	17.0312	15.8905	24.9314	38.1519	24.5655	20.9303	20.4397
5	22738911	22746885	7974	-	A930003O13Rik	6.38192	2.1289	6.8102	0.958899	3.27016	0	0.951378	5.57447
2	18025189	18037742	12553	-	A930004D18Rik	24.862	36.8514	30.1046	41.8364	39.0345	33.8766	31.962	49.099
3	115881579	115888131	6552	-	A930005H10Rik	84.0286	97.9296	88.5326	84.3831	87.2042	80.2472	87.5267	94.7659
16	91465104	91470124	5020	+	A930006K02Rik	2.12731	4.25781	9.08027	4.79449	11.9906	0.818849	1.90276	6.50354
16	13754564	13758538	3974	+	A930007A09Rik	4.25461	13.8379	20.4306	16.3013	5.45027	18.8335	14.2707	10.2199
19	29503663	29521988	18325	-	A930007I19Rik	4.25461	4.25781	7.94524	8.63009	8.72042	4.91309	6.65964	13.9362
10	115569986	115582455	12469	+	A930009A15Rik	8.50923	10.6445	10.2153	9.58899	11.9906	19.6524	11.4165	7.43262
5	99297244	99729061	431817	-	A930011G23Rik	13.8275	12.7734	9.08027	8.63009	6.54032	13.9204	16.1734	12.078
18	44661665	44676272	14607	+	A930012L18Rik	6.59459	7.70509	16.469	7.8688	9.97985	5.02878	7.80411	8.57045
8	22634384	22636810	2426	-	A930013F10Rik	184.012	110.703	179.335	117.945	134.077	168.683	102.749	96.6241
2	104122769	104124747	1978	+	A930018P22Rik	6.38192	3.19336	2.27007	2.8767	5.45027	0.818849	1.90276	3.71631
2	146259286	146267161	7875	+	A930019D19Rik	41.4825	47.9003	35.186	50.8216	20.711	40.9424	41.8606	59.461
5	122989354	122998342	8988	+	A930024E05Rik	21.2731	28.7402	11.3503	20.1369	21.8011	17.1958	14.2707	9.29078
10	69209762	69213099	3337	-	A930033H14Rik	157.421	300.175	165.715	203.287	206.02	260.394	232.136	200.681
11	119461201	119491236	30035	-	A930037H05Rik	105.492	139.403	146.948	146.196	124.409	167.79	104.15	112.693
5	107630250	107633851	3601	-	A930041C12Rik	4.25461	4.25781	9.08027	3.8356	1.09005	7.36964	5.70827	7.43262
17	33981492	33985359	3867	+	AA388235	4.25461	6.38671	1.13503	8.63009	6.54032	8.18849	5.70827	12.078
11	4918516	4918919	403	+	AA413626	8.50923	4.25781	6.8102	7.67119	8.72042	18.0147	4.75689	14.8652
X	12936873	12938542	1669	+	AA414768	6.38192	4.25781	4.54013	2.8767	2.18011	5.73194	7.61102	8.3617
2	25327450	25332572	5122	-	AA543186	7.44557	10.6445	6.8102	7.67119	6.54032	9.82618	8.5624	20.4397
1	130731976	130744623	12647	+	AA986860	60.6282	51.0937	45.4013	44.1094	55.5927	73.6964	61.8395	66.8936
9	21526177	21545332	19155	+	AB124611	45.7371	43.6425	61.2918	54.6572	47.9623	78.6095	45.6661	61.3191
8	13835231	13838566	3335	-	AF366264	22.3367	7.80288	8.21274	14.5827	6.64365	30.7222	13.3193	16.0128
2	35081861	35100686	18825	-	AI182371	10460.9	8529.35	9679.63	8779.41	9287.64	8809.82	8762.05	8900.48
13	107469822	107479189	9367	+	AI197445	21.2731	29.8047	19.2956	25.8903	23.9812	13.1016	23.7844	23.2269
7	89426306	89432078	5772	+	AI314278	3.19096	3.19336	0	0	4.36021	0	0.951378	0
17	27563769	27565728	1959	-	AI413582	29.7823	32.998	49.9415	45.0683	43.6021	40.1236	35.201	46.4539
4	53261356	53270233	8877	-	AI427809	4.25461	8.51561	11.3503	16.3013	6.54032	13.1016	5.70827	4.64539
8	36993575	36995534	1959	+	AI429214	12.7638	13.8379	3.4051	19.178	20.711	23.7466	17.1248	11.1489
11	83293430	83294930	1500	+	AI450353	21.2731	14.9023	20.4306	29.7259	11.9906	18.8335	17.1248	19.5106
12	76546972	76547926	954	-	AI463170	9.57288	32.998	20.4306	23.9725	18.5309	24.5655	19.0276	23.2269
7	127091436	127094050	2614	+	AI467606	15.9548	15.9668	13.6204	14.3835	11.9906	18.8335	14.2707	5.57447
3	107039504	107054323	14819	+	AI504432	20.2094	5.32226	13.6204	9.58899	10.9005	12.2827	21.8817	8.3617
5	23692261	23712668	20407	-	AI506816	2.12731	4.25781	2.27007	0.958899	4.36021	9.00734	5.70827	0
4	141614370	141615605	1235	+	AI507597	75.192	54.541	55.8932	66.4451	60.6484	76.7781	49.9646	52.9574
1	43098710	43115947	17237	+	AI597479	470.135	434.296	421.097	409.45	414.22	470.019	441.439	448.745
17	47436639	47470639	34000	+	AI661453	1159.38	1115.68	1317.11	1200.77	1094.1	1203.71	1313.5	869.617
11	83223576	83226585	3009	+	AI662270	92.5378	64.9316	54.4816	76.7119	83.9341	81.066	54.2285	53.8865
19	5425144	5427317	2173	+	AI837181	277.613	277.821	279.219	295.341	304.125	244.836	292.072	287.085
5	31569592	31571398	1806	-	AI839979	21.2731	20.2246	20.4306	19.178	15.2607	10.645	8.5624	5.57447
7	41372930	41393380	20450	-	AI987944	357.137	386.16	369.737	367.793	406.129	362.682	343.999	394.749
16	5211819	5222300	10481	-	AU021092	41.4825	41.5136	31.7809	24.9314	45.7822	27.8409	30.4441	39.9503
4	119225138	119232725	7587	-	AU022252	1227.46	1252.86	1167.95	1065.34	1289.53	1056.31	1136.9	1098.17
4	126753555	126869695	116140	+	AU040320	1183.85	1168.77	1177.03	1117.12	1102.05	1065.32	1170.19	1186.43
11	79481723	79484032	2309	-	AU040972	26.5913	36.1914	27.2408	23.9725	38.1519	44.2178	39.0065	30.6596
10	82128013	82153066	25053	+	AU041133	111.684	150.088	160.04	173.561	177.679	153.125	163.637	156.085
2	120850656	120866691	16035	+	AV039307	9.57288	6.38671	12.5494	11.5068	5.45027	8.18849	7.61102	10.2199
4	116684965	116686023	1058	-	AV051173	5.31827	9.58007	6.8102	8.63009	10.9005	9.00734	5.70827	13.0071
4	156203284	156206029	2745	+	AW011738	123.384	139.443	148.689	127.534	136.257	130.197	144.609	105.915
8	57651753	57663431	11678	+	AW046200	2.12731	8.51561	4.54013	3.8356	7.63037	5.73194	4.75689	7.43262
19	11047612	11050567	2955	-	AW112010	816.886	813.241	847.87	874.516	921.095	824.581	998.947	971.815
7	41478874	41499891	21017	-	AW146154	205.536	198.224	204.59	196.039	195.581	182.671	178.306	182.209
13	14630245	14638203	7958	+	AW209491	294.632	255.468	249.707	246.437	277.963	263.669	275.899	287.085
13	93706100	93719176	13076	-	AW495222	43.0448	39.9824	17.2755	41.6413	45.0384	37.5865	38.5755	34.5825
5	119570129	119580359	10230	-	AW549542	129.766	245.888	199.766	238.766	216.921	275.952	222.622	224.837
15	3982035	3995747	13712	-	AW549877	1398.7	1603.06	1477.81	1469.99	1439.96	1467.38	1466.07	1802.41
9	39587396	39604271	16875	-	AW551984	0	1.06445	0	2.8767	2.18011	1.6377	0.951378	0.929078
18	25169020	25467322	298302	+	AW554918	148.911	180.957	115.773	170.684	148.247	122.827	140.804	196.035
9	54950257	54950955	698	-	AY074887	23.4004	46.8359	56.7517	37.3971	45.7822	28.6597	31.3955	39.9503
8	45060702	45065419	4717	-	AY512931	73.9023	72.4084	67.0219	57.6058	61.1884	67.1643	62.8316	77.1878
2	169962013	169963188	1175	-	AY702102	18.0821	17.0312	6.8102	16.3013	6.54032	6.55079	16.1734	6.50354
15	102338247	102350760	12513	-	Aaas	231.876	167.119	198.631	213.834	209.29	206.35	162.686	218.333
5	125475873	125517406	41533	+	Aacs	2026.26	2296.02	1135.03	1505.47	1935.93	1309.34	2483.1	2503.86
3	60031788	60040158	8370	+	Aadac	13402	10049.5	11289	9075.02	9258.91	11129	8916.31	9903.04
8	60506124	60545678	39554	+	Aadat	2271.96	1549.84	3007.84	1646.43	1645.98	1826.03	1650.64	1683.49
9	63602646	63644591	41945	+	Aagab	1149.81	1135.77	1022.67	921.509	1020.29	961.326	1020.83	1054.51
6	86849517	87003228	153711	+	Aak1	1744.41	1731.86	1759.31	1839.19	1656.89	1686.04	1696.33	1613.84
7	97550331	97579498	29167	-	Aamdc	294.632	266.113	270.138	248.355	280.143	232.553	230.234	271.291
1	74279840	74284739	4899	-	Aamp	1905	2024.61	2058.97	1898.6	2059.11	1858.79	2013.07	1996.62
11	116593687	116597681	3994	+	Aanat	5.31827	9.58007	6.8102	0.958899	8.72042	4.09424	3.80551	0.929078
2	156547576	156568973	21397	+	Aar2	599.901	548.193	610.65	594.518	697.637	610.042	582.241	559.304
15	52040107	52045723	5616	+	Aard	18.0821	24.4824	13.6204	9.58899	23.9812	18.0147	13.3193	16.7234
8	111033842	111055570	21728	+	Aars	6965.86	6646.44	6557.09	5830.11	6404.06	5965.31	7050.66	6036.22
17	45506832	45520844	14012	+	Aars2	511.618	630.155	601.571	542.735	606.068	573.194	595.559	525.86
11	101406840	101417434	10594	-	Aarsd1	243.577	176.699	209.981	195.615	198.39	203.074	198.838	182.099
5	76875935	76905515	29580	-	Aasdh	454.18	400.234	417.692	429.587	457.822	388.134	395.773	460.823
9	4294793	4309495	14702	-	Aasdhppt	1129.59	984.623	934.134	922.461	1000.67	950.693	930.454	876.117
6	23072173	23132987	60814	-	Aass	8734.72	8255.89	8416.27	8410.5	9277.44	7353.26	8453.94	11419.3
11	84422856	84513502	90646	-	Aatf	330.796	284.209	315.539	298.218	232.181	262.032	315.857	270.362
11	120007316	120047146	39830	-	Aatk	211.667	196.923	229.277	171.643	165.688	203.893	161.734	215.546
16	8513429	8621568	108139	+	Abat	9749.71	10622.8	9454.93	8214.92	9812.83	7384.25	8901.8	11733
4	53030789	53159896	129107	-	Abca1	27831.5	23396.7	28868.4	26578.8	22717.8	27045.8	22177.6	25926.8
7	120203964	120325353	121389	+	Abca14	31.9096	39.3847	69.2371	60.4106	16.3508	36.8482	17.1248	26.0142
2	25428599	25448541	19942	+	Abca2	3561.12	2941.08	4154.24	3166.18	3517.61	3491.53	3449.79	2829.95
17	24352023	24410205	58182	+	Abca3	3182.05	3730.86	3278.08	3166.27	4308.36	3506.44	3771.7	3457.73
3	122044460	122180062	135602	+	Abca4	9.57288	9.58007	2.27007	8.63009	15.2607	9.82618	4.75689	2.78723
11	110269369	110337717	68348	-	Abca5	436.098	477.939	493.74	536.025	461.092	461.012	411.947	510.993
11	110176821	110251777	74956	-	Abca6	12442.9	11967.6	12213.1	12207.5	12251.8	11362.7	11587.7	12092.7
10	79996494	80015573	19079	+	Abca7	382.916	394.911	426.773	446.847	460.004	393.046	422.412	412.51
11	110025634	110095938	70304	-	Abca8a	4352.47	4695.3	5109.92	6972.15	4642.54	4859.87	5251.6	4637.03
11	109932206	109995846	63640	-	Abca8b	4206.7	4357.67	4136.17	4460.8	4781.82	4531.56	4901.29	4595.21
11	110100822	110168154	67332	-	Abca9	231.876	211.826	249.707	242.601	273.603	247.292	278.754	226.695
8	123952459	123983123	30664	-	Abcb10	1881.6	1970.3	1959.07	1838.21	1674.32	2143.75	1741.97	1601.73
2	69238282	69342617	104335	-	Abcb11	31446.2	26712	29113.1	26028.7	30656.4	25980.7	33578.2	25885.9
5	8567091	8748576	181485	+	Abcb1a	55.7138	87.2931	38.3068	73.5916	65.4032	45.8296	136.451	103.792
5	8798147	8866315	68168	+	Abcb1b	54.9062	26.6113	53.6309	44.353	16.3508	40.9683	46.2133	34.6403
5	8893721	8959227	65506	+	Abcb4	10197.2	9019.09	10280	9537.21	10229.1	8414.49	9030.48	8894.99
1	75171641	75180393	8752	-	Abcb6	1968.82	2148.06	1970.42	2149.85	2177.93	2088.88	2044.51	2369.15
X	104280565	104413847	133282	-	Abcb7	3011.2	3079.46	3005.57	2829.71	2913.71	3142.74	2806.56	2978.62
5	24394156	24409948	15792	+	Abcb8	839.222	913.3	838.79	773.831	853.512	813.117	786.789	843.603
5	124061857	124095799	33942	-	Abcb9	71.2648	77.705	94.2078	100.684	79.5739	60.5948	62.7909	99.4113
16	14361558	14474879	113321	+	Abcc1	90.4105	79.8339	95.3428	92.0543	122.086	134.291	121.776	98.4822
17	46303220	46328024	24804	-	Abcc10	615.855	572.673	621.998	578.218	647.493	579.745	567.973	628.054
8	86504841	86566591	61750	-	Abcc12	5.31827	11.709	12.4854	10.5479	10.9005	12.2827	34.2496	6.50354
19	43782308	43838219	55911	+	Abcc2	29571.7	36672.5	30959.2	32616	31250.7	31774.6	32163.2	33765.5
11	94343295	94392991	49696	-	Abcc3	6728.89	11182.1	7046.35	8768.91	6088.84	5026.07	7780.95	11850.6
14	118482692	118706220	223528	-	Abcc4	131.893	124.541	112.368	114.109	112.275	138.385	111.311	135.645
16	20331304	20426395	95091	-	Abcc5	225.494	191.601	206.576	280.957	201.66	201.437	278.754	202.539
7	45976380	46030287	53907	-	Abcc6	8577.3	8757.24	8593.34	8613.79	8943.89	8545.51	8422.55	9151.42
6	142587862	142702275	114413	-	Abcc9	1791.57	1644.39	1637.39	1943.41	1797.38	1750.1	1772.08	1563.02
X	73716597	73738535	21938	+	Abcd1	984.943	1049.55	747.987	789.174	1133.6	817.211	947.572	1247.75
15	91145871	91192008	46137	-	Abcd2	135.36	518.386	69.2371	131.984	489.435	342.279	385.198	180.546
3	121758904	121815303	56399	-	Abcd3	17366.6	24175.4	15403.8	14817.7	21899.3	19476.3	15983	17971.8
12	84602531	84617467	14936	-	Abcd4	257.434	251.071	310.971	301.335	324.825	285.603	271.012	336.413
8	79683442	79711741	28299	-	Abce1	2908.09	2544.04	2641.2	2486.45	2677.16	2875.71	2575.44	2537.26
17	35956819	35969751	12932	-	Abcf1	1330.63	1316.73	1305.29	1297.39	1326.59	1297.06	1298.63	1291.42
5	24565341	24577468	12127	-	Abcf2	938.134	916.495	906.897	1043.28	973.416	880.257	976.109	917.004
16	20548603	20561604	13001	+	Abcf3	1313.61	1128.32	1289.4	1225.47	1172.9	1116.09	1207.3	1138.12
17	31057694	31117982	60288	+	Abcg1	624.364	509.872	795.659	680.818	578.818	692.746	657.402	688.447
6	58584976	58692452	107476	+	Abcg2	5691.82	4297.11	5983.64	3832.8	3802.03	4961.42	3542.02	3933.66
5	104935057	104982718	47661	-	Abcg3	105.302	84.0917	103.288	101.643	88.2943	102.356	122.728	107.773
17	84658174	84683012	24838	-	Abcg5	8912.35	8507.1	9504.77	9862.28	8008.62	8971.31	7884.07	12406
17	84676302	84700334	24032	+	Abcg8	10665.3	10473.8	12270.6	12286.7	9565.31	11039.1	10320	15520.5
5	30950066	30955096	5030	+	Abhd1	37.5196	54.1892	29.8063	50.2142	44.9434	41.3766	48.789	40.325
16	45729725	45742956	13231	-	Abhd10	203.158	190.537	188.416	220.547	189.669	235.829	192.178	209.972
5	135009152	135012176	3024	+	Abhd11	615.855	699.345	657.187	617.532	678.013	596.941	651.694	650.356
5	135012122	135013158	1036	-	Abhd11os	6.38192	6.38671	3.4051	3.8356	5.45027	5.73194	0.951378	4.64539
2	150832515	150904732	72217	-	Abhd12	811.567	690.827	805.871	721.09	769.576	781.181	751.586	821.301
8	9977717	9992155	14438	+	Abhd13	1176.41	1104.9	1085.09	1037.53	1057.35	1232.37	987.535	1064.72
9	106440053	106447679	7626	-	Abhd14a	180.821	153.281	149.825	163.013	135.167	172.777	156.977	167.234
9	106448640	106452919	4279	+	Abhd14b	3469.64	4314.22	3439.15	3568.06	3781.39	3486.66	3834.05	4277.47
11	77515117	77520629	5512	+	Abhd15	1816.72	2147	1557.27	1776.84	1607.83	1375.67	1737.22	2469.49
17	35089291	35102988	13697	+	Abhd16a	1049.83	1006.97	1022.67	961.776	972.327	1013.73	1006.56	978.319
2	181493206	181494981	1775	+	Abhd16b	1.06365	4.25781	3.4051	9.58899	6.54032	7.36964	12.3679	8.3617
10	80583649	80590342	6693	-	Abhd17a	1010.47	1060.19	969.319	1026.98	1029.01	935.125	935.204	1277.48
19	21653309	21685638	32329	+	Abhd17b	714.775	614.189	743.447	776.708	836.071	905.647	737.318	778.567
7	84109356	84151894	42538	-	Abhd17c	2411.3	2563.2	2557.23	2791.35	2664.09	2355.83	2459.31	2538.24
3	40894277	40936308	42031	+	Abhd18	699.543	668.44	648.158	584.3	624.083	704.779	592.384	620.428
7	79273266	79361602	88336	+	Abhd2	1484.86	1936.24	1574.29	1699.17	2448.26	2404.14	2457.41	2378.44
18	10644411	10706697	62286	-	Abhd3	1358.29	1396.56	1338.2	1346.29	1516.26	1242.19	1281.51	1620.31
14	54254129	54269170	15041	+	Abhd4	975.375	1202.83	1041.95	1058.64	1155.46	944.129	1094.1	1127.91
9	122351616	122381524	29908	+	Abhd5	1366.8	926.072	1453.97	934.925	993.044	1107.09	960.89	844.538
14	8002888	8056771	53883	+	Abhd6	556.292	732.344	678.749	807.397	671.474	622.325	595.561	802.722
8	71456700	71463658	6958	-	Abhd8	102.111	117.09	133.934	115.068	116.636	114.639	132.241	105.915
2	22940074	23040242	100168	-	Abi1	1351.9	1375.97	1272.37	1420.03	1414.64	1432.99	1314.71	1414.07
1	60409619	60481164	71545	+	Abi2	672.463	787.788	694.639	878.353	669.293	800.838	775.374	690.302
11	95830072	95842477	12405	-	Abi3	368.322	328.05	372.939	399.508	349.113	359.222	410.567	415.91
16	56477846	56690136	212290	+	Abi3bp	227.622	189.472	167.985	249.313	212.56	208.807	226.428	206.256
4	56802329	56809606	7277	+	Abitram	138.275	123.476	145.284	147.67	158.058	121.19	140.804	127.284
2	31688537	31804363	115826	+	Abl1	1706.09	1658.42	1688.95	1693.4	1419.24	1562.37	1592.6	1659.32
1	156558787	156649620	90833	+	Abl2	1021.11	1057	1040.82	1004.92	974.505	1092.35	1019.88	1020.14
19	57032733	57314920	282187	-	Ablim1	1365.74	1342.26	1443.76	1320.41	1187.06	1491.94	1355.72	1290.49
5	35757880	35884980	127100	+	Ablim2	77.6467	89.4139	82.8575	93.0132	75.2137	70.421	100.846	98.4823
18	61799393	61911853	112460	-	Ablim3	910.494	629.093	814.956	728.764	1031.2	926.926	909.523	639.204
11	76416732	76577740	161008	-	Abr	238.258	244.824	284.894	259.862	272.513	337.366	296.83	234.127
15	41865293	41869721	4428	-	Abra	10.6365	2.1289	14.7554	11.5068	11.9906	9.00734	6.65964	10.2199
10	18011260	18023253	11993	-	Abracl	70.2011	91.5428	81.7224	102.602	85.0242	94.9864	92.2836	86.4042
5	100804802	100820936	16134	-	Abraxas1	170.185	172.441	162.31	197.533	156.968	181.784	183.616	168.163
7	132859225	132885115	25890	+	Abraxas2	929.633	939.911	967.049	955.063	918.915	898.277	955.183	1012.69
13	23418361	23423867	5506	-	Abt1	798.804	822.821	829.71	803.557	760.857	803.291	728.755	665.22
6	88835914	88841936	6022	-	Abtb1	514.809	469.424	573.191	497.671	559.195	466.744	462.369	550.943
2	103566310	103718424	152114	+	Abtb2	796.676	834.53	954.563	513.97	1030.1	767.261	675.478	495.198
9	119341294	119350296	9002	+	Acaa1a	2546.43	3318.08	2990.89	3089.74	2857.86	2780.92	2549.52	3777.5
9	119148043	119157094	9051	-	Acaa1b	27356.2	45313.6	30894.3	30320.9	32369.8	26084.9	27348.1	48029.8
18	74779212	74806208	26996	+	Acaa2	13823.2	14500	13542.1	13762.1	13857.8	13116.3	13591.4	15047.3
11	84195438	84401652	206214	+	Acaca	24254.5	21010.1	14058.5	11680.3	19359.3	14999.7	16559.7	12381.8
5	114165518	114250759	85241	+	Acacb	12252.2	12827.7	4289.29	3797.24	11179.6	8228.61	10344.3	8796.51
5	121621029	121660511	39482	-	Acad10	961.4	1016.92	920.489	874.827	870.688	742.239	911.829	1147.79
9	104063724	104127657	63933	+	Acad11	13162.7	14920.4	14122.1	14650.1	14244.8	12846.1	12839.8	14575.4
5	121598281	121618939	20658	-	Acad12	146.926	184.843	182.764	116.675	183.394	170.778	140.395	185.437
9	26974139	26999550	25411	-	Acad8	1459.33	1574.32	1422.2	1397.12	1471.57	1467.38	1244.4	1448.43
3	36065979	36092858	26879	+	Acad9	1693.06	1617.7	1561.82	1541.38	1626	1489.71	1436.64	1576.13
1	66830839	66863310	32471	-	Acadl	4569.45	5040.18	4254.11	4890.38	5007.7	4519.23	4579.93	5281.81
3	153922353	153944644	22291	-	Acadm	4464.15	6004.57	4368.74	5330.52	5268.23	4435.7	4901.5	6451.52
5	115110299	115119347	9048	-	Acads	3929.13	4336.58	4100.88	3755.05	4279.55	3844.49	3619.04	4099.09
7	131410601	131446212	35611	+	Acadsb	6095.8	5581.99	6301.71	5308.46	5824.15	6099.6	5464.71	6235.97
11	70010183	70015429	5246	-	Acadvl	8757.06	9423.59	9217.61	9058.72	9181.52	8711.73	8683.22	9329.8
11	69881567	69895540	13973	-	Acap1	63.8192	61.7382	69.2371	79.5886	70.8535	67.1456	48.5203	64.1064
16	31092413	31201239	108826	-	Acap2	1326.38	1456.17	1341.61	1487.25	1368.02	1591.02	1419.46	1373.18
4	155891875	155907252	15377	+	Acap3	154.23	190.537	170.255	166.848	170.048	174.415	193.13	196.035
9	53580522	53610351	29829	-	Acat1	7612.57	8683.8	6853.33	7133.25	7005.77	6910.26	6998.33	7949.19
17	12943042	12960726	17684	-	Acat2	1683.1	1968.13	1156.77	1231.66	1395	1424.23	1740.59	1576.2
17	12923959	12940397	16438	-	Acat3	7535.09	7163.52	7630.17	7225.8	7715.81	6602.71	7499.75	7490.65
1	180726043	180754205	28162	+	Acbd3	793.485	662.089	650.374	620.408	698.724	683.739	772.519	715.39
11	103101688	103112200	10512	+	Acbd4	940.269	878.173	999.965	891.776	821.9	721.406	863.851	860.326
2	23068201	23114513	46312	+	Acbd5	9456.73	10055.4	10946.9	10313.1	9918.29	9935.42	9128.49	9084.68
1	155558120	155687234	129114	+	Acbd6	327.605	292.724	317.809	320.272	333.556	327.539	368.183	353.979
2	93833467	93849944	16477	-	Accs	99.9834	102.187	77.1823	82.4653	71.9435	75.334	57.0827	104.057
8	105698155	105701229	3074	-	Acd	272.295	276.757	256.518	245.478	283.414	253.025	267.337	335.397
11	105967948	105989965	22017	+	Ace	44.6734	44.707	31.7809	63.2873	55.5927	54.8628	60.8882	78.0426
X	164139342	164188419	49077	+	Ace2	11.7002	19.1601	19.2956	21.0958	5.45027	13.9204	10.4652	12.078
17	56953490	56982127	28637	-	Acer1	32.177	30.8807	31.6145	23.6626	19.9796	31.2104	40.5154	22.3646
4	86874414	86932491	58077	+	Acer2	466.943	411.942	383.642	408.523	439.292	504.41	495.728	551.874
7	98213810	98321209	107399	-	Acer3	540.338	631.219	556.166	691.364	646.402	692.743	582.242	599.258
5	137288254	137294467	6213	+	Ache	11.7002	15.9668	11.3503	13.4246	15.2607	13.9204	10.4652	15.7943
14	54642161	54686932	44771	-	Acin1	1547.44	1372.99	1537.87	1479.06	1431.88	1380.64	1511.97	1370.25
1	173331886	173333504	1618	-	Ackr1	37.2279	27.6757	29.5109	31.6437	23.9812	25.3843	32.3468	18.5816
9	121898355	121911072	12717	+	Ackr2	110.62	192.665	106.693	111.232	174.409	117.095	98.9433	78.0425
1	90203980	90215723	11743	+	Ackr3	37.2278	26.6113	26.1058	27.8081	32.7016	39.3047	24.7358	30.6596
9	104098138	104126644	28506	-	Ackr4	314.841	411.943	370.021	417.121	380.429	332.453	313.955	280.581
11	100476352	100528001	51649	-	Acly	37796.7	38521.5	14378.3	11413.8	26408.2	18498.7	30784	19187.1
1	127729413	127767565	38152	+	Acmsd	516.935	192.666	435.853	204.245	357.503	280.046	329.177	290.801
4	49443532	49451110	7578	-	Acnat1	9109.31	8521.08	8799.34	8149.52	9672.21	8380.63	7863.04	7483.1
4	49379840	49408152	28312	-	Acnat2	683.448	513.991	369.46	534.271	1277.28	670.095	724.39	794.978
4	40143265	40199010	55745	+	Aco1	7933.79	7869.49	7319.83	6970.24	7654.35	6981.5	7281.84	8069.04
15	81872463	81915138	42675	+	Aco2	4230.15	4372.77	4130.39	3889.29	3986.32	3545.62	4142.3	4257.03
14	103047012	103056574	9562	+	Acod1	4.25461	2.1289	4.54013	0.958899	5.45027	5.73194	5.70827	4.64539
12	84009502	84017670	8168	+	Acot1	343.586	871.151	500.428	1067.94	757.047	480.588	598.212	931.62
4	106744555	106805008	60453	-	Acot11	807.845	591.835	632.21	488.081	687.828	585.477	453.807	574.17
13	91741521	91786149	44628	+	Acot12	3417.36	3999.88	3937.13	4025.3	4271.92	3866.57	3601.87	4050.67
13	24817955	24831490	13535	-	Acot13	529.699	641.864	483.524	590.682	579.908	514.237	622.201	735.83
12	83987861	83993876	6015	+	Acot2	130.803	284.843	135.191	211.234	198.93	150.744	212.196	247.203
12	84052144	84060401	8257	+	Acot3	15.9548	315.078	26.1058	238.766	228.911	53.2252	96.2541	368.09
12	84038379	84044724	6345	+	Acot4	366.96	1234.76	599.298	936.844	1054.08	646.891	830.553	1203.16
12	84100654	84109784	9130	+	Acot6	19.1458	42.5781	36.3211	35.4793	22.8911	13.1016	14.2707	22.2979
4	152178100	152271856	93756	+	Acot7	408.443	449.198	367.75	364.381	425.122	337.365	450.002	406.006
2	164792768	164804882	12114	-	Acot8	312.713	334.238	318.944	355.752	373.889	323.446	338.691	367.916
X	155262443	155297655	35212	+	Acot9	114.874	109.639	103.288	126.575	103.555	122.008	151.269	104.057
11	116171883	116199046	27163	-	Acox1	80767.2	98823.7	73884.4	77478.6	74816.5	69871.5	68757.1	107360
14	8225511	8259020	33509	-	Acox2	6748.77	6026.73	6306.37	5544.58	5950.62	5676.2	5640	6781.46
5	35583034	35613802	30768	+	Acox3	1448.7	1116.51	1382.25	1173.45	1274.21	1261.02	1172.1	1262.56
2	127854628	128123893	269265	+	Acoxl	2.12731	6.38671	0	0	1.09005	1.6377	0.951378	0
12	30893326	30911613	18287	-	Acp1	1386.97	1487.03	1404.04	1370.25	1470.48	1500.1	1333.82	1488.38
2	91202912	91214099	11187	+	Acp2	1951.84	1738.62	1788.38	1803.62	1908.62	1883.27	1732.89	1756.37
7	44253087	44257205	4118	-	Acp4	2.12731	0	2.27007	0	0	0.818849	0.951378	3.71631
9	22126727	22135747	9020	-	Acp5	2591.09	2502.56	2711.58	2488.33	2417.77	2638.32	2473.55	2575.41
3	97158777	97176577	17800	+	Acp6	866.877	679.12	718.476	734.517	812.09	680.463	736.366	723.752
9	104288240	104337723	49483	-	Acpp	459.499	432.168	276.948	216.711	318.295	318.532	431.926	340.972
15	89568326	89574586	6260	+	Acr	0	5.32226	4.54013	2.8767	0	2.45655	0	0
6	125049927	125063266	13339	+	Acrbp	82.9649	83.0272	62.4268	61.3695	64.3131	63.0514	90.3809	65.0354
9	54604997	54661886	56889	-	Acsbg1	9.57288	6.38671	9.08027	9.58899	5.45027	2.45655	4.75689	4.64539
17	56875484	56888908	13424	+	Acsbg3	4.25461	1.06445	4.54013	0.958899	1.09005	0	0.951378	2.78723
11	94557102	94601787	44685	-	Acsf2	7454.08	7791.79	7992.91	6829.28	6893.5	7027.36	6976.45	7343.43
8	122775486	122817888	42402	+	Acsf3	843.477	823.886	745.717	678.9	769.578	671.456	612.687	864.971
8	46471037	46536052	65015	+	Acsl1	32040.6	35069.6	35053.1	31684.8	38494.8	28737.5	28115.6	38789.4
1	78657825	78707744	49919	+	Acsl3	780.119	1173.88	595.233	627.685	756.551	663.183	956.204	868.005
X	142317993	142390536	72543	-	Acsl4	3954.67	3134.8	4021.47	3061.74	3576.49	3987.05	3532.52	3352.19
19	55253369	55296629	43260	+	Acsl5	14568.9	14913	8745.43	8562.97	13234.3	11126.5	12578.2	12473.8
11	54303824	54361540	57716	+	Acsl6	0	0	6.8102	12.4657	2.18011	9.82618	1.90276	3.71631
7	119617812	119662516	44704	+	Acsm1	7673.19	8442.17	8007.66	8593.65	8495.87	8159.01	8317.9	8638.57
7	119554340	119600695	46355	+	Acsm2	65.9465	37.2558	96.4779	88.2187	74.1236	101.537	62.7909	31.5886
7	119760923	119784897	23974	+	Acsm3	2744.85	2774.72	2259.12	2927.82	2281.89	2251.14	2167.06	3355.84
7	119526265	119543361	17096	+	Acsm5	3394.12	4693.17	4545.81	4443.54	4287.18	4514.31	4303.08	5423.03
2	150618111	150668241	50130	-	Acss1	21.2731	13.8379	13.6204	21.0958	23.9812	14.7393	19.9789	18.5816
2	155518043	155562744	44701	+	Acss2	6452.12	6831.65	2654.84	2528.62	6404.06	4099.16	5877.61	4551.55
2	155547040	155556931	9891	-	Acss2os	10.6365	31.9336	15.8905	15.3424	16.3508	11.4639	11.4165	6.50354
10	106933517	107123638	190121	-	Acss3	703.075	1734	340.51	640.544	1368.02	528.157	767.761	1685.35
8	123891758	123894776	3018	-	Acta1	3.19096	3.19336	1.13503	0	1.09005	0.818849	0.951378	0
19	34240336	34255374	15038	-	Acta2	137.211	197.988	156.635	190.821	211.47	193.248	152.22	191.39
5	142903115	142906755	3640	-	Actb	46703.9	41091	40561.6	34743.8	37558.9	41754.7	39715.3	35727.7
2	114047284	114052876	5592	-	Actc1	1.06365	3.19336	3.4051	4.79449	2.18011	6.55079	5.70827	1.85816
11	120345687	120348496	2809	-	Actg1	5671.29	4231.12	4266.54	4613.24	4769.07	4459.27	3983.27	3962.31
6	83512909	83536252	23343	-	Actg2	18.0821	13.8379	18.1605	23.9725	18.5309	14.7393	16.1734	15.7943
2	154551776	154553277	1501	+	Actl10	0	1.06445	0	0.958899	5.45027	8.18849	0.951378	0.929078
3	32708546	32726972	18426	+	Actl6a	533.954	500.292	468.769	515.888	487.254	542.078	496.619	497.057
4	56743422	56744926	1504	+	Actl7a	3.19096	7.45116	2.27007	3.8356	6.54032	6.55079	0.951378	3.71631
4	56740005	56741426	1421	-	Actl7b	3.19096	1.06445	1.13503	1.9178	0	2.45655	0	0
17	33432899	33434268	1369	+	Actl9	10.6365	3.19336	1.13503	5.75339	3.27016	3.27539	3.80551	1.85816
12	80167542	80260382	92840	-	Actn1	1290.2	1131.51	1379.06	1444.09	1165.27	1387.15	1524.1	1222.68
19	4861216	4877910	16694	-	Actn3	0	0	2.27007	4.79449	0	1.6377	0.951378	0.929078
7	28893248	28962333	69085	-	Actn4	5457.5	5246.71	5007.7	4859.82	5210.39	4832.73	5244.89	4745.55
12	70937857	70964718	26861	+	Actr10	1198.96	1121.22	1099.76	1147.81	1145.75	1221.79	988.202	1080.64
19	46376813	46395742	18929	-	Actr1a	1666.76	1611.6	1638.99	1545.76	1593.64	1582.82	1602.14	1559.91
1	36699202	36709926	10724	-	Actr1b	1554	1536	1522.08	1600.4	1508.63	1503.41	1498.42	1501.39
11	20062304	20112952	50648	-	Actr2	6395.8	6222.58	6390.14	6053.12	6016.79	6823.3	6201.34	6075.18
1	125392905	125435728	42823	-	Actr3	2455.94	2407.81	2352.9	2300.38	2416.67	2508.15	2573.46	2271.56
5	25759973	25850692	90719	+	Actr3b	5.31827	5.32226	6.8102	4.79449	7.63037	10.645	5.70827	6.50354
2	158624913	158639212	14299	+	Actr5	177.63	176.699	182.74	221.506	174.408	222.727	184.567	163.518
10	89711968	89732296	20328	-	Actr6	227.622	179.892	207.711	171.643	195.12	190.792	185.519	183.958
14	29978337	29993222	14885	+	Actr8	641.383	618.446	670.805	631.914	628.961	606.767	618.395	659.645
2	58446438	58566829	120391	-	Acvr1	555.226	569.482	620.863	615.612	620.24	632.154	603.175	596.469
15	101174072	101213685	39613	+	Acvr1b	585.009	675.927	650.374	583.011	639.861	607.586	574.632	677.298
2	58267453	58357759	90306	-	Acvr1c	5.31827	3.19336	6.8102	10.5479	3.27016	17.1958	7.61102	9.29078
2	48814109	48903265	89156	+	Acvr2a	1760.9	1782.9	1685.18	1903.91	1642.23	1770.57	1740.47	1724.54
9	119402178	119442149	39971	+	Acvr2b	405.253	479.005	404.072	464.107	415.31	492.949	503.279	589.962
15	101128522	101145337	16815	+	Acvrl1	199.967	191.601	223.601	212.875	194.029	203.894	200.741	182.099
9	106432981	106438237	5256	-	Acy1	570.116	592.898	530.06	567.668	649.67	523.245	626.958	719.103
19	3986570	3990006	3436	+	Acy3	841.346	575.869	751.392	651.092	797.92	605.948	755.395	793.438
12	85272398	85288439	16041	-	Acyp1	72.3284	78.7694	99.8829	71.9174	82.844	65.5079	73.2561	77.1135
11	30505992	30649397	143405	-	Acyp2	8.50923	20.2246	11.3503	18.2191	9.81048	14.7393	12.3679	13.9362
2	163726571	163750240	23669	-	Ada	44.6734	51.0937	47.6714	43.1505	46.8723	50.7686	52.3258	50.1702
2	121140428	121156681	16253	+	Adal	423.268	484.982	485.243	454.327	457.603	448.216	453.798	429.918
9	70678982	70780230	101248	+	Adam10	1489.11	1528.55	1489.16	1484.38	1583.85	1572.19	1527.91	1470.73
11	102761435	102780263	18828	+	Adam11	2420.85	2390.74	2936.3	3401.29	1983.86	3114.12	1594.49	2794.76
7	133883199	134225098	341899	-	Adam12	31.9096	45.7714	36.3211	33.5615	46.8723	39.3047	25.6872	37.1631
3	89339640	89350029	10389	-	Adam15	74.4557	110.703	125.989	93.9721	114.456	131.016	109.408	104.986
12	21323509	21373633	50124	-	Adam17	803.061	822.819	780.902	806.432	752.233	842.592	839.115	720.963
11	46054502	46147348	92846	+	Adam19	136.147	113.896	133.934	108.356	124.266	139.204	128.436	116.135
5	121518604	121521696	3092	-	Adam1a	51.0554	57.1515	53.3466	68.0818	57.2849	44.5965	68.6464	62.2482
14	66027322	66077770	50448	-	Adam2	2.12731	0	2.27007	0.958899	1.09005	4.91309	0	0
12	81558575	81568475	9900	-	Adam21	11.7002	10.6445	10.2153	12.4657	4.36021	11.4639	5.70827	7.43262
5	8072347	8368161	295814	-	Adam22	48.928	44.707	28.3758	27.8081	41.422	41.7613	40.9092	28.8014
1	63445891	63596102	150211	+	Adam23	912.614	1162.38	963.644	1330.95	1390.91	1239.74	1475.59	1355.52
14	68604998	68655843	50845	-	Adam28	70.805	89.4712	74.1361	56.4426	52.8392	87.7433	64.6131	49.9959
2	131050822	131063815	12993	-	Adam33	17.0185	20.2246	12.4854	30.6848	16.3508	27.022	34.2496	25.0851
12	81419443	81422040	2597	-	Adam4	226.558	258.662	207.711	273.286	247.442	233.372	234.039	219.262
14	68497337	68533690	36353	-	Adam7	0	3.19336	0	2.8767	2.18011	0.818849	1.90276	0.929078
7	139978932	139992563	13631	-	Adam8	14.8911	9.58007	9.08027	9.58899	14.1707	9.82618	20.9303	9.29078
8	24949611	25016923	67312	-	Adam9	2765.52	3007.09	2880.66	2676.32	2880.98	2909.42	2898.92	2917.32
14	68563387	68582073	18686	-	Adamdec1	14.8911	24.4824	29.5109	22.0547	14.1707	34.3916	31.3955	31.5886
16	85793828	85803114	9286	-	Adamts1	569.054	547.128	503.955	449.724	521.045	542.897	636.472	435.737
17	33524085	33553783	29698	+	Adamts10	114.875	98.994	93.0727	115.068	153.697	121.19	149.366	111.489
15	11064773	11349233	284460	+	Adamts12	51.0554	37.2558	46.5364	54.6572	70.8535	58.9571	79.9157	41.8085
2	26973416	27009626	36210	+	Adamts13	288.576	332.257	304.003	317.967	333.859	334.259	296.335	294.859
10	61197112	61273420	76308	-	Adamts14	46.8007	67.0605	53.3466	63.2873	65.4032	49.1309	68.4992	57.6028
9	30899155	30922453	23298	-	Adamts15	56.3736	59.6093	72.6422	68.0818	67.5833	73.6964	51.3744	103.128
13	70727808	70841812	114004	-	Adamts16	1.06365	4.25781	2.27007	9.58899	5.45027	4.91309	7.61102	12.078
7	66839735	67152626	312891	+	Adamts17	3.19096	5.32226	1.13503	2.8767	10.9005	1.6377	1.90276	6.50354
11	50602085	50807574	205489	+	Adamts2	342.581	317.994	370.983	309.514	402.232	356.191	316.234	322.102
5	89673841	89883335	209494	-	Adamts3	24.464	21.289	21.5656	20.1369	25.0712	14.7393	23.7844	26.0142
1	171250129	171262268	12139	+	Adamts4	12.7638	33.0503	47.0565	33.5615	31.8397	61.7811	52.3258	30.6782
16	85858157	85901126	42969	-	Adamts5	188.267	183.086	164.58	150.547	168.958	193.248	170.297	165.376
13	104287835	104496696	208861	+	Adamts6	144.657	244.824	107.828	201.369	223.461	197.343	198.838	233.199
9	90162978	90200103	37125	+	Adamts7	581.82	624.832	1172.49	1293.55	530.856	864.706	968.508	327.965
9	30942562	30963839	21277	+	Adamts8	21.2731	17.0312	11.3503	23.0136	21.8011	24.5655	19.9789	12.078
6	92772700	92943535	170835	-	Adamts9	240.386	159.668	173.66	149.588	200.57	198.161	185.519	171.879
4	86053915	86428383	374468	+	Adamtsl1	72.3284	78.7694	52.2115	46.0271	70.8535	63.8702	61.8396	65.0354
2	27079379	27108982	29603	+	Adamtsl2	299.95	224.599	234.952	331.779	329.196	311.163	274.948	276.865
7	82335694	82614449	278755	+	Adamtsl3	18.0821	7.45116	13.6204	12.4657	26.1613	10.645	14.2707	10.2199
3	95676201	95687918	11717	-	Adamtsl4	99.9834	120.283	97.6129	135.205	126.446	115.458	130.339	121.709
10	80339793	80348449	8656	-	Adamtsl5	28.7186	22.3535	26.1058	11.5068	29.4314	20.4712	28.5413	17.6525
5	139271876	139325465	53589	-	Adap1	31.9096	23.4179	22.7007	22.0547	33.7916	33.5728	31.3955	24.156
11	80154162	80178828	24666	+	Adap2	1071.1	1110.22	1204.27	1258.08	1189.25	1150.48	1108.36	1446.57
3	89715022	89753456	38434	+	Adar	1032.8	1020.8	1098.7	1136.3	1046.45	1051.41	1016.07	1050.78
10	77290727	77418274	127547	-	Adarb1	721.156	762.143	1022.67	941.639	655.124	930.209	745.88	746.978
13	8202866	8768763	565897	+	Adarb2	137.267	134.868	152.873	126.847	115.813	123.557	111.965	117.162
8	111966898	111992303	25405	-	Adat1	422.889	457.797	509.559	495.311	460.792	446.837	441.181	403.839
10	13552907	13563377	10470	+	Adat2	56.3736	53.835	69.6475	58.9322	76.7699	58.5213	61.5002	49.4144
10	80602880	80607655	4775	+	Adat3	41.4825	43.6425	39.7262	43.1505	38.1519	41.7613	56.1313	39.0213
12	88360514	88461727	101213	+	Adck1	491.214	525.84	463.094	431.504	494.885	491.308	416.704	495.198
6	39573876	39588770	14894	+	Adck2	406.316	449.199	382.506	443.97	452.372	398.779	381.502	427.376
15	76576359	76595812	19453	+	Adck5	600.963	636.542	888.736	840.95	804.459	818.848	610.787	693.089
11	7063433	7178506	115073	+	Adcy1	51.0554	27.6757	39.7262	31.6437	59.9529	31.1163	52.3258	22.2979
1	165485183	165576774	91591	+	Adcy10	3.19096	1.06445	2.27007	2.8767	5.45027	3.27539	0.951378	1.85816
13	68620043	68999542	379499	-	Adcy2	4.25461	4.25781	4.54013	11.5068	9.81048	6.55079	14.2707	7.43262
12	4133397	4213525	80128	+	Adcy3	88.2832	105.381	71.5071	76.7119	79.5739	77.7907	52.3258	63.1773
14	55769058	55784073	15015	-	Adcy4	181.885	176.699	213.387	170.684	203.84	161.313	191.227	206.255
16	35154864	35305744	150880	+	Adcy5	163.803	182.021	167.985	175.479	166.778	178.509	195.032	179.312
15	98589986	98607634	17648	-	Adcy6	1168.96	1455.09	1265.55	1481.48	1175.08	1287.22	1202.52	1738.29
8	88272403	88329963	57560	+	Adcy7	180.821	168.183	198.631	176.437	196.209	216.995	221.671	179.312
16	4284886	4420499	135613	-	Adcy9	2865.41	3083.75	2977.16	3137.45	2787.26	2882.4	3022.49	3211.81
6	55451978	55501456	49478	+	Adcyap1r1	65.9465	65.996	53.3466	72.8763	85.0241	73.6964	55.1799	67.8227
5	34573664	34632309	58645	+	Add1	240.385	195.859	224.737	226.3	225.641	198.98	221.671	232.269
19	53140443	53247327	106884	+	Add3	517.998	568.418	514.17	606.024	574.456	544.534	562.264	614.119
10	10335703	10472400	136697	-	Adgb	72.3284	56.4159	57.8867	67.1229	58.8629	92.5299	90.3809	75.2553
8	27085841	27123437	37596	+	Adgra2	298.887	343.818	352.995	342.327	377.158	333.271	383.405	283.369
5	49959951	50058997	99046	-	Adgra3	1536.98	1595.61	1368.85	1469.03	1362.57	1355.19	1492.71	1435.43
15	74516196	74589465	73269	+	Adgrb1	3.19096	1.06445	2.27007	0.958899	3.27016	3.27539	0	0
4	129984870	130022634	37764	+	Adgrb2	2.12731	0	2.27007	3.8356	3.27016	2.45655	0	2.78723
5	129096750	129204600	107850	+	Adgrd1	34.0369	71.3182	28.3758	34.5204	86.1142	30.2974	32.3468	41.8085
17	57358686	57483530	124844	+	Adgre1	650.959	481.132	639.025	478.492	612.608	1137.39	724.949	559.307
17	55749984	55853663	103679	+	Adgre4	244.64	237.373	270.138	182.191	263.793	335.728	276.851	246.206
8	83723251	83741312	18061	-	Adgre5	569.81	557.675	627.651	590.484	609.874	650.783	700.37	643.578
17	43270347	43324407	54060	+	Adgrf1	272.295	171.377	590.217	298.218	256.162	510.143	466.175	185.816
17	42708937	42742180	33243	-	Adgrf2	5.31827	2.1289	6.8102	4.79449	7.63037	4.91309	6.65964	7.43262
17	42656887	42692285	35398	-	Adgrf4	6.38192	3.19336	0	2.8767	1.09005	0.818849	0.951378	0.929078
17	43360431	43459558	99127	+	Adgrf5	1691.21	1917.08	1638.99	1970.53	1894.52	1801.47	2089.23	1886.96
8	94977109	95014209	37100	+	Adgrg1	112.747	93.6718	125.989	123.698	166.778	131.016	131.29	145.865
X	160390690	160498077	107387	+	Adgrg2	28.7186	47.9003	65.8319	75.753	37.0618	48.3121	63.7423	51.0993
8	95017692	95045250	27558	+	Adgrg3	134.02	155.41	147.554	137.123	136.257	162.132	191.227	127.284
8	94923694	94943291	19597	+	Adgrg5	2.12731	8.51561	3.4051	2.8767	10.9005	9.82618	6.65964	4.64539
10	14402585	14545037	142452	-	Adgrg6	109.556	91.5429	85.1275	89.1776	92.6545	114.639	105.603	91.0496
8	83900098	83941955	41857	+	Adgrl1	361.642	460.908	425.638	371.094	434.931	362.75	428.12	406.936
3	148815586	148954636	139050	-	Adgrl2	2394.28	2792.06	3095.24	2662.86	2668.45	2695.65	2528.76	2703.62
5	81020571	81825134	804563	+	Adgrl3	8.50923	3.19336	9.08027	4.79449	7.63037	0.818849	4.75689	7.43262
3	151437882	151545082	107200	+	Adgrl4	667.974	725.956	580.002	688.489	705.264	725.5	697.36	759.057
13	81095068	81633145	538077	-	Adgrv1	318.032	154.346	127.124	61.3695	67.5833	154.762	67.5478	83.617
3	138277585	138290698	13113	+	Adh1	24900.1	35995.5	30308.8	35087.1	36065.5	33613.7	39156.8	35725.8
3	138415497	138430893	15396	+	Adh4	5503.34	4563.3	4201.89	6225.17	5342.35	4198.24	5380.04	6313.08
3	138437200	138455500	18300	+	Adh5	7260.35	7143.34	6808	6769.24	7205.75	6683.96	7055.74	7194.1
3	138374121	138388292	14171	+	Adh6-ps1	1818.85	1497.68	2845.53	1613.83	2196.46	2551.53	2202.44	1676.99
3	138341639	138358844	17205	+	Adh6b	5.31827	0	6.8102	2.8767	2.18011	3.27539	4.75689	7.43262
3	138217773	138232043	14270	+	Adh7	605.219	593.964	530.061	614.654	643.131	623.144	656.451	771.135
1	9547948	9577971	30023	+	Adhfe1	2204.99	2318.38	2029.43	1932.16	2175.78	1867.82	2056.86	2713.81
12	28675207	28682175	6968	+	Adi1	3435.53	3452.02	3158.76	3289.02	3529.59	3638.96	3017.77	3513.77
16	23146536	23157969	11433	+	Adipoq	2.12731	0	1.13503	0	10.9005	0	0	0.929078
1	134415378	134433351	17973	+	Adipor1	2737.92	2495.09	2661.65	2586.18	2748.08	2671.11	2630.59	2685.06
6	119353150	119417529	64379	-	Adipor2	24744	25844.9	22089.7	21456.9	24362.1	20678.7	22070.2	26566.7
14	21052574	21448570	395996	+	Adk	15681	15130.7	13522.5	13565.6	16564.3	12566.7	14439.2	16499
7	110627657	110629821	2164	+	Adm	32.9732	24.4824	19.2956	26.8492	28.3414	27.022	40.9092	34.3759
2	168180965	168207113	26148	-	Adnp	655.861	829.473	907.357	831.173	675.389	728.114	820.144	687.956
18	80127135	80151483	24348	-	Adnp2	462.689	457.714	526.656	634.791	428.391	465.106	435.731	434.808
10	67544511	67548956	4445	-	Ado	841.35	892.011	878.516	915.749	901.474	917.929	844.823	872.404
1	134199215	134235458	36243	-	Adora1	615.852	955.881	533.468	667.386	474.173	632.126	520.355	890.988
10	75316877	75334793	17916	+	Adora2a	36.1642	31.9336	41.9963	47.945	31.6115	45.0367	42.812	56.6738
11	62248984	62266453	17469	+	Adora2b	7.44557	3.19336	7.94524	7.67119	10.9005	4.91309	11.4165	14.8652
9	59291572	59316201	24629	+	Adpgk	504.172	493.905	509.631	439.176	471.993	563.366	561.314	475.688
16	38445399	38452690	7291	-	Adprh	172.312	153.281	170.255	143.835	147.157	200.618	138.901	106.844
4	126316351	126321704	5353	-	Adprhl2	333.987	368.3	332.565	314.519	296.494	339.003	300.635	308.454
11	67037880	67052619	14739	-	Adprm	539.272	529.033	463.094	446.847	498.154	506.867	515.647	417.156
14	66635251	66771169	135918	+	Adra1a	243.577	333.173	364.346	396.025	309.575	320.989	233.088	397.646
11	43774605	43901238	126633	-	Adra1b	1902.89	1956.47	1665.1	1413.42	1880.32	1582.83	1719.15	1599.88
2	131545357	131562498	17141	-	Adra1d	1.06365	4.25781	1.13503	2.8767	5.45027	0	0.951378	0.929078
2	127363179	127367222	4043	+	Adra2b	247.831	243.759	275.813	283.834	282.324	233.372	238.796	235.986
19	56722117	56725151	3034	+	Adrb1	31.9096	21.289	31.7809	23.0136	28.3414	46.6744	29.4927	19.5106
18	62177713	62179982	2269	-	Adrb2	34.0369	22.3535	36.3211	36.4382	39.2419	36.8482	36.1524	20.4397
8	27225776	27229589	3813	-	Adrb3	235.067	235.244	468.769	418.08	184.219	289.872	206.449	290.801
2	180171588	180176284	4696	+	Adrm1	2070.93	2067.17	1755.9	1832.46	2084.18	1907.92	2211	2042.11
15	80948490	80970948	22458	+	Adsl	485.026	409.814	440.393	388.354	453.462	467.563	392.919	395.787
1	177763178	177796510	33332	-	Adss	1248.73	1424.24	1296.21	1265.75	1389.82	1328.17	1174	1381.54
12	112620047	112641356	21309	+	Adssl1	374.406	448.134	389.317	498.627	419.67	375.033	422.412	558.376
13	41763148	41847617	84469	-	Adtrp	2234.69	2187.5	2545.92	2088.44	2390.46	2079.84	2021.65	2332.91
11	5861866	5872249	10383	+	Aebp1	72.3284	86.2205	30.6459	68.0818	131.896	67.1456	73.2561	60.3901
6	140622663	140678473	55810	+	Aebp2	1107.26	1148.55	1063.53	1275.33	1044.27	1268.4	1184.47	1192.93
7	78895927	78911210	15283	+	Aen	380.788	423.652	348.456	373.013	374.978	412.701	387.212	430.163
5	35893319	36003923	110604	+	Afap1	127.638	129.863	107.828	121.78	126.446	113.82	137.95	94.7659
18	61730262	61786663	56401	-	Afap1l1	120.193	123.476	132.799	155.342	125.356	139.204	170.297	94.7659
19	56912354	57008576	96222	-	Afap1l2	62.7555	58.5448	57.8867	40.2738	79.5739	48.3121	47.5689	60.3901
17	13760541	13905795	145254	+	Afdn	3993.9	3572.24	3801.22	3773.22	3398.82	3467.95	3449.76	3385.47
5	103754162	103855323	101161	+	Aff1	2260.26	2132.08	2231.49	2231.36	2363.24	2107.69	2324.27	2239.12
X	69360331	69868038	507707	+	Aff2	5.31827	5.32226	2.27007	5.75339	2.18011	4.09424	11.4165	3.71631
1	38175991	38627245	451254	-	Aff3	23.4004	20.2246	18.1605	26.8492	35.9718	36.8482	22.8331	27.8723
11	53350767	53421831	71064	+	Aff4	5436.26	5543.66	6153.77	6296.2	5529	5954.26	5699.85	5654.7
10	42312585	42478566	165981	-	Afg1l	269.105	250.146	270.137	241.643	253.982	225.183	239.747	305.667
8	123477862	123503917	26055	+	Afg3l1	1756.11	1599.85	1593.57	1436.41	1711.37	1593.48	1448.01	1696.52
18	67404764	67449193	44429	-	Afg3l2	2271.96	2278.99	2374.49	2130.67	2162.67	2238.73	2157.72	2183.33
5	90518949	90553545	34596	+	Afm	5165.1	5682.04	4518.57	6176.27	5425.19	5761.42	5554.14	5737.06
11	117825919	117839909	13990	+	Afmid	1580.58	2412.05	1868.27	1929.32	2350.15	1844.88	2152.72	2685
5	90490714	90508908	18194	+	Afp	59.5646	70.2538	53.3466	32.6026	54.5027	59.776	45.6661	54.8156
11	20685085	20741557	56472	-	Aftph	1779.51	1771.24	1788.8	1746.16	1849.82	1861.28	1661.12	1768.98
8	53511702	53523423	11721	+	Aga	326.542	312.949	258.788	251.231	318.296	296.424	298.732	275.007
1	89454811	89895283	440472	+	Agap1	983.889	916.488	1015.86	987.665	922.184	945.778	966.591	1009.91
10	127078907	127093171	14264	+	Agap2	104.238	74.5117	141.879	79.5886	112.275	116.277	64.6937	52.0284
5	24452177	24502048	49871	+	Agap3	707.331	746.182	824.035	854.382	784.841	765.625	833.409	811.085
2	90782727	90834438	51711	+	Agbl2	2.12731	2.1289	0	0	1.09005	1.6377	1.90276	3.71631
6	34780432	34859460	79028	+	Agbl3	120.193	87.2851	102.153	114.109	88.2943	81.8848	72.3047	105.915
5	30888852	30906667	17815	+	Agbl5	242.513	266.113	322.349	308.765	259.433	303.793	304.492	309.383
17	34597850	34600938	3088	+	Ager	3.19096	5.32226	3.4051	7.67119	0	3.27539	5.70827	3.71631
1	82839460	82901002	61542	+	Agfg1	1437	1504.06	1447.17	1533.27	1448.69	1554.17	1405.19	1374.11
5	137650481	137684754	34273	-	Agfg2	1147.68	1223.05	1153.2	1274.39	1131.48	1264.29	1416.59	1366.68
13	95350683	95375358	24675	-	Aggf1	777.53	753.632	820.629	797.804	803.369	823.762	777.276	746.049
6	40325478	40396763	71285	+	Agk	223.367	241.631	192.956	206.163	246.352	193.248	153.172	200.681
3	116739999	116808167	68168	-	Agl	3127.14	3254.07	2221.33	3130.6	3022.99	2964.34	3168.41	3599.84
4	141746675	141759264	12589	+	Agmat	2498.52	2654.74	2453.94	2396.29	2878.83	2441.81	2293.77	2643.23
12	37241639	37581933	340294	+	Agmo	1839.06	2131.03	1813.78	1816.15	2050.39	1838.32	1803.81	2135.02
4	126435013	126468584	33571	-	Ago1	1607.91	1772.3	1712.78	1775.86	1676.51	1695.01	1824.74	1750.39
15	73101625	73184948	83323	-	Ago2	1415.72	1720.15	1626.5	1792.18	1704.84	1550.9	1769.56	1740.16
4	126340678	126429543	88865	-	Ago3	793.824	841.981	824.034	879.31	804.459	908.922	938.058	892.844
4	126489543	126533459	43916	-	Ago4	229.749	300.175	315.539	275.204	309.575	271.858	255.921	260.142
17	34605861	34613450	7589	+	Agpat1	244.64	227.793	233.817	253.149	248.532	228.459	224.525	295.446
2	26593057	26604418	11361	-	Agpat2	6743.56	6025.86	5201.86	4884.63	5554.91	4579	4607.52	5816.03
10	78271563	78351701	80138	-	Agpat3	7339.21	7354.3	6668.32	6368.05	7367.67	6111.89	6562.6	6797.13
17	12119284	12219641	100357	+	Agpat4	36.1642	36.1914	36.3211	23.9725	23.9812	27.022	29.4927	24.156
8	18846279	18884414	38135	+	Agpat5	198.903	277.822	183.875	212.876	239.812	239.104	200.741	250.851
2	75832177	75931351	99174	+	Agps	711.584	689.765	724.151	820.818	720.525	849.965	725.901	694.95
4	156165290	156197489	32199	-	Agrn	2391.14	2493.98	2685.47	2630.18	2577.98	2753.82	2410.79	2352.43
8	105566695	105579846	13151	-	Agrp	6.38192	2.1289	9.08027	2.8767	3.27016	1.6377	0.951378	2.78723
8	124556587	124569707	13120	-	Agt	8163.54	9574.74	8882.77	9371.32	9892.23	8617.56	9025.72	9438.5
13	59449535	59557348	107813	-	Agtpbp1	455.244	489.647	484.659	484.245	492.705	461.831	465.223	480.333
13	30336356	30382868	46512	+	Agtr1a	1505.07	1571.13	1628.77	1515.06	1700.48	1556.63	1905.61	1547.84
4	148077061	148088065	11004	-	Agtrap	161.675	124.541	107.828	140.958	155.877	192.43	133.193	157.943
1	93135240	93145422	10182	+	Agxt	2043.28	2145.93	2525.45	1981.09	2337.07	2183.05	2342.29	2319.91
15	10358533	10410154	51621	+	Agxt2	4608.74	4388.79	3920.38	3404.09	4178.09	3647.1	3841.6	4658.44
1	179744904	179804016	59112	-	Ahctf1	3889.78	3941.67	3752.42	3583.41	4024.48	3706.93	4096.63	3339.11
2	155059312	155074498	15186	-	Ahcy	37937.7	40062.6	39725.2	35176.2	43717.4	34597	37438.7	46725.6
3	107663120	107696561	33441	-	Ahcyl1	4777.8	4827.36	4599.21	4201.97	5018.69	4652.88	4340.16	4662.23
6	29768443	29912311	143868	+	Ahcyl2	1514.64	954.808	1634.45	997.251	1055.17	1167.68	860.041	922.581
4	133011506	133078111	66605	+	Ahdc1	1079.61	979.296	1175.89	992.46	903.654	1053.86	1075.06	1016.41
10	20952547	21080430	127883	+	Ahi1	45.7371	47.9003	31.7809	61.3695	38.1519	36.8482	54.2285	39.9503
19	8989284	9076927	87643	+	Ahnak	3687.69	3380.7	3481.15	3546.01	4399.45	3578.37	3604.77	3517.49
12	35497979	35534990	37011	-	Ahr	2237.93	2345.02	1952.24	2555.45	2060.24	2528.56	2382.24	1993.78
13	74211118	74292332	81214	-	Ahrr	6.38192	7.45116	6.8102	6.71229	8.72042	4.09424	8.5624	10.2199
12	87266728	87273953	7225	+	Ahsa1	1538.04	1415.72	1515.27	1321.36	1457.4	1208.62	1456.56	1313.72
11	23487882	23498040	10158	-	Ahsa2	622.724	613.534	628.392	665.185	602.318	665.084	715.393	675.97
16	22892015	22899452	7437	+	Ahsg	112363	103804	114948	108574	122169	126132	119572	100300
1	183297060	183324502	27442	+	Aida	239.322	258.662	273.983	350.957	358.627	320.17	296.83	343.759
17	35170986	35176053	5067	-	Aif1	36.1642	29.8047	27.2408	29.7259	23.9812	45.0367	50.423	38.0922
2	31950303	31973443	23140	+	Aif1l	1.06365	3.19336	4.54013	0	2.18011	6.55079	6.65964	5.57447
X	48474944	48513564	38620	-	Aifm1	1870.99	1992.68	1740.03	1556.29	1701.58	1534.51	1856.17	1819.16
10	61715263	61739261	23998	+	Aifm2	506.299	536.637	481.867	513.941	466.173	514.818	513.744	627.822
16	17489677	17507486	17809	+	Aifm3	96.7924	158.603	131.664	141.917	117.726	157.219	135.096	123.567
10	13647055	13868958	221903	-	Aig1	158.484	205.439	164.58	237.807	211.47	221.089	187.421	202.539
1	173420604	173466037	45433	+	Aim2	28.7186	22.3535	27.2408	41.2327	26.1613	32.7539	38.0551	36.234
3	132660498	132684391	23893	-	Aimp1	190.394	246.953	207.714	240.761	227.822	221.089	242.601	231.443
5	143902704	143909840	7136	-	Aimp2	156.357	187.344	156.634	156.301	123.176	153.125	178.859	144.007
19	4113756	4125859	12103	-	Aip	478.644	371.233	437.849	414.991	449.102	391.831	393.87	406.008
17	12741311	12859885	118574	+	Airn	52.119	47.9003	64.6969	45.0683	45.7822	37.667	53.2771	40.8794
4	153373221	153482831	109610	-	Ajap1	2.12731	4.25781	1.13503	6.71229	1.09005	3.27539	5.70827	2.78723
2	25575416	25580100	4684	-	Ajm1	1.06365	4.25781	2.27007	7.67119	0	2.45655	1.90276	2.78723
14	54567469	54577662	10193	-	Ajuba	273.359	295.918	374.808	327.303	338.017	361.785	378.321	250.851
2	32621758	32635059	13301	+	Ak1	15.9548	8.51561	11.3503	9.58899	11.9906	10.645	11.4165	17.6525
4	128993224	129011530	18306	+	Ak2	5008.6	5572.48	5081.44	4502.06	4715.66	4785.4	5495.98	5291.92
19	29020832	29047962	27130	-	Ak3	10503.5	11753	10207.9	10708.2	10997.1	10474.8	10052.3	11753.1
4	101419289	101467772	48483	+	Ak4	2368.78	2640.91	2391.53	2690.66	2100.53	2355.04	2729.53	2179.65
3	152462815	152668361	205546	-	Ak5	9.57288	8.51561	6.8102	7.67119	16.3508	8.18849	12.3679	7.43262
13	100651343	100666416	15073	+	Ak6	138.275	122.593	108.815	141.135	104.067	133.214	154.694	113.347
12	105705982	105782448	76466	+	Ak7	4.25461	0	2.27007	2.8767	1.09005	5.73194	3.80551	1.85816
11	88830792	88864587	33795	-	Akap1	3895.06	4206.79	4070.22	3937.14	3836.93	3734.87	3493.6	4057.11
11	61871307	61930258	58951	-	Akap10	638.192	721.698	676.48	710.544	676.923	679.644	676.43	725.61
14	78492246	78536861	44615	-	Akap11	2866.53	2903.79	2929.45	3118.34	2815.6	2982.25	2653.41	3065.9
10	4266329	4359472	93143	+	Akap12	171.248	136.25	183.875	159.177	137.347	140.023	203.595	140.291
7	75455534	75754610	299076	+	Akap13	5117.24	3186.97	1172.49	3205.6	3160.06	3216.44	1192.08	5306.89
X	37150698	37168843	18145	-	Akap14	5.31827	3.19336	3.4051	5.75339	1.09005	1.6377	1.90276	1.85816
X	36608183	36645415	37232	-	Akap17b	218.049	230.986	237.222	222.465	210.38	218.633	218.817	295.447
4	57845248	57896985	51737	+	Akap2	197.66	239.115	179.801	261.22	233.085	144.834	216.708	221.968
12	76324891	76334152	9261	+	Akap5	138.275	156.474	125.989	156.301	176.589	114.639	133.193	102.199
12	52699383	53151016	451633	+	Akap6	8.50923	18.0957	13.6204	3.8356	8.72042	10.645	17.1248	19.5106
10	25169090	25299164	130074	-	Akap7	178.694	201.181	163.445	174.519	150.427	123.646	131.29	185.815
17	32303672	32321239	17567	-	Akap8	1272.12	1227.21	1294.69	1320.86	1111.77	1308.51	1363.32	1196.65
17	32321424	32350578	29154	-	Akap8l	665.847	652.509	734.367	660.681	648.582	599.397	645.034	637.347
5	3928186	4080205	152019	+	Akap9	2586.8	2450.37	2570.85	2632.18	2331.62	2317.34	2612.48	2549.39
7	109703678	109712184	8506	+	Akip1	178.694	187.344	181.605	210.958	165.688	169.502	187.421	222.05
4	123735195	123750300	15105	-	Akirin1	1392.31	1253.91	1401.71	1357.78	1345.11	1509.12	1228.19	1267.25
4	34550615	34566909	16294	+	Akirin2	637.128	719.569	676.48	740.27	751.047	719.768	653.596	670.794
4	63367123	63403446	36323	-	Akna	115.938	139.443	148.689	142.876	165.688	162.951	180.762	127.284
4	116636510	116651675	15165	-	Akr1a1	6175.57	6520.83	6143.94	6385.31	6007.28	5726.21	6395.16	6951.36
6	34384247	34396950	12703	+	Akr1b10	56.3736	30.8691	31.7809	35.4793	37.0618	37.6671	59.9368	27.8723
6	34303930	34317490	13560	-	Akr1b3	67.6755	28.8923	42.4424	57.0688	70.9518	37.7106	81.8799	32.327
6	34412362	34423138	10776	+	Akr1b7	9.57288	6.38671	0	13.4246	9.81048	3.27539	12.3679	6.50354
6	34354146	34368462	14316	+	Akr1b8	52.119	45.7714	72.6422	50.8216	74.1236	45.0367	75.1588	78.9716
13	4268172	4279400	11228	-	Akr1c12	1387.3	1696.88	1480.58	1826.87	1671.28	1763.77	1606.73	1843.17
13	4191187	4205604	14417	+	Akr1c13	1504.78	1739.17	1568.12	1865.85	1710.07	1550.11	1721.19	1787.67
13	4059591	4090423	30832	+	Akr1c14	13813.7	14395.6	13499	15638.7	12869.2	13513.5	13390.6	14149.9
13	4132615	4150647	18032	-	Akr1c18	3.19096	7.45116	3.4051	0.958899	1.09005	1.6377	2.85413	2.78723
13	4233740	4248360	14620	+	Akr1c19	386.106	1115.55	668.535	1154.51	869.862	727.138	1094.08	1141.84
13	4486856	4523345	36489	-	Akr1c20	1890.11	1968.17	1819.46	1441.23	1664.51	1714.67	1615.44	1983.58
13	4574075	4586544	12469	+	Akr1c21	0	0	9.08027	1.9178	4.36021	4.91309	2.85413	0.929078
13	4434343	4457531	23188	+	Akr1c6	29263.2	28073.9	28745.9	29279	28371.9	28771.1	27935.3	28154.8
6	37530173	37568816	38643	+	Akr1d1	3663.22	5347.81	2634.41	3200.8	4819.12	3322.07	4922.43	5024.45
13	4592490	4609165	16675	-	Akr1e1	987.07	278.886	349.59	911.913	951.616	939.219	395.773	961.596
4	139310744	139318787	8043	+	Akr7a5	2110.29	2409.92	2212.18	2212.18	2148.49	2171.59	2207.2	2406.31
12	112653821	112674885	21064	-	Akt1	1618.91	1708.43	1938.6	1867.96	1807.3	1880.04	1764.8	1546
7	44849224	44855422	6198	+	Akt1s1	1036	928.205	956.83	877.393	1008.3	810.659	1023.68	930.005
7	27591552	27640827	49275	+	Akt2	3227.04	3348.75	3225.8	3352.33	3292.05	3152.54	3167.17	3336.3
1	177020076	177248768	228692	-	Akt3	249.518	249.479	224.235	280.847	221.451	248.072	225.976	204.206
8	91111781	91135495	23714	-	Aktip	347.814	371.494	354.13	365.341	361.898	361.113	345.35	332.61
4	62505984	62520064	14080	-	Alad	3149.48	3003.9	3136.1	3416.56	2864.64	3065.79	3227.06	3106.82
9	106233455	106247955	14500	-	Alas1	1829.48	1800	1211.09	2138.36	3107.68	2173.22	2780.93	13634.3
X	150547417	150570623	23206	+	Alas2	4369.64	3961.96	4055.55	2838.31	3536.02	3938.51	3216.52	3403.23
5	90460870	90476603	15733	+	Alb	1137680	1335000	1011070	1137870	1415800	1436420	1331100	1217180
5	90561209	90597907	36698	+	Albfm1	1562.51	2161.9	1610.61	1668.48	1950.11	1880.08	1721.04	2330.13
16	52248996	52453082	204086	-	Alcam	2324.09	2100.14	2417.6	2742.39	2122.35	2369.74	2509.7	2168.51
7	45141833	45154537	12704	-	Aldh16a1	1958.19	2048.01	2094.91	2076.98	2052.57	2171.39	1967.45	1890.67
19	40550257	40588464	38207	-	Aldh18a1	129.766	134.121	133.934	79.5886	79.5739	144.117	117.971	64.1063
19	20492583	20643464	150881	+	Aldh1a1	21202.3	30938	16025.3	21675	24154.1	16497.6	21386.3	30296.7
9	71215789	71296244	80455	+	Aldh1a2	10.6365	12.7734	2.27007	1.9178	17.4408	3.27539	3.80551	0
7	66390893	66427478	36585	-	Aldh1a3	26.5913	21.289	19.2956	20.1369	23.9812	35.2105	19.9789	21.3688
19	20692953	20727557	34604	-	Aldh1a7	5483.13	5915.16	3743.34	3830.8	5000.07	3705.29	4833	6724.67
4	45799022	45804609	5587	+	Aldh1b1	828.586	813.241	666.265	471.778	953.796	745.971	800.109	886.34
6	90550793	90599172	48379	+	Aldh1l1	30454.1	27738.7	24381.6	21055.3	29099.5	21782.8	27183.8	29979.5
10	83487447	83534141	46694	-	Aldh1l2	9.57288	28.7402	20.4306	25.8903	20.711	20.4712	48.5203	26.9433
5	121566027	121593825	27798	-	Aldh2	37184.1	37387.3	34528	35057.6	36708.9	30085.1	37197.4	39828.8
11	61223417	61267529	44112	-	Aldh3a2	10649.4	16582.1	10059.7	14011.4	11447.7	9681.83	12283.4	18619.9
19	3913491	3929779	16288	-	Aldh3b1	59.5646	77.705	89.6677	60.4106	74.1236	81.066	59.9368	65.0354
19	3972328	3981666	9338	+	Aldh3b2	3.19096	2.1289	2.27007	2.8767	2.18011	2.45655	1.90276	1.1727
19	3958808	3970439	11631	+	Aldh3b3	0	6.38671	0	1.9178	2.18011	1.6377	1.90276	7.189
4	139622894	139649692	26798	+	Aldh4a1	12793.6	14278.6	12040.4	11524	12766.7	11495.8	12475.4	15218.3
13	24907579	24937662	30083	-	Aldh5a1	2629.05	2942.97	2489.4	2743.41	2711.76	2640.78	2489.41	2978.3
12	84430721	84451025	20304	-	Aldh6a1	12839.6	15281.3	12984.5	13081.2	13597.5	12497.6	12935.3	15369.3
18	56525736	56572940	47204	-	Aldh7a1	10588.8	10858.1	10149.8	9812.36	10956	8492.13	10829.1	12041.2
10	21377300	21396579	19279	+	Aldh8a1	9390.99	9623.71	8605.82	8642.56	9226.21	8302.31	8486.29	9205.3
1	167349991	167368531	18540	+	Aldh9a1	7935.92	8276.11	6824.96	7512.97	8550.38	7453.98	7406.48	8331.04
7	126795234	126800448	5214	-	Aldoa	2386.82	2063.99	2158.84	2351.23	2117.96	2095.44	2496.44	2140.64
4	72850583	72852635	2052	-	Aldoart1	2.12731	2.1289	3.4051	0.958899	3.27016	4.09424	0.951378	0
4	49535993	49549547	13554	-	Aldob	159970	159073	108650	109866	150134	108052	121107	124255
11	78323073	78327779	4706	+	Aldoc	111.684	121.347	107.828	108.356	122.086	126.103	121.776	121.709
16	5233621	5244908	11287	+	Alg1	456.734	437.524	456.57	427.833	434.548	432.925	432.604	382.886
15	90224311	90230555	6244	+	Alg10b	1809.27	1784.02	1896.64	1922.59	1783.33	1951.32	1680.13	1627.74
8	22060721	22071628	10907	+	Alg11	1398.7	1215.6	1290.54	1380.83	1145.65	1358.45	1243.45	1271.93
15	88805243	88819319	14076	-	Alg12	312.714	240.566	274.678	249.314	289.954	266.126	261.629	221.121
X	144317966	144374449	56483	+	Alg13	259.531	258.662	246.302	255.067	271.423	280.865	268.289	287.085
3	121291740	121363095	71355	+	Alg14	363.769	342.753	304.189	307.807	358.627	276.77	364.377	356.766
4	47469833	47474368	4535	-	Alg2	605.22	619.513	667.403	686.568	740.141	739.427	680.236	520.286
16	20605458	20610762	5304	-	Alg3	208.476	193.73	191.821	165.89	209.29	194.067	157.929	174.667
3	54735539	54749796	14257	+	Alg5	456.307	470.488	505.09	418.08	438.201	435.628	440.488	470.113
4	99715630	99763461	47831	+	Alg6	321.223	277.822	318.944	302.053	298.675	334.09	218.817	269.433
7	97371617	97392159	20542	+	Alg8	158.484	141.572	211.116	143.835	182.039	167.864	150.318	133.787
9	50775225	50843640	68415	+	Alg9	582.884	608.866	444.933	558.078	542.849	604.312	468.08	600.186
12	30884324	30893855	9531	+	Alkal2	2.16484	2.13519	0	3.85217	0	3.30129	0.958414	0.936298
12	87428078	87443840	15762	-	Alkbh1	184.456	193.832	156.57	169.14	166.71	194.869	179.694	151.949
5	114123926	114128219	4293	-	Alkbh2	78.7103	59.6093	83.9925	100.684	66.4933	92.5299	106.554	73.3971
2	93980634	94010731	30097	-	Alkbh3	335.051	354.462	356.401	351.916	331.376	334.909	322.517	376.277
2	93980034	93983576	3542	+	Alkbh3os1	29.7823	40.4492	30.6459	37.3971	34.8817	27.8409	35.201	34.3759
5	136136145	136141615	5470	+	Alkbh4	101.047	91.5428	102.153	118.903	102.465	125.284	131.29	89.1915
11	60537683	60558513	20830	+	Alkbh5	5518.23	5935.38	6115.56	6035.31	5643.2	5805.64	5878.56	5674.81
7	30308753	30314304	5551	+	Alkbh6	128.702	133.056	170.255	137.123	142.797	140.842	124.63	153.298
17	56997339	56999337	1998	+	Alkbh7	123.384	128.799	127.124	164.931	161.328	121.19	155.075	135.645
9	3335231	3385847	50616	+	Alkbh8	247.831	259.726	208.846	235.889	239.812	218.633	202.643	243.418
6	85587531	85702752	115221	+	Alms1	341.328	309.593	294.38	301.966	295.295	311.502	263.136	272.961
6	85792117	85804058	11941	+	Alms1-ps2	4.35914	6.54949	4.13384	4.88184	1.19962	3.75488	2.29877	1.1172
11	70241457	70255371	13914	-	Alox12	28.7186	25.5468	51.0765	24.9314	28.3414	24.5655	39.9579	23.2269
11	70344147	70352032	7885	-	Alox15	1.06365	4.25781	2.27007	0.958899	0	0	1.90276	0.929078
6	116410071	116461179	51108	-	Alox5	9.57288	12.7734	15.8905	19.178	16.3508	16.377	18.0762	14.8652
5	149265004	149288154	23150	+	Alox5ap	47.8644	30.8691	41.9962	43.1505	30.5215	38.4859	48.5203	34.3759
11	69183885	69197844	13959	-	Alox8	60.7949	77.6063	63.7043	71.9174	45.6001	59.3626	67.5448	41.9594
11	69126377	69149116	22739	+	Aloxe3	1.06365	5.32226	1.13503	0	1.09005	0.818849	0.951378	0
3	127670310	127780528	110218	-	Alpk1	120.193	65.996	81.7224	124.657	77.3938	66.3267	105.603	44.5957
18	65265531	65393889	128358	-	Alpk2	4.25461	3.19336	2.27007	0	0	6.55079	0.951378	1.85816
7	81057600	81105613	48013	+	Alpk3	27.655	10.6445	11.3503	11.5068	33.7916	9.00734	11.4165	13.9362
4	137741731	137796385	54654	-	Alpl	292.505	279.951	278.083	293.423	222.371	295.604	276.851	285.226
1	59162756	59237232	74476	-	Als2	5204.71	4822.66	5689.67	4919.08	5816.5	5378.3	5229.35	4970.18
9	110880174	110900531	20357	+	Als2cl	1894.37	2022.46	1972.68	2255.32	1734.29	1996.38	1884.67	1756.89
2	93642434	93681340	38906	+	Alx4	4.25461	4.25781	4.54013	8.63009	4.36021	2.45655	4.75689	4.64539
11	120594516	120598366	3850	-	Alyref	141.466	161.797	145.284	155.342	128.626	142.48	166.491	137.504
1	171503478	171504751	1273	+	Alyref2	75.5194	50.0292	59.0217	57.5339	57.7728	51.5875	42.812	36.234
15	10981756	10996625	14869	+	Amacr	4279.08	3692.58	4822.76	3878.75	4098.6	4140.1	3486.8	3630.84
4	63143275	63154173	10898	-	Ambp	41339.9	36008.3	39941.8	37935	37812.9	36808.9	39226.3	36781.3
2	91730138	91918850	188712	+	Ambra1	1502.94	1631.82	1665.11	1533.29	1643.8	1585.29	1576.43	1445.62
10	40287458	40302189	14731	-	Amd1	693.364	826.508	901.581	1056.28	740.499	984.788	820.928	851.309
10	40287465	40302187	14722	-	Amd2	683.004	628.597	643.202	702.336	625.342	797.022	789.753	828.464
10	93523338	93540034	16696	-	Amdhd1	4188.67	4605.88	5130.35	5107.1	4872.54	3950.95	5038.5	4349.01
17	24155833	24163734	7901	-	Amdhd2	323.351	347.011	322.35	383.56	279.054	396.323	344.399	379.993
X	169176114	169187210	11096	-	Amelx	3.19096	3.19336	1.13503	3.8356	1.09005	5.73194	4.75689	6.50355
X	95420314	95444841	24527	-	Amer1	466.944	616.318	484.659	534.107	471.993	497.041	552.75	616.908
14	60377692	60388194	10502	+	Amer2	9.57288	19.1601	10.2153	41.2327	9.81048	17.1958	6.65964	27.8723
8	93971588	94012641	41053	-	Amfr	10724.8	12349.8	11354.9	11375.4	11991.7	12183.7	10981.8	11320.8
10	80805240	80807680	2440	+	Amh	4.25461	6.38671	9.08027	1.9178	6.54032	4.09424	6.65964	2.78723
15	102445002	102454640	9638	+	Amhr2	14.8911	4.25781	7.94523	7.67119	10.9005	8.18849	10.4652	11.1489
3	108186289	108192287	5998	+	Amigo1	277.614	332.109	373.426	600.271	364.078	411.063	440.487	364.199
15	97244074	97247288	3214	-	Amigo2	139.338	229.922	187.281	201.369	185.309	145.755	195.984	253.638
9	108053159	108055702	2543	+	Amigo3	229.749	235.244	194.091	189.862	234.361	216.176	217.865	196.964
X	142851146	142966727	115581	-	Ammecr1	161.675	183.086	164.58	149.588	148.247	168.683	129.387	136.574
18	31759824	31784084	24260	+	Ammecr1l	2608.09	2643.06	2523.15	2555.44	2583.4	2659.62	2705.77	2776.18
12	111271096	111276427	5331	+	Amn	22.3367	1.06445	0	0.958899	2.18011	0	0	48.312
6	149157577	149188713	31136	-	Amn1	115.938	81.9628	78.3173	114.109	81.754	122.008	117.019	182.099
X	145446424	145487640	41216	-	Amot	563.737	543.935	575.462	604.105	546.117	740.24	619.347	511.922
9	14541967	14615001	73034	-	Amotl1	814.758	800.468	760.473	799.722	758.677	886.813	819.136	763.702
9	102717804	102733418	15614	+	Amotl2	1112.58	1319.92	1263.29	1341.5	1354.94	1223.36	1480.34	1344.38
3	108074059	108086667	12608	-	Ampd2	1241.46	1321.96	1098.27	1334.39	1273.34	1278.31	1310.23	1199.18
7	110768206	110812409	44203	+	Ampd3	82.9649	81.9628	85.1275	88.2187	103.555	90.8922	78.9644	102.199
9	108296905	108302303	5398	+	Amt	1412.2	1688.22	1373.39	1460.4	1867.26	1542.71	1626.86	1490.24
3	113555952	113577751	21799	-	Amy1	5669.21	5217.03	4706	3869.03	5077.74	4573.89	4750.95	4915.77
3	113279837	113356659	76822	-	Amy2a2	1.42075	2.4873	1.51761	1.60288	0	1.63954	1.90568	2.1864
3	113279837	113356659	76822	-	Amy2a3	1.42075	2.4873	1.51761	1.60288	0	1.63954	1.90568	2.1864
3	113279837	113356659	76822	-	Amy2a4	1.42075	2.4873	1.51761	1.60288	0	1.63954	1.90568	2.1864
5	140724127	140753313	29186	+	Amz1	24.464	21.289	14.7554	24.9314	13.0806	33.5728	24.7358	21.3688
11	109425946	109438149	12203	+	Amz2	335.051	332.109	340.509	320.272	297.584	276.771	273.997	345.617
2	128610083	128687396	77313	-	Anapc1	2897.39	2601.52	2907.96	2815.33	2732.76	2789.82	2397.47	2625.57
8	79711763	79777322	65559	+	Anapc10	91.4741	79.8339	115.773	97.8077	88.2943	107.269	103.7	120.78
11	120598421	120608199	9778	+	Anapc11	206.349	189.472	170.255	190.821	210.381	192.429	187.421	220.191
9	102626296	102634245	7949	+	Anapc13	238.258	189.472	212.251	208.081	224.551	162.132	223.574	244.347
7	101881325	101899546	18221	+	Anapc15	201.03	167.119	183.875	176.437	177.679	177.69	181.713	177.454
10	59987409	60003136	15727	-	Anapc16	564.798	536.484	467.634	480.409	494.883	474.111	505.181	528.646
2	25272466	25285917	13451	+	Anapc2	1321.06	1458.3	1298.48	1265.75	1462.85	1346.19	1395.67	1362.96
5	52834135	52866735	32600	+	Anapc4	509.49	548.193	481.254	461.23	550.477	484.758	398.627	481.262
5	122787461	122821343	33882	-	Anapc5	1649.73	1784.02	1701.42	1833.43	1656.88	1680.28	1676.33	1658.41
5	122422444	122444912	22468	+	Anapc7	662.656	744.052	639.024	558.079	596.259	583.02	584.146	635.489
14	51091077	51102010	10933	+	Ang	1396.35	991.043	1696.28	1852.08	1504.54	1141.17	2201.78	1790.87
12	86700502	86726461	25959	-	Angel1	190.394	175.635	181.605	176.437	183.129	183.422	166.491	188.603
1	190925108	190946964	21856	+	Angel2	773.277	821.754	741.178	713.421	779.386	688.654	652.645	771.136
15	42424667	42676978	252311	-	Angpt1	32.9733	28.7402	19.2956	27.8081	27.2513	34.3917	34.2496	28.8014
8	18690263	18741563	51300	-	Angpt2	73.3921	84.0917	52.2115	60.4106	66.4932	93.3488	67.5478	57.6028
2	151911207	151945338	34131	+	Angpt4	4.25461	5.32226	7.94524	13.4246	2.18011	4.91309	2.85413	1.85816
1	156839023	156861080	22057	+	Angptl1	59.5646	58.5448	56.7517	61.3695	53.4126	65.5079	43.7634	43.6667
2	33215961	33247715	31754	+	Angptl2	507.363	562.031	429.043	540.819	585.359	513.418	559.41	492.411
4	99030954	99038193	7239	+	Angptl3	7572.15	8713.6	6096.27	7741.19	7671.79	6095.51	7533.01	9243.4
17	33774900	33781576	6676	-	Angptl4	1132.79	1092.13	1429.01	1441.23	1814.94	1752.34	1703.92	1314.65
9	20873809	20879711	5902	-	Angptl6	261.393	242.734	276.527	254.01	238.799	182.331	219.255	219.643
4	148495280	148500463	5183	-	Angptl7	59.5646	63.8671	56.7517	74.7941	92.6545	69.6021	79.9157	58.5319
9	21835510	21837348	1838	+	Angptl8	1993.29	2136.35	2426.7	3138.48	2726.22	2563	4118.51	1022.91
15	27466677	27594908	128231	+	Ank	1629.52	1695.67	1525.49	1402.87	1631.81	1317.53	1386.16	1395.47
8	22974836	23150498	175662	+	Ank1	8.50923	9.58007	6.8102	6.71229	9.81048	4.09424	1.90276	12.078
3	126921607	127499116	577509	-	Ank2	78.7104	119.219	73.7772	69.0407	132.987	157.219	66.5964	159.801
10	69533708	70027437	493729	+	Ank3	589.263	861.141	590.218	693.284	554.837	761.528	761.104	1092.6
13	96416134	96471220	55086	-	Ankdd1b	35.1006	25.5468	35.186	25.8903	37.0618	22.9278	23.7844	37.1631
11	72690002	72772147	82145	+	Ankfy1	2486.1	2546.09	2405.84	2468.21	2601.98	2621.37	2431.06	2574.23
18	36560603	36658909	98306	+	Ankhd1	2423	2572.78	2386.98	2613	2343.61	2341.09	2543.98	2530.81
5	3689999	3803125	113126	-	Ankib1	1752.89	1751.02	1784.29	1759.56	1702.66	1880.07	1747.65	1639.84
8	71406012	71410543	4531	+	Ankle1	5.31827	6.38671	7.94524	3.8356	8.72042	6.55079	4.75689	5.57447
5	110231004	110256652	25648	+	Ankle2	1329.56	1386.99	1387.01	1447.94	1314.62	1334.74	1280.57	1338.78
1	92870129	92902907	32778	-	Ankmy1	1.06365	0	1.13503	0.958899	1.09005	9.82618	7.61102	0
12	36157124	36197292	40168	+	Ankmy2	310.587	318.271	265.598	275.204	327.016	259.575	238.796	305.667
13	98263076	98274755	11679	+	Ankra2	251.022	274.629	265.598	317.396	286.684	266.126	265.434	299.163
19	36111965	36119845	7880	-	Ankrd1	3.19096	4.25781	3.4051	6.71229	3.27016	2.45655	8.5624	7.43262
8	11611581	11635758	24177	-	Ankrd10	315.905	323.593	270.138	352.875	315.025	360.293	317.76	275.007
8	122883822	123042285	158463	-	Ankrd11	1961.36	2157.63	2186.1	1939.84	1896.68	1953.82	2390.76	2084.8
17	65967501	66077047	109546	-	Ankrd12	259.531	289.531	233.817	298.218	210.38	283.322	311.101	394.858
5	114775140	114805821	30681	+	Ankrd13a	607.346	690.829	625.404	677.942	687.824	677.188	723.998	592.752
11	77470485	77490043	19558	-	Ankrd13b	67.0101	59.6093	79.4523	70.9585	66.4932	79.4284	93.2351	77.1135
3	157947000	158008035	61035	+	Ankrd13c	1467.78	1514.04	1519.16	1569.22	1558.77	1461.96	1460.67	1564.56
19	4270180	4283138	12958	-	Ankrd13d	15.9548	15.9668	22.7007	20.1369	18.5309	19.6524	15.222	17.6525
2	11777753	11790324	12571	+	Ankrd16	491.407	558.837	508.495	540.819	477.443	509.325	424.315	514.709
5	90227166	90366186	139020	-	Ankrd17	3613.28	3722.39	3751.29	4043.68	3630.96	3637.27	3682.79	3686.57
1	36530193	36536557	6364	-	Ankrd23	103.174	87.285	102.153	93.9721	82.844	74.5153	90.3809	53.8865
10	81628540	81647613	19073	+	Ankrd24	70.2011	91.5429	119.179	81.5064	120.996	106.45	78.9643	103.128
6	118501300	118562272	60972	-	Ankrd26	247.831	208.633	215.656	272.327	228.911	238.285	230.233	204.397
7	35586247	35639238	52991	+	Ankrd27	1112.57	1194.32	1201.99	1241.77	1049.72	1251.2	1138.79	1030.34
14	31700015	31830416	130401	-	Ankrd28	1507.2	1877.69	1596.99	1744.24	1624.18	1648.34	1663.96	1771.75
18	12252357	12305721	53364	-	Ankrd29	11.7002	13.8379	13.6204	20.1369	25.0712	24.5655	26.6386	13.9362
13	96748293	96909795	161502	+	Ankrd31	0	0	0	1.9178	14.1707	0	0	1.85816
15	31291479	31367760	76281	-	Ankrd33b	2025.21	1964.97	1852.37	1412.47	1808.39	1873.51	1737.22	1686.25
3	96596636	96599779	3143	+	Ankrd34a	0	2.1289	0	0	1.09005	5.73194	1.90276	4.64539
13	92425969	92441659	15690	+	Ankrd34b	3.19096	3.19336	4.54013	1.9178	4.36021	3.27539	4.75689	3.71631
3	96670131	96691035	20904	+	Ankrd35	7.44557	3.19336	3.4051	1.9178	1.09005	4.91309	4.75689	6.50354
8	45996908	45999851	2943	-	Ankrd37	11.7002	5.32226	7.94524	10.5479	14.1707	5.73194	13.3193	19.5106
1	36538171	36547253	9082	-	Ankrd39	146.784	109.639	139.609	120.821	109.005	114.639	112.263	113.347
11	94328001	94341848	13847	+	Ankrd40	1635.9	1522.17	1612.88	1465.19	1445.41	1512.41	1470.82	1449.37
7	92584183	92637143	52960	-	Ankrd42	44.6734	25.5468	24.9707	25.8903	22.8911	36.8482	27.59	41.8085
1	54645340	54926388	281048	-	Ankrd44	295.696	287.402	290.569	303.971	312.845	344.735	354.864	355.837
15	36477668	36496792	19124	-	Ankrd46	1796.54	1452.99	1719.59	1593.69	1529.34	1548.43	1322.41	1471.65
9	14779620	14784574	4954	-	Ankrd49	188.267	190.537	162.31	192.739	156.968	163.77	150.318	209.043
3	38449259	38484851	35592	-	Ankrd50	769.019	893.077	795.659	819.857	830.621	866.34	751.585	726.538
10	128377124	128394007	16883	+	Ankrd52	2216.65	2049.07	2391.52	2160.4	2093.99	2236.28	2375.59	1941.77
6	83762646	83768327	5681	+	Ankrd53	4.25461	2.1289	7.94524	7.67119	6.54032	11.4639	4.75689	3.71631
15	79053094	79062860	9766	-	Ankrd54	168.057	191.601	258.788	248.355	236.542	238.285	225.477	219.262
13	112288451	112384003	95552	+	Ankrd55	2.12731	12.7734	10.2153	1.9178	1.09005	8.18849	5.70827	9.29078
4	32804035	32950827	146792	-	Ankrd6	24.464	18.0957	26.1058	16.3013	17.4408	13.9204	19.9789	22.2979
5	143890741	143895068	4327	-	Ankrd61	35.1006	41.5136	57.8867	41.2327	53.4126	55.6817	49.4717	52.0283
12	110976420	110979041	2621	-	Ankrd9	54.2463	53.2226	54.4816	39.3148	34.8817	44.2178	32.3468	34.3759
17	27909306	28062780	153474	+	Anks1	984.939	961.199	904.62	864.925	930.901	871.257	860.052	834.305
10	89873509	90973301	1099792	+	Anks1b	0	1.06445	0	0.958899	1.09005	0	4.75689	3.71631
16	4941415	4964238	22823	-	Anks3	281.868	261.855	287.164	309.724	282.324	291.51	314.906	241.56
7	120173858	120183717	9859	+	Anks4b	2760.18	3292.35	2366.55	2749.16	2423.19	2763.61	2875.06	2484.35
4	47015669	47057307	41638	-	Anks6	18.0821	27.6757	22.7007	22.0547	19.621	20.4712	22.8331	25.0851
3	57667422	57692538	25116	-	Ankub1	6.38192	7.45116	1.13503	0.958899	2.18011	5.73194	0.951378	0.929078
1	75192160	75199386	7226	+	Ankzf1	544.223	592.88	565.063	544.691	620.122	519.701	617.934	588.584
9	22331214	22389207	57993	-	Anln	38.2915	25.5468	46.5364	36.4382	34.8817	47.4932	48.5203	43.6667
7	144588549	144738593	150044	-	Ano1	139.339	206.504	141.879	143.835	184.219	167.864	150.318	119.851
9	122175874	122294424	118550	-	Ano10	351.006	353.398	368.886	339.451	366.257	372.576	338.692	369.774
6	125690419	126040129	349710	+	Ano2	1.06365	0	0	1.9178	4.36021	0.818849	1.90276	5.57447
10	88948994	89257791	308797	-	Ano4	0	0	2.27007	0	0	0.818849	4.75689	1.85816
7	51511029	51598708	87679	+	Ano5	3.19096	2.1289	4.54013	5.75339	1.09005	4.91309	11.4165	4.64539
15	95790843	95975473	184630	+	Ano6	730.727	587.58	545.949	520.684	549.389	601.04	581.294	531.435
1	93373896	93404305	30409	+	Ano7	2.12731	2.1289	1.13503	1.9178	2.18011	3.27539	7.61102	5.57447
8	71476019	71486068	10049	-	Ano8	138.275	149.023	140.744	154.383	176.589	126.103	125.582	130.071
7	141101219	141117807	16588	-	Ano9	5.31827	4.25781	0	3.8356	4.36021	3.27539	1.90276	1.85816
9	62341343	62378806	37463	+	Anp32a	2136.88	2358.83	1717.31	1959.99	1872.71	1680.28	1757.19	2156.39
4	46450926	46472657	21731	+	Anp32b	930.697	819.628	953.428	989.584	858.962	971.973	883.83	913.283
3	95929257	95947388	18131	+	Anp32e	810.503	639.736	614.054	557.122	640.948	669.821	602.222	614.121
7	79821803	79848211	26408	-	Anpep	3273.92	2992.17	3408.51	3190.26	3112.1	3209.07	3290.82	3098.47
6	87133853	87335776	201923	-	Antxr1	101.047	119.219	87.3976	90.1365	90.4744	135.929	102.749	87.3333
5	97884688	98031018	146330	-	Antxr2	1005.15	1046.36	1076.01	893.694	966.877	938.401	887.635	1063.79
19	20373434	20390672	17238	-	Anxa1	85.0923	83.0272	107.828	91.0954	139.527	102.356	95.1378	73.3971
14	25842155	25886805	44650	+	Anxa11	1188.99	1097	1143.28	1036.34	1161.93	1113.27	1122.34	1123.22
15	58341464	58389275	47811	-	Anxa13	20.2094	21.289	9.08027	13.4246	10.9005	18.8335	14.2707	11.1489
9	69453683	69491786	38103	+	Anxa2	425.461	325.722	231.547	238.766	263.793	253.024	508.987	353.979
5	96793385	96845969	52584	+	Anxa3	99.9834	76.6405	69.2371	102.602	94.8346	102.356	122.728	86.4042
6	86736840	86793585	56745	-	Anxa4	1166.82	1212.4	1144.12	1264.78	1180.52	1216.82	1313.85	1419.63
3	36448924	36475888	26964	-	Anxa5	1738.01	1592.42	1182.71	1626.29	1574.04	1478.84	1977.91	1927.84
11	54978953	55033472	54519	-	Anxa6	3132.5	3439.24	3182.72	3367.74	3630.92	3319.59	3562.01	3572.35
14	20455261	20480134	24873	-	Anxa7	2627.22	2744.24	2480.02	2509.41	2389.43	2505.74	2798.05	2964.61
14	34085979	34100569	14590	+	Anxa8	4.25461	1.06445	3.4051	6.71229	17.4408	9.82618	0	2.78723
3	95296094	95307177	11083	-	Anxa9	26.5913	55.3515	40.8612	60.4106	42.5121	67.1456	54.2285	42.7376
13	20794113	21024255	230142	+	Aoah	42.5461	51.0937	34.051	42.1916	43.6021	76.9718	51.3744	35.305
11	101325063	101329695	4632	+	Aoc2	82.9649	65.996	86.3391	72.8763	79.5739	91.7111	71.1628	77.1135
11	101330606	101339431	8825	+	Aoc3	14.8911	18.0957	22.7007	13.4246	13.0806	15.5581	7.66667	9.29078
13	62964893	63326097	361204	+	Aopep	1015.79	1038.91	1140.82	1177.53	1133.65	1227.46	1217.76	1156.7
1	58029969	58106411	76442	+	Aox1	3669.6	4843.26	4204.16	4712.03	3535.04	3719.21	3974.86	4260.75
1	58278326	58379265	100939	+	Aox2	6.38192	4.25781	1.13503	2.8767	1.09005	1.6377	3.80551	1.85816
1	58113136	58200453	87317	+	Aox3	15452.8	5023.15	24723.3	7473.66	11603.6	16664.4	5455.2	4189.21
3	127807007	127837524	30517	-	Ap1ar	527.573	515.192	472.172	504.383	494.886	496.222	489.961	615.048
11	4947521	5042795	95274	+	Ap1b1	2471.94	2604.68	2387.02	2181.45	2389.42	2443.41	2248.12	2230.74
8	109778583	109864210	85627	+	Ap1g1	4601.49	4534.65	4469.77	4492.28	4573.7	4623.37	4338.11	4149.19
14	55098835	55106594	7759	-	Ap1g2	286.123	230.986	262.193	231.095	283.414	266.126	340.593	267.574
8	72240018	72257387	17369	+	Ap1m1	575.436	599.286	570.922	641.503	618.06	577.288	626.958	681.943
9	21295457	21312334	16877	-	Ap1m2	2.12731	8.51561	2.27007	7.67119	4.36021	6.55079	3.80551	1.85816
5	137034998	137046109	11111	-	Ap1s1	418.016	369.365	383.641	326.026	381.519	403.692	387.211	389.284
X	163909017	163933667	24650	+	Ap1s2	108.493	81.9628	86.2626	91.0954	95.9247	126.103	117.019	94.7659
1	79606876	79671973	65097	-	Ap1s3	224.086	193.733	168.557	171.11	164.254	190.418	178.19	167.656
7	44900373	44929491	29118	-	Ap2a1	1364.11	1389.33	1321.1	1265.64	1304.22	1338.71	1341.46	1215.64
7	141562180	141633012	70832	+	Ap2a2	5323.53	5351.8	4987.49	4974.8	5081.83	4834.45	4907.04	4627.71
11	83302697	83405034	102337	+	Ap2b1	3185.64	3108.2	2997.64	2949.58	2978.03	2897.09	2972.14	2992.56
16	20535480	20544910	9430	+	Ap2m1	3981.31	4008.82	4071.41	3735.75	3847.54	3787.82	3880.23	4075.42
7	16738444	16749291	10847	+	Ap2s1	827.522	729.149	729.827	775.749	781.568	841.776	782.032	802.723
13	94358960	94566317	207357	+	Ap3b1	1806.08	1672.25	1596.99	1539.03	1675.41	1613.13	1780.03	1655.62
10	80706956	80742276	35320	-	Ap3d1	1989.03	2024.59	1907.99	1994.51	1956.65	1850.6	1931.3	1943.63
14	21033742	21052443	18701	-	Ap3m1	3267.54	2812.28	2583.34	2831.63	3040.16	3612.76	3658.05	3614.11
8	22787354	22805655	18301	-	Ap3m2	55.3099	71.3183	78.3173	48.9038	73.0335	69.6022	50.423	87.3334
18	46741876	46790827	48951	+	Ap3s1	990.271	1047.42	967.05	971.356	846.973	973.609	930.448	975.532
7	79875325	79920641	45316	-	Ap3s2	791.358	844.11	797.929	860.132	820.81	771.356	779.178	835.241
3	103809517	103822026	12509	+	Ap4b1	543.525	475.811	552.761	496.711	569.009	551.086	520.405	525.86
2	127008711	127069815	61104	+	Ap4e1	526.497	487.069	510.583	520.564	505.785	503.955	493.483	487.078
5	138172021	138178686	6665	+	Ap4m1	235.067	256.533	251.977	222.465	197.3	232.553	198.838	270.362
12	51690966	51738934	47968	+	Ap4s1	153.166	173.505	164.58	176.437	167.868	153.125	177.908	177.454
19	5568024	5571262	3238	+	Ap5b1	176.567	191.601	236.087	233.013	251.803	211.263	190.275	199.752
14	49066549	49090741	24192	+	Ap5m1	820.077	821.755	894.408	905.201	853.512	879.442	687.844	896.559
2	131210360	131213515	3155	+	Ap5s1	318.032	449.199	257.653	279.039	322.656	285.778	364.378	371.631
5	142463931	142478716	14785	+	Ap5z1	340.369	324.658	285.646	364.795	310.665	307.887	349.917	359.226
10	90989311	91082744	93433	-	Apaf1	238.258	219.277	213.386	242.601	220.191	265.307	225.477	228.553
19	23758876	23949598	190722	+	Apba1	22.3367	25.5468	19.2956	37.3971	42.5121	28.6597	26.6386	37.1631
7	64501706	64753877	252171	+	Apba2	7.44557	14.9023	20.4306	5.75339	23.9812	10.645	19.0276	4.64539
10	81268172	81273248	5076	+	Apba3	1091.31	1009.1	1071.47	1009.72	1054.08	1003.09	1071.25	1043.35
7	105558465	105581654	23189	-	Apbb1	42.5461	24.4824	31.7809	26.8492	18.5309	24.5655	46.6175	25.0851
2	22774327	22875654	101327	+	Apbb1ip	71.2648	40.4492	53.3466	55.6161	61.043	58.1383	59.9368	44.5957
5	66298725	66618818	320093	-	Apbb2	1000.9	1033.58	864.897	1041.37	972.328	930.216	1021.78	1049.86
18	36671154	36679367	8213	-	Apbb3	292.505	302.304	292.839	344.245	282.199	344.366	335.835	321.46
18	34220984	34322191	101207	+	Apc	2213.46	2253.45	2607.15	2558.33	2390.49	2323.86	2690.57	2501.1
10	80295956	80318258	22302	+	Apc2	55.31	55.3515	62.4268	29.7259	56.6828	34.3916	76.1102	64.1064
18	62922327	62953815	31488	+	Apcdd1	2.12731	4.25781	1.13503	12.4657	7.63037	0.818849	2.85413	5.57447
1	172893961	172895055	1094	-	Apcs	1360.41	1518.97	1382.47	1251.36	1176.17	1857.97	1268.19	1388.97
9	108085414	108094481	9067	-	Apeh	1683.76	1786.15	1842.16	1804.65	1795.32	1807.2	1666.81	1615.67
14	50924949	50927189	2240	+	Apex1	471.198	572.675	513.035	487.121	432.751	570.738	508.987	446.886
X	150571507	150588156	16649	-	Apex2	209.54	226.728	221.332	218.629	232.181	248.93	199.789	225.766
3	95893921	95898593	4672	+	Aph1a	2434.95	2606.2	2513.96	2495.86	2660.01	2545.54	2459.93	2830.76
9	66775487	66795424	19937	-	Aph1b	76.3807	58.7875	78.191	86.5322	76.057	91.8708	68.334	65.2858
9	66814994	66834707	19713	-	Aph1c	20.4118	23.1753	52.3379	60.1794	25.318	38.3262	16.3387	23.9057
2	94411727	94438187	26460	-	Api5	3047.38	2969.85	2811.44	2804.73	2841.74	3015.84	2632.52	2691.54
2	103073675	103092650	18975	+	Apip	208.476	173.506	124.854	161.095	150.427	161.313	179.81	207.184
6	87628425	87672169	43744	-	Aplf	249.802	225.338	187.364	190.374	194.147	154.577	180.631	195.266
X	48025146	48034854	9708	-	Apln	1.06365	2.1289	0	2.8767	3.27016	0	0	1.85816
2	85136360	85139924	3564	+	Aplnr	2.12731	2.1289	1.13503	5.75339	1.09005	0.818849	1.90276	0
7	30434980	30445583	10603	-	Aplp1	9.57288	14.9023	11.3503	14.3835	6.54032	11.4639	6.65964	12.078
9	31149557	31211849	62292	-	Aplp2	7996.41	10318.3	8213.11	9307.58	9550.52	8966.98	9305.09	10679.1
2	150583081	150608568	25487	-	Apmap	806.247	812.176	710.529	767.119	840.427	783.638	781.079	798.085
9	46228630	46230470	1840	+	Apoa1	107691	97069.5	106761	87129.4	98140.8	109610	119209	98718.2
1	171221564	171226380	4816	+	Apoa2	53067.4	61572.9	48668.2	52086.7	54675.7	44852.9	59109.7	63118.9
9	46240844	46243459	2615	+	Apoa4	14569.9	15158.9	10468.4	6219.42	18402.3	15170	22097.6	10787.5
9	46268608	46271922	3314	+	Apoa5	23287.7	25356.9	26491.9	25437.7	28058	22873.1	28950.6	30624.9
12	7977677	8016840	39163	+	Apob	666749	655283	660242	641366	650767	665546	602054	629809
6	122577792	122602445	24653	-	Apobec1	440.352	431.105	466.499	364.383	384.789	363.567	450.954	378.134
17	48419231	48432729	13498	-	Apobec2	5.31827	2.1289	3.4051	3.8356	1.09005	1.6377	5.70827	0.929078
15	79892408	79908430	16022	+	Apobec3	115.938	91.5428	91.9377	69.9996	91.5645	108.907	86.5753	89.1915
1	152750551	152757545	6994	+	Apobec4	4.25461	2.1289	0	0.958899	0	1.6377	2.85413	0
7	126585008	126589093	4085	+	Apobr	23.0782	26.6113	30.1973	20.3692	26.4394	22.3863	36.6241	17.3797
7	19689480	19692660	3180	-	Apoc1	24634.7	22012.3	23507.2	22073.9	24646.1	15895.3	28189.1	27934.5
7	19671579	19677942	6363	-	Apoc2	2699.41	2442.06	2275.06	1916.19	2563.59	2055.1	2606.64	2472.47
9	46233050	46235637	2587	-	Apoc3	23094.4	19736.7	19582.5	19750.5	26844.8	20749.7	20730.2	21989.2
7	19678084	19681461	3377	-	Apoc4	9657.8	9435.07	10063.1	8088.15	10104.6	8212.71	10239.3	10197.4
7	19696244	19699189	2945	-	Apoe	207914	225811	213621	219614	231596	181549	244882	258129
10	128268699	128271251	2552	+	Apof	14800.3	13363.8	13727.3	12373.4	16110.2	14862.5	13908.3	13048.7
11	108395297	108414397	19100	+	Apoh	32766.9	38058.4	31156.7	33227.8	37133.7	32937.4	34933.6	36096.5
15	77477047	77491070	14023	+	Apol10a	0	0	7.94524	1.9178	11.9906	0.818849	0	0
15	77584158	77596126	11968	-	Apol10b	9.57288	4.25781	6.8102	2.8767	5.45027	4.91309	2.85413	1.85816
15	77633951	77643287	9336	-	Apol11b	2.12731	0	0	0.958899	0	0.818849	7.61102	0
15	77045075	77057109	12034	+	Apol6	5.31827	2.1289	1.13503	0.962286	5.45027	2.45655	0	0.929078
15	77388217	77399111	10894	-	Apol7a	2325.17	2769.72	2505.02	2939.07	2500.6	2351.77	2477.39	2939.66
15	77422209	77447461	25252	-	Apol7b	11.4148	17.4261	35.6462	20.9784	16.0302	15.8423	24.3077	9.91015
15	77524867	77533316	8449	-	Apol7c	14.8911	4.25781	4.54013	0	3.27016	7.36964	4.75689	1.85816
1	71653335	71662844	9509	+	Apol7d	12.7638	5.32226	3.4051	3.8356	6.54032	4.09424	3.80551	3.71631
15	77698889	77719289	20400	+	Apol7e	105.587	136.92	152.77	107.514	92.9751	113.536	45.1428	116.444
15	77747799	77757011	9212	-	Apol8	1.06365	1.06445	1.13503	1.9178	0	0.818849	4.75689	3.71631
15	77403789	77411081	7292	-	Apol9a	1061.99	885.72	1588.49	1186.38	1123.32	1040.16	1227.79	1191.31
15	77729072	77736383	7311	+	Apol9b	1648.19	1689.19	2262.68	1861.01	1901.58	1604.71	2196.2	1949.89
6	134982001	134986837	4836	+	Apold1	74.4557	83.0272	74.9122	67.1229	75.2137	64.6891	71.3533	67.8227
17	35128997	35131802	2805	-	Apom	3068.64	2457.82	3789.88	2872.86	3202.58	3046.94	3126.23	2460.2
10	128254131	128255902	1771	+	Apon	8770.88	8041.93	8243.75	7441.06	9607.73	8963.94	7898.34	7807.97
X	94367110	94417093	49983	+	Apoo	558.415	539.678	449.473	426.71	504.695	453.64	470.933	426.445
X	112311352	112372756	61404	+	Apool	544.59	537.548	485.793	489.039	476.354	534.708	504.23	578.815
12	111713269	111755056	41787	+	Apopt1	259.278	319.087	282.623	278.701	286.563	324.393	314.534	302.238
16	84954436	85173708	219272	-	App	1711.43	1804.24	1733.2	1828.65	1961.01	2006.19	2176.72	2004.01
11	85191310	85235121	43811	-	Appbp2	633.937	673.798	653.779	687.531	657.302	593.665	716.387	665.22
11	85235166	85238305	3139	+	Appbp2os	24.464	18.0957	27.2408	13.4246	17.4408	9.82618	15.222	12.078
14	26918988	26970552	51564	-	Appl1	1199.8	1078.29	1125.95	981.913	1010.48	1225	900.003	910.496
10	83600034	83648665	48631	-	Appl2	630.746	671.669	639.024	682.736	642.041	687.833	638.374	678.227
8	122574637	122576908	2271	-	Aprt	330.796	340.625	349.59	422.874	376.068	361.112	394.822	375.347
4	40682078	40703195	21117	-	Aptx	248.895	240.566	255.383	216.711	236.542	240.741	198.838	277.794
6	55336299	55348556	12257	+	Aqp1	2985.67	3466.92	3289.33	3385.87	3300.68	3770.8	3659	3128.2
7	97726379	97738248	11869	-	Aqp11	731.793	704.667	830.845	695.202	783.748	685.376	664.062	894.702
18	15389394	15410983	21589	-	Aqp4	409.507	618.447	194.091	208.081	317.206	282.502	402.432	402.291
4	41033074	41048137	15063	-	Aqp7	16.254	21.1553	19.2926	18.338	22.2681	25.8511	23.4595	12.1505
7	123462294	123468004	5710	+	Aqp8	6090.29	7396.83	2742.27	2411.62	4511.91	3841.05	4923.38	4436.42
9	71110659	71163290	52631	-	Aqp9	14084.7	13922	12927.6	13606.3	13437.6	13788.9	12433.8	14633.9
2	114101161	114175340	74179	-	Aqr	1140.25	1109.17	1180.43	1140.12	1159.81	1176.69	1139.74	1139.98
X	98148757	98323219	174462	+	Ar	329.732	389.589	279.218	527.394	431.661	392.229	397.676	632.702
X	20848543	20860522	11979	+	Araf	1650.79	1650.96	1757.03	1597.53	1664.51	1532.07	1593.56	1721.57
7	101348069	101412587	64518	+	Arap1	2618.72	2615.35	2693.43	2460.53	2605.21	2499.94	2693.35	2591.18
5	62602446	62766178	163732	-	Arap2	974.306	1245.41	1166.81	1045.2	1126.02	1208.62	1195.88	1194.79
18	37972623	37998970	26347	-	Arap3	502.046	540.739	558.435	507.258	485.075	492.126	552.751	501.703
15	74669081	74672571	3490	-	Arc	2.12731	1.06445	0	3.8356	5.45027	7.36964	3.80551	0
9	44742144	44767809	25665	-	Arcn1	6148.98	6330.29	5963.47	5894.35	6004.01	5958.76	6191.57	5580.97
5	91139599	91148433	8834	+	Areg	5.31827	2.1289	9.08027	6.71229	0	1.6377	11.4165	0
12	84918141	84970850	52709	-	Arel1	2145.42	2447.17	2388.11	2409.68	2321.84	2228.08	2071.11	2442.5
11	59211412	59228268	16856	-	Arf1	4736.36	4607.87	4555.97	4451.08	4743.84	4497.22	4755.99	4329.37
11	103966725	103985351	18626	+	Arf2	329.733	303.368	275.813	318.355	277.964	319.351	302.538	318.674
15	98737624	98763119	25495	-	Arf3	2111.31	2074.59	2080.49	2013.24	1983.89	2540.93	2111.08	2043.04
14	26638134	26656843	18709	+	Arf4	3226.06	2948.53	2796.72	2672.45	2823.24	3002.72	2934.05	2800.24
6	28423604	28426603	2999	+	Arf5	2936.75	2471.66	3112.26	2982.18	2991.11	3014.18	2817.98	3073.39
12	69372150	69375981	3831	+	Arf6	2721.89	2463.14	2823.96	2495.06	2564.89	2827.48	2659.1	2459.27
2	180967225	180982525	15300	+	Arfgap1	908.361	804.726	894.407	864.929	913.467	884.36	894.294	857.542
2	91265115	91277372	12257	+	Arfgap2	3231.15	2879.6	3034.37	3000.28	3102.77	3128.46	2972.13	2859.55
15	83299740	83350248	50508	-	Arfgap3	235.067	230.986	180.47	228.218	213.65	235.829	255.921	199.752
1	10137507	10232671	95164	-	Arfgef1	4891.74	4787.9	4904.48	4978.6	4895.43	4884.43	4675.07	4909.25
2	166805581	166898052	92471	+	Arfgef2	3694.07	4394.06	3851.17	3872.03	3919.83	3882.16	3851.18	4373.17
10	18588011	18743759	155748	-	Arfgef3	2.12731	2.1289	0	5.75339	6.54032	4.91309	0	3.71631
3	84496093	84582626	86533	-	Arfip1	890.224	960.141	922.787	928.217	915.609	918.757	928.441	922.555
7	105634201	105640417	6216	-	Arfip2	320.16	381.074	332.565	373.971	354.267	348.83	376.746	360.482
2	181357690	181365405	7715	-	Arfrp1	328.668	382.138	324.62	337.533	358.627	348.828	272.094	326.106
10	24915207	24927471	12264	-	Arg1	19938.2	19499.7	16602.1	16397.2	19202.4	16816.7	19961.8	22558.9
12	79130788	79156302	25514	+	Arg2	9.57288	9.59318	9.10771	8.63009	7.64182	15.5581	19.0276	14.8998
8	8666576	8690538	23962	-	Arglu1	404.188	356.591	384.776	378.765	359.718	418.432	386.259	403.22
2	91650118	91672321	22203	+	Arhgap1	378.66	448.135	456.283	411.368	441.472	445.452	473.785	434.807
8	77250366	77517954	267588	-	Arhgap10	90.15	108.858	87.9496	83.7434	92.025	98.2619	89.9666	89.3471
2	113831492	113848662	17170	-	Arhgap11a	78.7103	47.9003	74.9122	64.2462	80.6639	77.7906	66.5964	85.4752
18	6024450	6136099	111649	-	Arhgap12	1021.11	1001.65	1001.1	1032.73	982.14	1055.5	1048.43	1070.3
2	43748824	44395954	647130	+	Arhgap15	27.655	58.5449	29.5109	36.4382	46.8723	40.9424	37.1037	38.0922
2	44059238	44065325	6087	-	Arhgap15os	1.06365	3.19336	1.13503	1.9178	7.63037	4.91309	0.951378	0
7	123279149	123369916	90767	-	Arhgap17	447.798	431.102	409.747	435.34	466.542	470.019	470.933	428.305
10	26772512	26918649	146137	+	Arhgap18	472.262	480.068	414.287	467.943	485.074	494.585	524.209	519.354
19	41766588	41802085	35497	-	Arhgap19	187.203	153.281	166.85	148.629	190.759	170.321	154.123	182.099
9	51765351	51853060	87709	+	Arhgap20	5.31827	3.19336	1.13503	2.8767	10.9005	1.6377	0	0.929078
2	20847919	20967722	119803	-	Arhgap21	1307.23	1581.77	1394.96	1516.97	1536.96	1390.42	1669.68	1774.56
14	33216823	33369937	153114	+	Arhgap22	9.57288	10.6445	24.9707	10.5479	21.8011	10.645	15.222	7.43262
11	97450160	97502401	52241	+	Arhgap23	995.323	924.654	1080.49	981.83	907.829	848.723	1007.33	995.901
5	102481391	102897938	416547	+	Arhgap24	471.199	419.394	417.692	389.312	408.769	356.199	362.475	337.255
6	87458545	87533260	74715	-	Arhgap25	76.583	64.9316	62.4269	64.2462	61.043	68.7833	61.8395	49.2411
18	38993145	39376286	383141	+	Arhgap26	1139.17	1030.4	939.802	826.574	853.513	1130	964.691	1017.34
11	103331484	103363693	32209	-	Arhgap27	77.6467	68.1249	88.5327	64.2462	91.5645	58.9571	89.4295	67.8227
11	103344753	103350127	5374	+	Arhgap27os3	15.9548	13.8379	17.0255	12.4657	13.0806	18.8335	19.0276	5.57447
17	67842708	68004109	161401	-	Arhgap28	28.7186	41.5136	37.4561	31.6437	55.5927	49.1309	31.3955	28.8014
3	121953229	122016678	63449	+	Arhgap29	2965.46	3408.33	3176.9	3428.15	4166.28	3587.51	3359.25	3742.35
1	171388960	171410240	21280	+	Arhgap30	129.766	130.928	128.259	127.534	185.309	189.973	173.151	134.716
16	38598343	38713036	114693	-	Arhgap31	569.054	650.38	581.137	598.353	515.595	655.898	676.43	610.404
9	32016625	32264766	248141	+	Arhgap32	1029.61	950.556	1099.85	1505.47	1326.58	1072.69	1327.17	914.21
7	30522226	30535061	12835	-	Arhgap33	9.57288	12.7734	5.67517	13.4246	15.2607	13.1016	16.1734	9.29078
7	16494473	16614994	120521	-	Arhgap35	6259.6	6917.87	7209.73	6986.54	6612.26	6696.54	6496.96	6772.98
X	49463945	49500243	36298	+	Arhgap36	8.50923	3.19336	6.8102	7.67119	2.18011	4.91309	7.61102	2.78723
15	76723985	76818167	94182	-	Arhgap39	158.484	145.83	172.525	139.04	128.626	133.472	156.977	129.142
X	73894352	73911299	16947	-	Arhgap4	163.802	174.57	256.518	243.56	160.238	253.024	221.671	176.525
9	8992507	9239028	246521	-	Arhgap42	4221.69	3708.61	4138.36	4355.35	4169.38	3966.5	4086.14	3797.12
11	65002039	65162962	160923	-	Arhgap44	59.5646	56.4159	66.967	53.6983	66.4933	78.6094	53.2771	43.6666
10	80016672	80031472	14800	+	Arhgap45	370.152	382.137	384.775	374.93	388.059	376.672	392.919	364.199
12	52516077	52567852	51775	+	Arhgap5	5023.63	4752.78	5341.47	5679.56	5369.6	5435.52	5071.79	5160.1
X	168795099	169304441	509342	+	Arhgap6	215.922	331.044	204.306	388.353	306.305	217.813	330.128	332.61
15	84720052	84772208	52156	+	Arhgap8	2.12731	2.1289	1.13503	0	1.09005	2.45655	1.90276	0.929078
10	127321964	127329948	7984	+	Arhgap9	63.8192	40.4492	54.4816	56.575	52.3226	72.8775	58.9854	64.1064
11	120578099	120581625	3526	-	Arhgdia	1936.88	1855.35	1810.39	2089.45	1711.41	1871.06	2137.71	1771.74
6	136923661	136941900	18239	-	Arhgdib	161.675	160.732	149.824	142.876	186.399	197.343	145.561	170.95
7	24902986	24926592	23606	+	Arhgef1	1242.36	1322.05	1326.85	1282.05	1296.07	1283.13	1379.49	1291.42
8	14911663	15001086	89423	+	Arhgef10	120.193	118.154	103.288	110.273	136.257	125.284	118.922	104.986
4	140514485	140665906	151421	-	Arhgef10l	1273.19	1264.56	1491.44	1424.93	1433.43	1329.8	1464.17	1131.63
3	87617559	87738040	120481	+	Arhgef11	1808.12	2247.26	1977.85	2136.04	2219.96	1868.05	2184	2230.57
9	42963842	43105719	141877	-	Arhgef12	11227.7	11575.8	12235.5	13270	11929.5	12094.3	11864.2	12515.2
11	68943154	68956888	13734	-	Arhgef15	308.459	406.621	374.56	351.916	347.727	333.271	390.064	343.759
4	154278470	154299896	21426	-	Arhgef16	270.168	238.437	175.93	224.382	257.253	251.387	235.942	235.057
7	100869746	100932162	62416	-	Arhgef17	345.687	302.304	263.328	359.587	306.305	318.532	338.69	297.305
8	3353437	3456602	103165	+	Arhgef18	1248.73	1258.19	1265.56	1364.5	1324.4	1267.59	1246.3	1296.06
4	141242884	141257563	14679	+	Arhgef19	2543.19	2091.65	2272.34	2339.71	2456.98	2218.26	2115.86	2078.35
3	88616207	88648053	31846	+	Arhgef2	218.049	191.601	223.601	214.793	200.57	271.039	322.517	209.972
10	127182521	127190084	7563	-	Arhgef25	55.3099	34.0625	49.9415	65.2051	43.6021	64.689	58.9854	50.1702
3	62338777	62462222	123445	+	Arhgef26	1201.93	1045.29	1026.07	1305.06	1333.13	1027.66	1431.82	1665.84
13	97898595	98206166	307571	-	Arhgef28	12.7638	17.0312	4.54013	17.2602	9.81048	11.4639	3.80551	3.71631
14	27143993	27403912	259919	+	Arhgef3	1183.85	1002.71	1382.48	1171.78	1021.38	1181.6	1087.43	827.808
18	61493794	61536537	42743	-	Arhgef37	312.714	304.433	293.974	196.574	271.423	197.343	321.566	345.617
3	133112278	133234950	122672	-	Arhgef38	0	5.32226	0	2.8767	0	4.91309	0.951378	3.71631
4	43496144	43508748	12604	-	Arhgef39	8.50923	10.6445	18.1605	3.8356	16.3508	14.7393	19.9789	18.5816
1	34678182	34812739	134557	+	Arhgef4	40.4188	26.6113	39.7262	40.2737	30.5215	27.022	25.6872	32.5177
14	51984833	52006248	21415	+	Arhgef40	418.015	439.49	523.252	526.433	447.953	424.797	452.855	471.959
6	43265644	43289321	23677	+	Arhgef5	1304.04	1336.95	1229.24	1199.58	1302.61	1185.69	1536.47	1327.65
X	57231485	57338730	107245	-	Arhgef6	138.275	153.281	129.394	138.081	131.896	149.03	126.533	109.631
8	11728058	11835218	107160	+	Arhgef7	984.942	1146.41	1107.79	919.582	1072.61	1003.91	1155.92	1007.12
X	95048935	95166540	117605	-	Arhgef9	110.62	180.957	88.5327	93.0133	110.095	87.6168	86.5754	205.326
4	133679008	133756770	77762	-	Arid1a	2994.17	3201.8	3542.36	3398.34	3127.28	3137.05	3419.22	3190.45
17	4995074	5347657	352583	+	Arid1b	2010.3	1945.82	1962.47	2224.65	2096.17	1814.57	2100.64	2013.31
15	96287522	96405464	117942	+	Arid2	1748.65	1853.21	1757.03	1771.09	1699.39	1774.45	1778.12	1780.11
10	79927043	79955019	27976	+	Arid3a	95.7288	119.219	97.6129	104.52	134.077	107.269	90.3809	79.9007
9	57790505	57834235	43730	-	Arid3b	117.002	122.412	116.908	121.78	135.167	122.827	136.047	126.355
12	71015967	71099352	83385	+	Arid4a	652.019	637.607	712.801	710.544	555.927	698.478	757.297	576.028
13	14063784	14199604	135820	+	Arid4b	884.964	806.85	965.914	941.633	855.695	904.828	854.337	891.915
1	36307733	36324030	16297	+	Arid5a	53.1826	44.707	79.4523	55.6161	53.4126	71.2399	65.6451	107.773
10	68095593	68278727	183134	-	Arid5b	1120.03	1092.13	1055.58	1184.24	1329.86	971.973	1212.06	3313.09
9	59388554	59486375	97821	-	Arih1	2943.13	3140.13	3074.81	3061.76	2918.07	3211.52	2876.97	2941.46
9	108602943	108653682	50739	-	Arih2	1161.51	1405.09	1409.71	1475.08	1347.3	1464.93	1400.42	1565.49
10	88731414	88743203	11789	+	Arl1	1482.73	1395.5	1515.27	1334.79	1300.43	1456.73	1334.78	1321.15
13	54575013	54581129	6116	+	Arl10	65.9465	59.6093	56.7517	62.3284	56.6828	67.9644	58.9854	52.0284
14	61309753	61311937	2184	+	Arl11	6.38192	6.38671	7.94524	9.58899	5.45027	6.55079	5.70827	3.71631
X	134187501	134208031	20530	+	Arl13a	5.31827	3.19336	4.54013	10.5479	7.63037	5.73194	3.80551	4.64539
16	62793673	62847041	53368	-	Arl13b	165.93	173.506	160.04	208.081	152.607	162.132	158.88	230.411
3	69222419	69223619	1200	+	Arl14	0	1.06445	0	0.958899	6.54032	0	1.90276	0
2	106962529	106974398	11869	-	Arl14ep	402.061	459.843	438.124	467.942	452.373	505.231	412.899	434.809
13	113794508	114157462	362954	+	Arl15	469.071	426.845	469.904	495.751	407.68	370.12	403.384	458.964
11	120464326	120467601	3275	-	Arl16	95.7288	102.187	91.9377	112.191	95.9247	96.6242	123.679	117.993
19	6134389	6141138	6749	-	Arl2	53.1827	59.6093	73.7772	68.0818	73.0336	72.8775	62.7909	93.8369
8	94666600	94674458	7858	+	Arl2bp	286.123	204.375	304.19	314.519	241.992	293.966	187.422	259.212
19	46531109	46573183	42074	-	Arl3	30.8459	19.1601	21.5656	19.178	30.5215	19.6524	26.6386	26.9433
12	40033291	40037988	4697	-	Arl4a	1159.38	1644.58	1246.26	1165.07	1445.4	994.894	841.018	1142.76
1	88698226	88702192	3966	-	Arl4c	98.9197	96.8651	129.394	85.342	120.996	93.3488	97.0405	99.4113
11	101665541	101667833	2292	+	Arl4d	623.301	1096.39	1291.67	732.599	717.255	809.841	900.955	520.284
2	52397951	52424875	26924	-	Arl5a	6125.58	6455.9	6452.67	6658.59	6696.2	6974.95	6480.78	7152.97
2	15055320	15082457	27137	+	Arl5b	1934.79	2100.16	2094.14	2348.34	2146.31	2364.84	2211	2306.9
11	97989580	97996174	6594	-	Arl5c	10.6365	2.1289	3.4051	1.9178	4.36021	9.82618	5.70827	4.64539
16	59612949	59639410	26461	-	Arl6	47.8644	62.8027	57.8867	49.8627	75.2137	62.2325	44.7147	64.1064
7	118118890	118129626	10736	-	Arl6ip1	5034.27	4780.45	4612.78	4888.47	4794.05	4805.82	4454.35	5292.96
5	124116108	124118196	2088	+	Arl6ip4	320.16	341.689	354.13	329.861	325.926	357.837	348.204	343.759
6	97210792	97233316	22524	+	Arl6ip5	716.902	607.802	692.371	636.709	744.506	700.116	719.242	631.773
2	53192084	53219222	27138	+	Arl6ip6	322.287	286.338	324.62	332.738	345.547	345.554	377.697	343.759
1	135146834	135156269	9435	+	Arl8a	382.915	351.269	350.725	321.231	304.125	363.569	355.815	324.248
6	108783059	108823724	40665	+	Arl8b	1995.41	1989.46	2201.97	2185.33	2140.86	2071.69	1945.57	2170.33
5	77004055	77009479	5424	+	Arl9	1.06365	1.66043	1.13503	0	1.09005	1.6377	3.80551	0
3	19131402	19163096	31694	-	Armc1	1509.32	1460.42	1278.05	1473.85	1386.54	1472.27	1347.17	1391.75
5	21646006	21662700	16694	+	Armc10	315.905	289.531	284.893	318.355	320.476	334.91	297.781	314.958
10	41914990	42018383	103393	-	Armc2	6.38192	2.1289	2.27007	1.9178	3.27016	5.73194	0.951378	3.71631
7	128237357	128245101	7744	+	Armc5	313.596	400.639	359.685	377.237	394.656	384.437	355.513	322.071
8	70220193	70234423	14230	-	Armc6	120.494	87.9904	99.883	108.356	114.77	106.45	94.1864	82.906
11	115475667	115490467	14800	+	Armc7	67.0101	65.996	64.6969	52.7394	81.754	75.3341	90.3809	56.6737
9	99478391	99568900	90509	-	Armc8	822.203	772.791	749.123	763.283	720.524	833.588	682.139	790.644
1	86154780	86278285	123505	+	Armc9	180.821	211.826	178.2	189.862	187.489	166.226	125.582	182.099
X	134717938	134721913	3975	+	Armcx1	65.9465	52.1581	59.0217	55.6161	61.043	60.5948	80.8671	72.4681
X	134804142	134809222	5080	-	Armcx2	118.065	104.316	102.153	92.0543	104.645	99.0808	121.776	119.851
X	134756552	134761457	4905	+	Armcx3	393.553	399.17	450.608	428.627	448.011	461.011	397.675	328.893
X	134686519	134697773	11254	+	Armcx4	102.111	70.197	101.018	104.52	118.446	136.748	153.172	102.199
X	135742692	135747327	4635	+	Armcx5	169.618	166.594	145.306	154.298	170.473	150.576	109.688	175.291
X	134748455	134751420	2965	-	Armcx6	5.31827	18.0957	13.6204	11.5068	7.63037	15.5581	15.222	15.7943
13	24741221	24746595	5374	+	Armh2	0	0	2.27007	0	3.27016	2.45655	0.951378	1.85816
19	45818144	45998489	180345	-	Armh3	374.406	363.971	347.32	350.957	313.935	346.373	339.642	365.128
14	49681560	49783384	101824	-	Armh4	8.50923	17.0312	3.4051	9.58899	11.9906	9.00734	9.51378	5.57447
10	4432605	4455141	22536	+	Armt1	402.061	338.496	450.608	333.697	377.158	377.489	373.891	350.262
3	95434390	95497240	62850	+	Arnt	1389.13	1384.84	1393.84	1485.35	1592.56	1449.36	1565.96	1460.51
7	84246275	84410039	163764	-	Arnt2	6.38192	4.25781	0	5.75339	1.09005	0	0.951378	1.85816
7	113207465	113314127	106662	+	Arntl	683.929	453.455	530.06	311.642	695.456	397.961	399.579	238.773
6	146805530	146833530	28000	+	Arntl2	17.0184	25.5468	40.8612	22.0547	32.7016	38.4859	24.7358	25.0851
5	145083869	145108757	24888	+	Arpc1a	907.296	839.852	860.355	898.488	841.521	901.552	890.49	945.801
5	145114256	145128187	13931	+	Arpc1b	644.574	542.87	640.159	712.462	694.364	692.746	831.504	615.979
1	74236517	74268210	31693	+	Arpc2	2875.02	2933.67	2979.41	3018.69	3017.33	3259.92	2868.46	2840.19
5	122391878	122406182	14304	+	Arpc3	388.233	365.107	359.806	370.135	397.869	309.525	470.932	379.993
6	113378113	113390448	12335	+	Arpc4	1428.29	1495.76	1545.27	1459.93	1508.27	1579.35	1420.12	1355.23
1	152766542	152775581	9039	+	Arpc5	1882.67	1864.92	1763.84	1717.39	1883.61	1903.82	1861.85	1931.55
2	39008139	39015873	7734	+	Arpc5l	603.091	493.906	443.798	382.601	498.154	511.78	471.883	448.745
7	79925359	79935265	9906	-	Arpin	214.858	204.375	195.226	247.396	261.613	191.611	179.81	230.411
9	75037614	75060314	22700	+	Arpp19	770.087	867.528	871.702	1007.8	758.68	801.653	766.812	702.38
7	99535486	99606772	71286	+	Arrb1	859.432	773.855	723.019	782.462	877.492	900.732	939.962	843.604
11	70432580	70440829	8249	+	Arrb2	301.013	256.533	290.569	349.039	251.802	317.713	348.204	301.95
2	24925352	24935282	9930	-	Arrdc1	77.6467	78.7694	61.2918	80.5475	88.2943	57.3194	61.8395	89.1915
8	70835138	70839721	4583	-	Arrdc2	175.503	228.857	162.31	147.67	148.247	167.045	211.206	148.652
13	80883384	80896044	12660	+	Arrdc3	10996.1	13104.7	8297.86	14444.7	19435.7	10474	10360.8	7889.39
7	68736994	68749239	12245	-	Arrdc4	313.778	457.715	321.215	359.587	386.969	348.83	351.058	269.433
15	89472476	89477425	4949	-	Arsa	1208.31	1938.37	1468.73	2026.15	1449.77	1706.48	1722.94	1886.94
13	93771679	93943017	171338	+	Arsb	981.752	1043.16	930.728	915.749	962.517	925.299	1168.29	704.241
11	109473374	109573330	99956	+	Arsg	1550.8	1473.21	1346.14	1144.92	1253.56	1643.43	1021.78	1068.44
18	60911991	60918562	6571	+	Arsi	1.06365	1.06445	2.27007	0	3.27016	3.27539	0	0.929078
13	76060422	76098661	38239	-	Arsk	508.434	448.571	416.568	350.97	442.972	420.922	378.66	408.812
7	101552453	101560866	8413	-	Art2a	33.6451	28.7402	39.7262	29.7259	25.0712	31.9351	32.3468	44.5957
7	101575729	101581162	5433	-	Art2b	41.8743	46.8359	48.8064	33.5615	55.5927	46.6744	24.7358	29.7305
5	92331827	92414628	82801	+	Art3	38.2915	50.0292	37.4561	33.5615	37.0618	36.0293	36.1523	42.7376
6	136848451	136857601	9150	-	Art4	108.493	69.1894	60.1568	95.8899	97.0147	100.718	98.9433	80.8298
4	117926160	117929764	3604	-	Artn	7.44557	2.1289	0	1.9178	1.09005	5.73194	2.85413	0.929078
8	124722166	124738125	15959	+	Arv1	239.322	265.049	202.036	252.191	260.523	242.379	220.72	249.922
16	18348182	18407075	58893	+	Arvcf	660.579	533.364	535.882	546.695	524.363	539.725	584.196	572.376
X	135993820	135995360	1540	+	Arxes2	0.827968	4.25781	5.12381	1.9178	2.62421	2.45655	2.85413	2.78723
19	46707458	46741096	33638	+	As3mt	679.674	853.69	498.28	593.558	838.251	685.376	804.866	877.979
8	41340646	41374698	34052	-	Asah1	747.748	702.538	703.721	779.585	739.056	831.131	793.449	763.702
19	31984651	32103141	118490	-	Asah2	1154.06	1078.29	1199.73	976.159	1192.52	1113.63	1132.14	1208.73
15	64086840	64382920	296080	-	Asap1	1029.62	923.945	905.753	825.612	882.944	793.466	822.94	942.085
12	21111756	21270172	158416	+	Asap2	913.052	706.038	843.702	716.691	848.246	678.029	637.249	619.513
4	136206365	136246574	40209	+	Asap3	737.115	554.579	1038.56	831.367	596.259	898.268	847.677	529.574
1	91540565	91559591	19026	+	Asb1	333.986	344.883	374.56	324.107	329.196	363.569	312.052	426.445
13	3634032	3651780	17748	+	Asb13	1223.21	1259.25	1220.16	1343.4	1132.57	1260.2	1134.99	1033.13
14	26894614	26915188	20574	+	Asb14	8.50923	9.58007	5.67517	7.67119	7.63037	10.645	9.51378	3.71631
11	102268751	102279455	10704	+	Asb16	7.44557	3.19336	4.54013	0	1.09005	2.45655	2.85413	1.85816
12	103321142	103356002	34860	-	Asb2	73.3921	87.285	65.8319	58.4928	47.9623	110.545	66.5964	52.0284
11	30954398	31102705	148307	+	Asb3	239.322	224.599	258.788	247.396	269.243	248.111	236.893	232.269
6	5383386	5433022	49636	+	Asb4	12.7638	12.7734	21.5656	8.63009	8.72043	16.377	16.1734	9.29078
8	54550331	54587837	37506	+	Asb5	5.31827	4.25781	0	1.9178	1.09005	4.09424	0	2.78723
2	30823098	30828301	5203	-	Asb6	215.922	190.537	208.846	225.341	211.47	221.089	190.276	200.681
7	66644567	66689562	44995	-	Asb7	690.315	761.088	669.67	714.377	595.169	664.084	623.152	660.578
15	98134640	98165579	30939	-	Asb8	660.526	586.515	671.941	662.601	606.071	620.691	584.144	614.122
10	60002805	60099991	97186	+	Ascc1	255.277	275.694	207.711	242.601	256.162	250.568	209.303	252.709
11	4637793	4683387	45594	+	Ascc2	767.958	745.116	772.958	781.503	795.739	751.703	837.212	764.631
10	50592669	50851203	258534	+	Ascc3	2559.15	2695.19	2581.07	2726.15	2568.17	2716.94	2637.22	2518.73
10	53596961	53609216	12255	+	Asf1a	264.85	271.435	281.488	288.629	255.072	263.669	273.997	345.617
8	83955694	83970196	14502	+	Asf1b	19.1458	6.38671	15.8905	14.3835	16.3508	15.5581	10.4652	7.43262
11	70054124	70057896	3772	+	Asgr1	9228.53	9467.63	8299.6	8484.92	9776.34	8685.09	8591.97	9716.62
11	70092644	70106187	13543	+	Asgr2	3841.87	3739.47	3662.8	3888.42	3757.46	3517.8	3673.36	3695.79
3	88965812	89079376	113564	+	Ash1l	3429.22	3819.25	3590.11	3923.81	3681.11	3670.9	3818.83	4033.13
8	25816001	25847695	31694	-	Ash2l	609.995	703.602	628.808	612.738	647.931	641.134	562.209	657.787
15	99670377	99701131	30754	+	Asic1	89.3468	116.025	87.3976	86.3009	79.5739	74.5152	66.5965	84.546
5	24413451	24417835	4384	+	Asic3	5.31827	4.25781	4.54013	12.4657	4.36021	6.55079	8.5624	12.078
3	81996922	82021234	24312	+	Asic5	62.7555	618.446	113.503	479.449	825.17	462.65	456.661	457.106
5	130011258	130024382	13124	-	Asl	7425.36	7925.91	7895.29	6363.25	7883.26	6344.44	7559.65	7646.31
8	85017929	85025288	7359	-	Asna1	387.171	392.783	449.472	433.421	403.319	403.692	408.14	427.375
6	7675165	7693210	18045	-	Asns	35.1006	41.5136	90.8027	43.1505	31.6115	30.2974	67.5478	26.0142
1	53344617	53352753	8136	-	Asnsd1	929.635	1030.39	1004.51	974.239	1044.27	1097.26	818.184	1047.07
11	73304988	73324638	19650	-	Aspa	312.714	261.855	287.164	287.67	294.314	298.061	234.99	327.035
7	44465435	44467752	2317	+	Aspdh	2683.6	2580.23	2926.12	2649.44	3131.72	2590.02	2658.15	2423.03
12	112106683	112127574	20891	+	Aspg	4972.58	6752.88	5952.12	6167.64	5724.96	5399.49	5717.78	5531.73
4	9449085	9669345	220260	-	Asph	2227.29	1909.63	2116.84	2056.84	1800.76	1985.9	1903.72	1945.49
7	126945987	126949583	3596	-	Asphd1	4.25461	4.25781	6.8102	7.67119	14.1707	6.55079	5.70827	5.57447
5	112384354	112395371	11017	-	Asphd2	1.06365	2.1289	1.13503	0.958899	2.18011	0	0	3.71631
1	139454773	139494089	39316	+	Aspm	42.5461	19.1601	35.186	28.767	35.9718	45.8555	38.0551	32.5177
13	49544443	49567563	23120	+	Aspn	6.38192	17.0312	4.54013	4.79449	13.0806	12.2827	9.51378	11.1489
6	86628174	86629705	1531	+	Asprv1	1.06365	0	3.4051	2.8767	2.18011	2.45655	8.5624	0
11	120672973	120709447	36474	+	Aspscr1	2051.78	1972.44	1885.29	1791.22	1974.09	1704.88	1976.95	1887.9
19	9111719	9135567	23848	-	Asrgl1	227.622	222.47	230.412	186.026	204.93	159.676	172.199	257.355
2	31470270	31520671	50401	+	Ass1	19425.9	17530.2	16679.6	14499.2	23973.1	14926.5	22871.7	25882.2
9	105395362	105405757	10395	+	Aste1	134.02	139.443	137.339	130.41	112.275	158.038	138.901	141.22
1	158362304	158691787	329483	+	Astn1	3.19096	3.19336	4.54013	10.5479	2.18011	6.55079	1.90276	7.43262
4	65380803	66404484	1023681	-	Astn2	108.493	88.3495	81.7224	95.8899	81.754	70.421	110.36	92.9078
X	123890526	123893754	3228	-	Astx5	62.7964	77.3353	65.605	85.2273	72.4563	64.0377	54.3854	73.6142
X	123210420	123213304	2884	-	Astx6	9.53201	14.2076	14.9824	26.0049	19.1081	17.0284	8.40555	11.8609
2	153345830	153404008	58178	+	Asxl1	1372.11	1394.43	1446.03	1575.47	1546.79	1502.59	1357.62	1444.72
12	3426857	3506850	79993	+	Asxl2	1967.12	2066.12	2112.08	2192.4	1994.52	2102.74	2059.12	2129.43
18	22345089	22530228	185139	+	Asxl3	12.7638	2.1289	1.13503	3.8356	6.54032	4.91309	9.51378	4.64539
19	32672563	32712299	39736	-	Atad1	1799.7	1887.27	1804.7	1945.61	1785.51	2002.09	1874.21	1929.69
15	58094047	58135083	41036	-	Atad2	258.625	231.699	291.706	247.758	217.733	305.461	286.16	243.346
12	4917353	5047395	130042	+	Atad2b	1599.73	1405.08	1632.18	1633.96	1605.65	1560.73	1403.28	1405.69
4	155740640	155761099	20459	-	Atad3a	1348.71	1460.43	1271.24	1218.76	1330.95	1259.39	1344.3	1517.18
4	155761192	155763561	2369	+	Atad3aos	14.8911	15.9668	12.4854	12.4657	18.5309	4.91309	17.1248	21.3688
11	80089400	80135792	46392	+	Atad5	110.62	105.381	83.9925	72.8763	114.456	114.639	133.193	125.426
17	35897596	35910076	12480	-	Atat1	406.315	356.591	387.046	374.929	386.969	316.075	392.92	339.114
7	130391494	130520370	128876	-	Ate1	1250.86	1218.8	1275.77	1339.58	1224.14	1249.55	1128.34	1232.88
15	100227859	100261249	33390	+	Atf1	994.516	922.88	1010.18	986.707	887.303	949.046	1085.52	969.028
2	73816509	73892640	76131	-	Atf2	1392.33	1386.98	1533.44	1452.73	1414.89	1470.66	1400.44	1502.31
1	191170297	191183334	13037	-	Atf3	52.119	88.3495	78.3173	115.068	73.0336	68.7833	124.63	65.9645
15	80255184	80257546	2362	+	Atf4	1623.12	2108.64	1893.27	1683.82	1743	1810.51	2191.07	1868.38
7	44812256	44816659	4403	-	Atf5	9325.67	10473.8	9010.17	6825.83	10107.6	7095.9	9424.4	7404.17
1	170704457	170867772	163315	-	Atf6	3564.3	4032.14	3384.67	3991.9	3777.03	3968.96	4053.82	3947.65
17	34647146	34655075	7929	+	Atf6b	731.793	684.443	740.042	684.654	693.274	629.695	723.998	632.702
15	102525946	102625465	99519	-	Atf7	1511.45	1626.5	1559.54	1768.23	1563.14	1637.7	1702.03	1787.55
6	136518851	136607380	88529	+	Atf7ip	1165.76	1079.35	1212.22	1187.12	1193.61	1076.79	1168.29	1029.42
13	90935349	91223988	288639	-	Atg10	115.938	136.25	101.018	124.657	160.238	134.291	101.797	140.291
15	101284301	101290935	6634	+	Atg101	692.438	754.696	717.341	638.627	650.762	608.405	614.59	623.411
18	46732417	46741580	9163	-	Atg12	858.368	907.977	751.392	839.995	828.44	813.117	783.935	931.865
2	91674612	91710593	35981	-	Atg13	2162.43	2006.53	1957.91	2011.75	2137.62	2012.75	2199.63	1931.56
14	47540893	47568435	27542	-	Atg14	531.827	544.999	524.386	637.668	604.979	519.15	598.417	601.113
1	87756011	87792429	36418	+	Atg16l1	817.951	921.821	1039.69	937.809	851.333	924.486	910.475	995.039
7	101289616	101302089	12473	-	Atg16l2	508.427	553.514	205.441	256.026	343.367	352.105	526.11	263.858
19	6241668	6262305	20637	+	Atg2a	2276.22	2581.3	2631.01	2420.26	2438.45	2417.24	2492.61	2527.09
12	105613540	105685242	71702	-	Atg2b	2725.08	2901.7	2833.04	3059.85	2791.63	2931.48	2924.54	2606.06
16	45158829	45188539	29710	+	Atg3	1344.46	1410.38	1238.31	1325.21	1409.45	1328.19	1467.02	1350.88
X	140956907	141164271	207364	+	Atg4a	480.771	390.654	330.29	307.807	360.808	319.341	307.295	376.277
1	93754905	93789603	34698	+	Atg4b	841.354	849.429	837.651	822.731	778.294	774.639	780.124	798.082
4	99193934	99259788	65854	+	Atg4c	708.733	610.131	688.962	677.942	694.362	748.428	590.806	656.857
9	21265285	21274838	9553	+	Atg4d	709.973	734.294	775.857	801.606	686.628	747.428	667.378	807.61
10	44268339	44364300	95961	+	Atg5	1583.77	1679.72	1385.87	1351.09	1524.97	1397.79	1321.46	1567.35
6	114643097	114860615	217518	+	Atg7	1451.88	1466.83	1313.23	1217.81	1317.87	1392.06	1213.97	1426.14
1	75180861	75192011	11150	-	Atg9a	1980.51	2104.42	2037.38	1897.66	2026.39	1805.58	2186.26	2119.23
5	24384181	24392144	7963	-	Atg9b	4.25461	7.45116	3.4051	3.85941	3.27016	7.49173	10.4652	8.3617
1	71557156	71579404	22248	+	Atic	789.231	764.276	747.987	759.448	802.279	827.856	720.193	715.39
12	69893105	69964086	70981	+	Atl1	49.9917	79.8339	64.6969	65.2051	62.133	65.5079	68.4992	77.1135
17	79848390	79896124	47734	-	Atl2	3616.45	3689.36	3355.13	3151.82	3796.78	3791.35	3283.19	3417.11
19	7494040	7538610	44570	+	Atl3	7660.96	8189.89	7303.08	7544.67	7744.79	8158.41	7595.43	7671.82
9	53437122	53536672	99550	-	Atm	1528.47	1463.62	1295.07	1508.35	1492.28	1564	1377.59	1513.47
8	116943393	116960446	17053	+	Atmin	420.143	425.781	458.554	483.285	404.41	427.439	450.002	499.844
6	124742544	124756488	13944	-	Atn1	625.428	703.603	812.684	792.051	682.373	674.731	796.303	789.716
6	72206177	72235578	29401	-	Atoh8	391.424	629.091	906.892	799.722	658.392	655.079	831.504	390.213
11	55446637	55461209	14572	-	Atox1	1103.01	1148.54	1071.47	918.625	1103.13	951.502	1077.91	1115.82
7	58658202	58829427	171225	+	Atp10a	20.2094	27.6757	28.3758	18.2191	44.6922	38.4859	36.1524	22.2979
5	72203329	72298772	95443	+	Atp10d	176.567	160.732	138.474	166.849	166.778	144.117	155.074	209.042
8	12757016	12868729	111713	+	Atp11a	1023.23	565.225	1846.7	1338.62	1014.84	1067.78	738.272	882.619
3	35754063	35856277	102214	+	Atp11b	2031.6	2127.81	2058.92	2172.81	1982.83	2190.42	2079.77	2026.28
X	60223283	60404006	180723	-	Atp11c	15210.1	14140.5	15542.9	15717.4	15644.9	15579.9	14012.9	15065
8	69791163	69807749	16586	+	Atp13a1	1954.99	2076.75	2171.32	2119.17	1848.73	1946.4	2035	1899.96
4	140986873	141007702	20829	+	Atp13a2	761.916	683.807	805.265	799.667	732.848	795.916	768.559	677.273
16	30312424	30388531	76107	-	Atp13a3	9089.2	10092.9	9619.82	10671.6	9726.38	10072.6	9596.05	10193.7
3	101576219	101604708	28489	-	Atp1a1	12934	11106.5	11222.1	11594	13365.1	11674.3	10755.3	11176.8
1	172271709	172298065	26356	-	Atp1a2	45.7371	46.0185	43.1313	39.3298	56.6828	56.5006	55.1799	43.6667
7	24978169	25005938	27769	-	Atp1a3	8.50923	5.32226	7.94524	7.67119	10.9005	3.27539	19.0276	5.57447
1	172223508	172258425	34917	-	Atp1a4	3.19096	3.19336	3.4051	1.9178	5.45027	1.6377	6.65964	4.64539
1	164437099	164458356	21257	-	Atp1b1	1892.06	1844.52	2086.7	2360.93	1631.54	2235.1	1930.28	1653.76
11	69599728	69605961	6233	-	Atp1b2	14.8911	9.58007	28.3758	13.4246	11.9906	15.5581	12.3679	10.2199
9	96332656	96364432	31776	-	Atp1b3	900.914	897.332	1108.94	1025.06	945.075	977.701	1027.49	856.609
X	38316122	38336785	20663	+	Atp1b4	11.7002	11.709	14.7554	13.4246	6.54032	15.5581	8.5624	13.9362
10	126868428	126901372	32944	-	Atp23	114.875	118.154	115.773	122.739	109.005	126.922	109.408	128.213
7	126445860	126463074	17214	-	Atp2a1	9.57288	5.32226	12.4854	7.67119	10.9005	7.36964	9.51378	12.078
5	122453513	122502226	48713	-	Atp2a2	9291.61	8638.14	9495.9	8233.26	9782.79	8955.26	9671.12	7820.7
11	72961169	72993044	31875	+	Atp2a3	61.6919	64.9316	72.6421	59.4518	78.4838	68.7833	73.2561	62.2482
10	98914642	99026144	111502	+	Atp2b1	1773.13	1875.59	1909.12	1851.6	1878.18	1771.2	1978.88	1968.74
6	113743831	114042081	298250	-	Atp2b2	954.094	846.242	608.381	582.051	996.3	533.888	448.098	444.097
1	133702674	133753748	51074	-	Atp2b4	449.927	503.486	451.743	519.722	551.566	475.75	478.542	482.19
9	105411362	105521258	109896	-	Atp2c1	1730.55	1845.75	1836.5	1928.35	1782.24	1762.97	1738.15	1837.72
7	30712209	30725535	13326	+	Atp4a	60.6282	27.6757	39.7262	29.7259	17.4408	18.0147	24.7358	18.5816
8	13386209	13396779	10570	-	Atp4b	0	0	3.4051	1.9178	4.36021	0.818849	0	0
18	77773768	77782869	9101	+	Atp5a1	24630	25028.5	23112.7	20850.3	24287.5	21898.5	22632.3	23508.5
10	128083307	128090389	7082	+	Atp5b	25377.7	24436.6	24164.9	22087.3	24418.3	22047.5	23972.8	24209.9
2	10056031	10080511	24480	-	Atp5c1	4009.01	3594.66	3346.11	3422.35	3671.22	3286.14	3492.51	3848.32
10	80142275	80145829	3554	+	Atp5d	4205.65	4406.92	4099.66	3772.28	4253.44	3639.74	4001.52	4118.55
2	174461075	174464102	3027	-	Atp5e	1066.84	982.489	993.154	883.146	1034.46	877.806	1167.34	1119.54
11	96072793	96075695	2902	-	Atp5g1	2104.96	1970.3	2080.51	1924.51	2242.25	1818.66	2426.04	2133.16
15	102662868	102671048	8180	-	Atp5g2	1334.88	1267.76	1405.17	1348.21	1434.51	1121.82	1592.61	1519.97
2	73908447	73911327	2880	-	Atp5g3	4064.19	3954.49	3827.42	3500.96	3738.98	3614.34	3817.93	4139.84
11	115415697	115419920	4223	-	Atp5h	2792.09	2930.44	2629.87	2728.07	2719.68	2601.48	2766.61	2752.86
16	84827871	84835626	7755	-	Atp5j	1294.47	984.612	1016.99	1021.93	1165.27	777.659	1351.91	1195.73
5	145183706	145191593	7887	-	Atp5j2	232.94	161.797	169.12	204.245	221.281	140.842	262.58	222.05
5	108433246	108434400	1154	-	Atp5k	65.9465	67.0605	65.8319	52.7394	58.8629	45.8555	78.013	40.8794
9	44913248	44920743	7495	-	Atp5l	2350.67	2527.01	2405.14	2309.99	2502.76	2389.4	2227.18	2597.7
19	47083471	47090648	7177	-	Atp5md	1692.27	1655.22	1569.75	1550.54	1640.53	1372.39	1662.06	1647.25
12	111961374	111967010	5636	-	Atp5mpl	706.266	599.287	556.166	588.764	609.34	503.592	648.84	688.448
16	91925223	91931631	6408	-	Atp5o	2638.92	2424.82	2436.92	2446.15	2475.51	2161.76	2455.51	2615.35
3	105942678	105960249	17571	-	Atp5pb	5204.46	5168.99	4746.74	4564.5	5159.91	4472.31	5085	5088.68
X	74297097	74304722	7625	+	Atp6ap1	1895.41	1919.2	1837.63	1752.84	1828.01	1938.22	1910.35	1772.67
X	12587759	12617052	29293	+	Atp6ap2	869.005	890.946	879.651	1019.31	849.151	1071.87	902.857	891.915
11	101009441	101063718	54277	+	Atp6v0a1	1526.35	1590.29	1522.09	1353	1438.87	1458.37	1478.43	1461.44
5	124629052	124724456	95404	+	Atp6v0a2	1610.37	1472.14	1519.81	1469.03	1554.42	1549.26	1467.02	1623.1
6	38048483	38124587	76104	-	Atp6v0a4	1.06365	7.45116	4.54013	1.9178	8.72042	5.73194	2.85413	7.43262
4	117884330	117887330	3000	-	Atp6v0b	853.05	796.21	860.355	873.557	957.067	885.175	906.663	840.815
17	24163865	24169679	5814	-	Atp6v0c	1962.96	1915.05	2068.25	1878.61	2110.04	1765.58	2515.68	2014.85
17	24163865	24169396	5531	-	Atp6v0c-ps2	461.075	275.562	272.21	333.533	258.625	508.383	146.293	300.368
8	105524461	105566065	41604	-	Atp6v0d1	1808.21	1690.35	1888.7	1623.42	1644.89	1771.99	1638.27	1716.01
4	19876838	19922567	45729	-	Atp6v0d2	5.31827	11.709	4.54013	7.67119	25.0712	4.09424	25.6872	28.8014
17	26676396	26699647	23251	+	Atp6v0e	555.227	425.781	456.284	491.915	482.894	541.259	512.793	514.709
6	48537569	48541801	4232	+	Atp6v0e2	10.6365	13.8379	19.2956	17.2602	16.3508	21.2901	13.3193	13.9362
16	44085404	44139260	53856	-	Atp6v1a	2028.39	1939.45	1946.6	1954.2	1819.3	2078.27	1805.69	1898.12
8	69088736	69113718	24982	+	Atp6v1b2	1432.74	1445.53	1388.15	1512.18	1541.34	1498.49	1496.52	1479.09
15	38661904	38692445	30541	+	Atp6v1c1	1016.85	947.362	959.103	997.255	920.005	1075.15	897.149	950.447
12	17284721	17324731	40010	-	Atp6v1c2	3.19096	0	1.13503	0.958899	1.09005	0.818849	2.85413	0.929078
12	78842982	78861639	18657	-	Atp6v1d	745.621	656.767	705.991	713.421	704.174	721.406	625.055	688.447
6	120795244	120822699	27455	-	Atp6v1e1	1669.94	1600.94	1587.91	1687.66	1747.36	1723.68	1663.96	1742.02
6	29467783	29470510	2727	+	Atp6v1f	544.59	598.222	603.838	585.887	622.42	593.665	637.423	632.702
6	29471437	29473430	1993	+	Atp6v1fnb	2.12731	1.06445	2.27007	1.9178	0	0	3.80551	3.71631
4	63544765	63550702	5937	+	Atp6v1g1	930.697	1031.45	952.293	975.2	906.924	943.314	1069.35	951.376
17	35235010	35238769	3759	+	Atp6v1g2	21.3131	36.3544	20.5077	18.6667	21.9694	15.5659	30.8538	31.5886
1	5083086	5162550	79464	+	Atp6v1h	1590.19	1369.96	1270.11	1358.77	1237.22	1448.52	1201.59	1637.02
X	106027224	106128161	100937	+	Atp7a	576.502	526.904	542.546	588.764	551.567	598.578	592.707	537.935
8	21994348	22060075	65727	-	Atp7b	1547.62	1720.15	1589.05	1599.44	1395.27	1518.96	1460.36	1442.86
5	67618139	67847432	229293	-	Atp8a1	370.152	355.527	370.021	398.901	432.75	421.707	408.14	387.427
14	59647531	60086915	439384	-	Atp8a2	18.0821	17.0312	12.4854	19.178	11.9906	16.377	5.70827	6.50354
18	64528979	64661001	132022	-	Atp8b1	4005.72	3622.33	4103.15	4000.53	3133.9	4111.44	3951.07	3340.03
3	89939488	89963339	23851	-	Atp8b2	151.039	112.832	139.609	119.862	147.157	126.921	123.679	158.872
2	126320973	126499848	178875	-	Atp8b4	123.384	96.8651	71.5072	56.5751	59.9529	86.7979	62.7909	98.4822
4	43267159	43373832	106673	+	Atp8b5	35.1006	23.4179	27.2408	24.9314	35.9718	28.6597	15.222	37.1631
2	168634438	168742137	107699	-	Atp9a	2388.94	2446.08	2237.14	1980.12	2193.17	2243.61	2124.44	2614.58
18	80734141	80934059	199918	-	Atp9b	1497.62	1532.82	1473.27	1478.64	1412.7	1595.92	1416.6	1475.37
4	115784828	115811924	27096	+	Atpaf1	557.353	503.483	460.823	544.655	514.505	567.46	488.058	505.42
11	60400624	60417035	16411	-	Atpaf2	517.999	430.04	472.174	469.861	502.515	508.504	470.933	483.121
4	132530555	132535415	4860	-	Atpif1	67.0101	60.6738	54.4816	63.2873	53.4126	63.0514	58.034	72.4681
15	31602116	31617536	15420	+	Atpsckmt	296.759	290.595	281.489	232.054	258.343	253.025	231.185	231.341
9	95857597	95951645	94048	+	Atr	1139.17	1198.57	1012.45	975.2	1052.99	1226.64	929.496	1089.81
5	31048640	31054634	5994	+	Atraid	865.817	928.206	917.103	914.785	923.278	798.373	881.929	953.231
9	109059747	109074125	14378	-	Atrip	181.318	154.077	127.459	160.18	203.332	175.409	199.139	163.547
9	109057933	109074098	16165	-	Atrip-trex1	143.123	152.748	238.067	169.325	117.409	147.707	146.031	197.673
2	130906495	131030327	123832	+	Atrn	5011.93	5684.17	5221.15	5208.74	5486.24	5129.27	5077.5	5299.46
19	57611034	58133341	522307	+	Atrnl1	2365.56	2326.89	2643.49	2561.22	2220.44	2704.66	2356.56	2272.52
X	105797615	105929373	131758	-	Atrx	3031.88	2817.49	2966.61	3255.72	2987.49	3074.75	2907	2876.4
13	45549756	45964992	415236	-	Atxn1	3949.33	2509.95	5049.89	4014	3136	4840.94	3962.55	2739.81
15	85336255	85463838	127583	+	Atxn10	1671	1862.79	1816.05	1659.85	1562.05	1802.29	1501.27	1807.99
8	109726451	109737781	11330	-	Atxn1l	1421.05	1444.46	1357.51	1497.79	1323.33	1442.82	1310.05	1296.99
5	121711609	121814951	103342	+	Atxn2	3744.06	3723.42	3649.13	3923.9	3810.8	3712.57	3544.8	3686.55
7	126491708	126503438	11730	-	Atxn2l	2119.85	2091.62	2028.33	2112.47	2054.77	2004.55	2503.04	2118.32
12	101918901	101958244	39343	-	Atxn3	1108.33	939.911	972.725	979.035	961.427	1044.03	937.108	944.873
14	14012491	14107302	94811	+	Atxn7	1658.24	1850.02	1829.67	1857.39	1586.03	1715.49	1727.7	1764.32
12	33146968	33376400	229432	+	Atxn7l1	469.071	425.116	512.81	503.064	501.516	433.723	589.57	677.628
12	33358252	33394761	36509	-	Atxn7l1os2	48.928	63.4671	67.1923	55.0156	68.2654	41.2093	31.6801	96.2934
3	108202228	108210528	8300	-	Atxn7l2	63.8192	61.7382	46.5364	65.2051	66.4933	51.5875	72.3047	52.0284
11	102289300	102296630	7330	-	Atxn7l3	993.448	1141.01	1212.21	1152.59	1082.42	1157.43	1217.75	1217.09
10	112925428	112929027	3599	-	Atxn7l3b	3613.23	3938.47	3853.44	4106.96	3854.43	4161.39	3707.52	4089.8
13	52835110	52929678	94568	-	Auh	617.982	582.255	639.024	589.723	606.07	641.977	621.25	619.695
4	134510999	134523923	12924	+	Aunip	5.31827	0	1.13503	5.75339	3.27016	4.09424	0.951378	1.85816
6	83054521	83057683	3162	+	Aup1	2245.33	2302.41	2501.59	2281.24	2367.57	2080.69	2520.2	2410.96
2	172356190	172370571	14381	-	Aurka	76.5831	72.3827	91.9377	53.6983	67.5833	83.5225	75.1588	72.468
4	155831269	155833099	1830	+	Aurkaip1	730.73	610.995	691.235	649.175	636.591	579.745	674.527	657.787
11	69045637	69051665	6028	+	Aurkb	12.7638	6.38671	6.8102	6.71229	22.8911	13.1016	13.3193	8.3617
5	131437333	132543221	1105888	-	Auts2	37.2279	23.4179	39.7262	35.4793	29.4314	45.0367	46.6175	26.9433
2	112492964	112631254	138290	+	Aven	305.269	254.403	291.704	265.615	237.632	243.198	248.309	241.561
10	127000709	127020995	20286	+	Avil	5.31827	3.19336	4.54013	5.75339	2.18011	2.45655	11.4165	4.64539
6	56714905	56761912	47007	+	Avl9	1351.9	1483.85	1309.83	1313.69	1358.21	1333.09	1506.03	1705.79
19	42123275	42128994	5719	-	Avpi1	314.841	329.98	304.189	250.273	299.765	297.242	350.107	352.12
10	122448499	122453454	4955	+	Avpr1a	1049.83	753.632	1257.62	1345.34	1347.31	1314.25	1194.93	570.454
X	73892102	73894429	2327	+	Avpr2	3.19096	4.25781	7.94524	6.71229	14.1707	8.18849	12.3679	5.57447
X	100402222	100442718	40496	-	Awat2	37.2279	47.9003	35.186	27.8081	41.422	40.9424	39.0065	74.3262
1	156330415	156420916	90501	-	Axdnd1	5.31827	0	1.13503	0.958899	1.09005	0.818849	1.90276	0.929078
17	26138686	26195812	57126	+	Axin1	859.433	931.395	897.817	982.869	870.954	939.219	964.694	961.595
11	108920349	108950782	30433	+	Axin2	395.679	400.234	464.229	506.299	444.742	379.946	560.361	333.539
7	25756500	25788734	32234	-	Axl	1095.55	902.653	1068.07	839.033	1031.19	1086.61	1114.06	879.841
5	137981521	137990233	8712	+	Azgp1	20108.4	21593.5	20693.9	19762.9	20211.8	18930.1	19594.6	20642.3
9	118040522	118069795	29273	+	Azi2	1671.88	1877.98	1739.47	1879.58	1744.53	1762.52	1854.28	1809.28
15	38487430	38519267	31837	-	Azin1	3255.8	3552.06	2914.77	3300.51	3112.1	3399.09	3115.73	3508.16
4	128930233	128962456	32223	-	Azin2	24.464	24.4824	39.7262	42.1916	14.1707	43.399	37.1037	35.305
11	95723586	95726774	3188	+	B130006D01Rik	182.948	199.052	179.335	197.533	185.309	171.139	122.728	145.865
7	70365383	70411147	45764	+	B130024G19Rik	25.5277	30.8691	28.3758	20.1369	21.8011	39.3047	19.9789	25.0851
16	87496073	87504039	7966	+	B130034C11Rik	5.31827	19.1601	4.54013	13.4246	13.0806	16.377	19.9789	13.9362
2	101560779	101629032	68253	-	B230118H07Rik	148.912	162.861	143.014	150.547	148.247	117.095	147.464	157.014
7	141359178	141365111	5933	-	B230206H07Rik	138.275	82.0456	146.717	84.4502	73.1025	89.3379	85.6606	35.3209
10	12916646	12923128	6482	-	B230208H11Rik	11.7002	6.38671	7.94523	11.5068	8.72042	8.18849	20.9303	14.8652
1	98031123	98047794	16671	-	B230216N24Rik	6.38192	11.709	6.8102	7.67119	7.63037	3.27539	4.75689	9.29078
11	97841106	97843870	2764	+	B230217C12Rik	2.12731	0	4.54013	4.7945	8.72042	8.18849	3.80551	3.71631
19	57323197	57360900	37703	-	B230217O12Rik	29.7823	69.1894	49.9415	73.8352	59.9529	65.5079	71.3533	57.6028
13	55693124	55703501	10377	+	B230219D22Rik	1908.19	1940.5	2011.28	2156.56	1889.06	2075.78	1950.64	1897.18
13	15813552	16023424	209872	-	B230303A05Rik	8.50923	2.1289	1.13503	5.75339	3.27016	6.55079	0	1.85816
16	97997315	98016757	19442	+	B230307C23Rik	241.449	218.213	186.146	239.725	235.451	203.893	202.643	248.064
6	83441755	83448323	6568	+	B230319C09Rik	80.8376	101.123	97.6129	104.52	91.5645	96.6242	98.9433	117.064
11	115987998	115993716	5718	-	B230344G16Rik	2.12731	1.06445	0	0.958899	2.18011	0	1.90276	2.78723
17	45433831	45442545	8714	+	B230354K17Rik	330.797	316.142	314.405	323.149	286.684	313.618	313.954	252.71
2	122147687	122153083	5396	+	B2m	17133.3	14476.5	15637.4	15091.2	17065.9	12720	17708.9	17292.9
4	141546162	141548314	2152	+	B330016D10Rik	45.7371	111.767	91.9377	75.753	92.6545	67.9644	98.9433	56.6737
3	69573919	69598961	25042	-	B3galnt1	18.0821	37.2558	15.8905	44.1094	105.735	61.4137	58.034	35.305
13	13954674	13999104	44430	+	B3galnt2	961.652	943.858	1015.46	997.53	829.691	962.417	854.244	947.091
2	68104672	68122883	18211	+	B3galt1	816.886	1072.97	1195.19	913.831	1726.64	1533.7	1210.15	1188.29
1	143640697	143649938	9241	+	B3galt2	136.148	158.603	143.014	164.931	134.077	178.509	156.977	215.546
17	33949912	33951489	1577	-	B3galt4	12.7638	7.45116	9.08027	11.5068	14.1707	13.1016	15.222	9.29078
16	96235801	96319860	84059	+	B3galt5	1.06365	2.1289	0	0.958899	2.18011	2.45655	2.85413	0
4	155989466	155992679	3213	-	B3galt6	124.447	90.4784	118.043	119.862	126.446	104.813	105.603	89.1915
1	23761926	23847859	85933	+	B3gat2	91.968	72.7809	79.9713	99.4868	44.2686	97.0759	91.0665	90.8583
19	8920393	8927237	6844	+	B3gat3	968.988	879.237	871.706	831.365	943.986	809.841	852.434	834.312
5	149678230	149762600	84370	+	B3glct	70.2011	79.8339	86.2626	81.5064	71.9435	103.994	90.3809	86.4042
11	22834739	22860337	25598	-	B3gnt2	791.357	711.054	821.769	815.061	679.102	818.029	747.777	759.06
8	71691720	71701801	10081	-	B3gnt3	87.2196	95.8007	94.2078	98.7666	79.5739	87.6168	106.554	105.915
5	123510460	123511883	1423	+	B3gnt4	5.42828	11.773	5.69133	7.69155	7.691	8.31608	7.65249	10.4119
16	19760234	19772754	12520	+	B3gnt5	6.38192	6.38671	15.8905	17.2602	5.45027	12.2827	5.70827	11.1489
7	98192415	98199476	7061	-	B3gnt6	4.25461	1.06445	3.4051	2.8767	0	1.6377	3.80551	3.71631
7	25627624	25629491	1867	+	B3gnt8	99.9834	158.603	115.773	130.41	110.095	88.4357	70.4019	91.9787
8	105252638	105255154	2516	-	B3gnt9	110.977	112.645	88.5543	59.4761	91.7561	125.419	98.0302	127.247
11	121616208	121673152	56944	-	B3gntl1	131.047	113.134	108.882	102.736	103.045	91.6419	110.729	116.512
8	41017738	41024217	6479	+	B430010I23Rik	204.052	159.568	183.232	192.639	191.423	175.137	189.934	320.321
18	67321209	67344104	22895	-	B430212C06Rik	5.31827	13.8379	9.08027	8.63009	6.54032	8.18849	6.65964	4.64539
17	48316162	48326512	10350	+	B430306N03Rik	102.111	84.0917	74.9122	64.2462	82.844	82.7037	93.235	83.617
9	92538801	92542870	4069	-	B430319G15Rik	1.06365	7.45116	2.27007	4.79449	2.18011	0.863996	0.951378	4.82466
10	127165156	127172341	7185	+	B4galnt1	1833.01	2031.04	2034.3	2213.56	2087.47	1891	2115.11	1977.77
11	95863559	95914872	51313	-	B4galnt2	30.4585	35.4104	29.7556	35.1693	20.3868	42.9617	40.0789	40.7183
6	120200753	120294898	94145	-	B4galnt3	333.987	219.277	295.109	210.958	286.684	185.06	187.421	253.638
7	141060978	141072401	11423	+	B4galnt4	5.31827	3.19336	3.4051	4.79449	2.18011	4.09424	1.90276	9.29078
4	40804582	40854538	49956	-	B4galt1	2083.7	2249.19	2111.16	2308.07	2785.09	2404.96	2333.73	3129.13
4	117873000	117883477	10477	-	B4galt2	8.50922	7.45116	7.94524	12.4657	13.0806	4.91309	9.51378	10.2199
1	171270328	171276896	6568	+	B4galt3	251.022	258.662	271.273	267.533	246.352	229.278	260.677	238.773
16	38742259	38769055	26796	+	B4galt4	32.9732	44.707	37.4561	25.8903	42.5121	49.9498	48.5203	44.5957
2	167298445	167349179	50734	-	B4galt5	1228.52	1332.69	1813.78	1429.72	1230.67	1708.12	1905.61	1769.89
18	20684599	20746405	61806	-	B4galt6	149.975	92.6697	117.553	111.232	119.906	170.321	137.95	123.567
13	55599896	55610444	10548	+	B4galt7	338.449	367.202	391.829	311.881	340.806	380.214	370.086	344.463
19	5038826	5041135	2309	+	B4gat1	238.258	450.263	473.309	500.545	478.533	460.193	434.78	492.411
X	8892353	8894965	2612	+	B630019K06Rik	38.2915	32.998	55.6166	39.3149	40.332	42.5801	39.9579	44.5957
8	10870422	10882455	12033	-	B930025P03Rik	23.4004	28.7402	54.4816	55.6161	52.3225	34.3916	35.201	21.3688
12	110591374	110592680	1306	+	B930059L03Rik	10.6365	18.0957	10.2153	7.67119	11.9906	14.7393	15.222	7.43262
14	121248706	121253972	5266	+	B930095G15Rik	511.617	356.591	530.061	505.34	504.695	434.809	334.885	387.425
11	61505144	61512932	7788	+	B9d1	7.44557	8.51561	3.4051	7.67119	5.45027	10.645	2.85413	5.57447
[truncated: 14,651 more rows]

## Sheet: Figure 4D (2)
Gene symbol	P-value	FDR step up	Ratio (L2aKO vs LL)	Fold change (L2aKO vs LL)	LSMean(L2aKO)	LSMean(LL)
0610005C13Rik	0.952392	0.99966	1.00414	1.00414	2347.97	2338.28
0610009B22Rik	0.725357	0.99966	1.02813	1.02813	344.973	335.534
0610009E02Rik	0.0405432	0.99966	1.84393	1.84393	17.0734	9.2592
0610009L18Rik	0.589928	0.99966	1.25905	1.25905	7.6156	6.0487
0610010F05Rik	0.804826	0.99966	0.982287	-1.01803	630.561	641.932
0610010K14Rik	0.765731	0.99966	0.974117	-1.02657	208.619	214.162
0610012G03Rik	0.426387	0.99966	1.05692	1.05692	526.807	498.434
0610030E20Rik	0.385268	0.99966	0.953674	-1.04858	1750.51	1835.54
0610031O16Rik	0.536679	0.99966	0.907076	-1.10244	261.092	287.84
0610038B21Rik	0.393361	0.99966	0.708937	-1.41056	6.40032	9.02806
0610039H22Rik	0.560631	0.99966	0.833937	-1.19913	10.8623	13.0253
0610039K10Rik	0.0531265	0.99966	1.7747	1.7747	16.3293	9.20117
0610040B10Rik	0.558767	0.99966	0.85171	-1.17411	14.3399	16.8367
0610040F04Rik	0.992814	0.99966	0.992962	-1.00709	1.84444	1.85751
0610040J01Rik	0.465329	0.99966	0.953761	-1.04848	657.073	688.928
0610043K17Rik	0.333645	0.99966	1.2398	1.2398	25.6668	20.7023
1010001N08Rik	0.27591	0.99966	0.810528	-1.23376	30.4937	37.622
1110002E22Rik	0.769207	0.99966	0.917222	-1.09025	18.3669	20.0245
1110002J07Rik	0.397835	0.99966	0.857904	-1.16563	38.5437	44.9277
1110002L01Rik	0.786534	0.99966	0.975043	-1.0256	177.214	181.75
1110004F10Rik	0.609189	0.99966	0.971049	-1.02981	622.104	640.652
1110006O24Rik	0.308843	0.99966	0.621641	-1.60864	4.37411	7.03639
1110008P14Rik	0.685846	0.99966	1.04277	1.04277	150.618	144.441
1110012L19Rik	0.313901	0.99966	1.1096	1.1096	176.19	158.787
1110019D14Rik	0.342407	0.99966	0.874817	-1.1431	62.8144	71.8029
1110020A21Rik	0.824972	0.99966	1.05017	1.05017	31.0415	29.5584
1110028F11Rik	0.244418	0.99966	1.18143	1.18143	273.232	231.273
1110032A03Rik	0.627018	0.99966	1.04211	1.04211	374.959	359.809
1110038B12Rik	0.280583	0.99966	0.866733	-1.15376	92.9263	107.214
1110038F14Rik	0.515199	0.99966	0.937907	-1.0662	132.385	141.15
1110046J04Rik	0.0806267	0.99966	4.5204	4.5204	3.59189	0.794596
1110051M20Rik	0.0912803	0.99966	1.13401	1.13401	308.726	272.243
1110058D11Rik	0.910098	0.99966	1.0307	1.0307	14.7238	14.2852
1110059E24Rik	0.729709	0.99966	0.967793	-1.03328	376.417	388.944
1110059G10Rik	0.328112	0.99966	1.14136	1.14136	163.502	143.252
1110065P20Rik	0.337021	0.99966	1.09847	1.09847	144.421	131.475
1190005I06Rik	0.366773	0.99966	0.87459	-1.14339	64.4778	73.7234
1190007I07Rik	0.786586	0.99966	1.02776	1.02776	152.984	148.852
1300002E11Rik	0.333331	0.99966	0.928585	-1.07691	378.354	407.453
1300017J02Rik	0.414792	0.99966	0.960998	-1.04059	17642.3	18358.3
1500004A13Rik	0.662817	0.99966	0.975742	-1.02486	1237.02	1267.77
1500011B03Rik	0.618628	0.99966	1.16989	1.16989	13.4256	11.4759
1500015A07Rik	0.467513	0.99966	0.874009	-1.14415	34.911	39.9435
1500015L24Rik	0.487342	0.99966	1.93112	1.93112	2.55921	1.32525
1500026H17Rik	0.579321	0.99966	1.12911	1.12911	27.436	24.2989
1600002K03Rik	0.81433	0.99966	0.959936	-1.04174	34.3114	35.7434
1600010M07Rik	0.0129437	0.99966	0.0733372	-13.6356	0.285818	3.89731
1600012H06Rik	0.505911	0.99966	0.96111	-1.04046	734.136	763.842
1600014C10Rik	0.738323	0.99966	0.98722	-1.01295	4688.56	4749.26
1600020E01Rik	0.0368176	0.99966	1.27704	1.27704	90.2246	70.6516
1600023N17Rik	0.339341	0.99966	0.598317	-1.67136	3.03306	5.06932
1600029I14Rik	0.558708	0.99966	1.57139	1.57139	2.49292	1.58644
1700001C19Rik	0.491748	0.99966	0.94424	-1.05905	263.827	279.407
1700001D01Rik	0.664904	0.99966	1.23977	1.23977	4.94119	3.98557
1700001G17Rik	0.217188	0.99966	0.356641	-2.80394	0.926585	2.59809
1700001J11Rik	0.390091	0.99966	0.717998	-1.39276	9.46048	13.1762
1700001K19Rik	0.576977	0.99966	0.82003	-1.21947	7.53296	9.1862
1700001K23Rik	0.231302	0.99966	0.412925	-2.42175	1.18962	2.88096
1700001L05Rik	0.140443	0.99966	1.14789	1.14789	486.155	423.521
1700003E16Rik	0.838811	0.99966	0.965126	-1.03613	45.4694	47.1124
1700007F19Rik	0.813672	0.99966	1.09307	1.09307	39.9455	36.5442
1700007J10Rik	0.314447	0.99966	0.748799	-1.33547	12.4675	16.6499
1700007L15Rik	0.92473	0.99966	0.974086	-1.0266	24.6775	25.334
1700007P06Rik	0.454459	0.99966	0.668299	-1.49634	3.48492	5.21461
1700008C04Rik	0.998044	0.999686	0.998503	-1.0015	2.61126	2.61518
1700008J07Rik	0.798247	0.99966	1.03465	1.03465	110.129	106.441
1700010I14Rik	0.601563	0.99966	0.859815	-1.16304	14.9177	17.3499
1700012D01Rik	0.411917	0.99966	0.819128	-1.22081	23.0813	28.1779
1700012D14Rik	0.880339	0.99966	1.05199	1.05199	13.2308	12.577
1700012D16Rik	0.761969	0.99966	0.816902	-1.22414	2.60192	3.18511
1700016A09Rik	0.929378	0.99966	1.04126	1.04126	12.9385	12.4259
1700017B05Rik	0.276206	0.99966	0.891729	-1.12142	599.345	672.115
1700018L02Rik	0.504943	0.99966	1.15436	1.15436	56.1932	48.6789
1700019A02Rik	0.573243	0.99966	1.67188	1.67188	2.72302	1.62872
1700019D03Rik	0.512609	0.99966	0.903079	-1.10732	41.1444	45.5601
1700020D05Rik	0.618336	0.99966	0.892092	-1.12096	22.1047	24.7785
1700020L24Rik	0.965486	0.99966	1.02564	1.02564	3.12637	3.04821
1700021F05Rik	0.317029	0.99966	0.912406	-1.096	159.025	174.292
1700022H01Rik	0.707752	0.99966	0.839657	-1.19096	4.90954	5.84708
1700022I11Rik	0.541778	0.99966	1.37468	1.37468	6.13505	4.46291
1700023D09Rik	0.867732	0.99966	1.05962	1.05962	11.7097	11.0509
1700025G04Rik	0.604047	0.99966	0.940429	-1.06335	202.092	214.894
1700025N23Rik	0.334328	0.99966	1.69282	1.69282	4.92894	2.91168
1700028E10Rik	0.437044	0.99966	1.11684	1.11684	62.3959	55.8682
1700028J19Rik	0.745847	0.99966	1.2005	1.2005	5.09694	4.24569
1700028K03Rik	0.616989	0.99966	0.884877	-1.1301	25.0603	28.3207
1700029I15Rik	0.215638	0.99966	0.598815	-1.66996	6.70804	11.2022
1700029J07Rik	0.827085	0.99966	1.06266	1.06266	20.2076	19.0161
1700030C10Rik	0.712344	0.99966	1.0949	1.0949	34.4881	31.4989
1700030C14Rik	0.363081	0.99966	0.360831	-2.77138	0.656218	1.81863
1700030J22Rik	0.139202	0.99966	1.52521	1.52521	18.8727	12.3739
1700030K09Rik	0.341737	0.99966	1.11776	1.11776	100.431	89.8504
1700030L20Rik	0.995343	0.99966	0.996515	-1.0035	3.49294	3.50516
1700034H15Rik	0.4165	0.99966	0.81218	-1.23125	17.7572	21.8636
1700034I23Rik	0.529504	0.99966	1.08006	1.08006	90.1274	83.4467
1700034J05Rik	0.107306	0.99966	1.42099	1.42099	51.9657	36.5701
1700034P13Rik	0.867137	0.99966	0.945891	-1.0572	18.2989	19.3457
1700037C18Rik	0.276941	0.99966	0.814344	-1.22798	28.8478	35.4246
1700037H04Rik	0.756331	0.99966	1.05455	1.05455	103.033	97.7034
1700040D17Rik	0.49533	0.99966	0.574279	-1.74131	1.19595	2.08253
1700042O10Rik	0.919077	0.99966	1.03426	1.03426	41.9399	40.5504
1700045H11Rik	0.107559	0.99966	2.11748	2.11748	8.89438	4.20045
1700047A11Rik	0.507538	0.99966	0.665101	-1.50353	2.28921	3.4419
1700047M11Rik	0.376685	0.99966	1.51004	1.51004	7.98737	5.28949
1700048M11Rik	0.910493	0.99966	0.94969	-1.05297	4.93212	5.1934
1700048O20Rik	0.684516	0.99966	0.8477	-1.17966	19.4417	22.9347
1700051A21Rik	0.306857	0.99966	0.426119	-2.34676	1.21099	2.84191
1700052K11Rik	0.443348	0.99966	0.911456	-1.09715	90.0827	98.8338
1700054M17Rik	0.856921	0.99966	0.854763	-1.16991	1.57147	1.83849
1700055D16Rik	0.78676	0.99966	0.93313	-1.07166	20.2734	21.7262
1700056E22Rik	0.476335	0.99966	0.816972	-1.22403	12.8701	15.7534
1700061I17Rik	0.391613	0.99966	1.76842	1.76842	4.07455	2.30407
1700063D05Rik	0.964942	0.99966	1.03406	1.03406	1.89068	1.8284
1700066B19Rik	0.912791	0.99966	0.917881	-1.08947	1.69142	1.84274
1700066C05Rik	0.71481	0.99966	0.939532	-1.06436	53.3866	56.8226
1700066M21Rik	0.168926	0.99966	0.899548	-1.11167	1628.18	1810
1700067K01Rik	0.678994	0.99966	1.13127	1.13127	15.1727	13.4121
1700071M16Rik	0.475994	0.99966	1.34261	1.34261	8.12544	6.05197
1700083H02Rik	0.0623425	0.99966	2.61747	2.61747	8.91614	3.40639
1700084E18Rik	0.27377	0.99966	1.46024	1.46024	11.4434	7.83663
1700084J12Rik	0.394961	0.99966	0.813504	-1.22925	17.7875	21.8653
1700086O06Rik	0.77076	0.99966	1.04834	1.04834	45.445	43.3497
1700088E04Rik	0.105631	0.99966	0.356208	-2.80735	1.60834	4.51517
1700092C10Rik	0.362683	0.99966	0.832301	-1.20149	32.5624	39.1233
1700092M07Rik	0.617131	0.99966	0.71084	-1.40679	2.43189	3.42115
1700094D03Rik	0.440963	0.99966	0.925279	-1.08075	111.273	120.259
1700094J05Rik	0.491599	0.99966	0.672866	-1.48618	3.51006	5.21658
1700095A21Rik	0.741357	0.99966	1.19688	1.19688	5.4617	4.56327
1700095J12Rik	0.928111	0.99966	0.975098	-1.02554	15.3473	15.7393
1700096K18Rik	0.632328	0.99966	1.07243	1.07243	55.962	52.1822
1700097N02Rik	0.0204098	0.99966	0.136031	-7.35126	0.696068	5.11697
1700099I09Rik	0.7668	0.99966	0.898196	-1.11334	8.65003	9.63045
1700101I11Rik	0.812184	0.99966	1.31251	1.31251	2.12473	1.61882
1700102P08Rik	0.742382	0.99966	0.851103	-1.17495	4.03793	4.74435
1700108F19Rik	0.610372	0.99966	0.632118	-1.58198	1.14407	1.8099
1700108J01Rik	0.814905	0.99966	1.06653	1.06653	14.947	14.0146
1700109H08Rik	0.965559	0.99966	1.01402	1.01402	12.0951	11.9279
1700109K24Rik	0.869203	0.99966	0.973646	-1.02707	65.9306	67.7152
1700110C19Rik	0.482151	0.99966	0.564575	-1.77125	1.18117	2.09215
1700112J16Rik	0.528016	0.99966	0.728197	-1.37325	3.84187	5.27587
1700113A16Rik	0.603754	0.99966	1.17699	1.17699	15.371	13.0596
1700119H24Rik	0.605742	0.99966	1.21763	1.21763	11.2603	9.24773
1700120C14Rik	0.59192	0.99966	0.530788	-1.88399	0.986254	1.8581
1700120E14Rik	0.942416	0.99966	1.0163	1.0163	44.7242	44.0068
1700120K04Rik	0.953552	0.99966	1.02235	1.02235	9.01545	8.81835
1700123O20Rik	0.288263	0.99966	0.940214	-1.06359	490.97	522.189
1700125H03Rik	0.72779	0.99966	0.701113	-1.4263	1.24877	1.78113
1700128F08Rik	0.931042	0.99966	1.03245	1.03245	8.59777	8.32758
1810008I18Rik	0.803353	0.99966	0.944722	-1.05851	1244.58	1317.4
1810009A15Rik	0.526285	0.99966	0.932358	-1.07255	94.1304	100.959
1810010H24Rik	0.465546	0.99966	0.891629	-1.12154	74.8602	83.9589
1810012K16Rik	0.422427	0.99966	0.610249	-1.63867	3.04507	4.98988
1810013A23Rik	0.860715	0.99966	0.889683	-1.124	2.10568	2.36678
1810013L24Rik	0.336338	0.99966	1.0707	1.0707	1989.55	1858.18
1810014B01Rik	0.22875	0.99966	1.20039	1.20039	75.0886	62.5534
1810019D21Rik	0.639589	0.99966	1.04764	1.04764	619.934	591.741
1810020O05Rik	0.635173	0.99966	1.78838	1.78838	1.86413	1.04236
1810021B22Rik	0.479448	0.99966	1.22633	1.22633	21.3198	17.385
1810026B05Rik	0.816323	0.99966	1.01279	1.01279	695.861	687.071
1810030O07Rik	0.787056	0.99966	0.980441	-1.01995	276.24	281.751
1810034E14Rik	0.364718	0.99966	0.929305	-1.07607	263.631	283.687
1810037I17Rik	0.743125	0.99966	1.04625	1.04625	342.245	327.117
1810041H14Rik	0.322187	0.99966	1.67833	1.67833	5.70876	3.40146
1810044D09Rik	0.607776	0.99966	0.889734	-1.12393	21.9082	24.6233
1810046K07Rik	0.413995	0.99966	1.26548	1.26548	14.3791	11.3626
1810053B23Rik	0.283303	0.99966	2.49392	2.49392	2.63883	1.0581
1810055G02Rik	0.658124	0.99966	1.10211	1.10211	683.306	619.995
1810058I24Rik	0.81186	0.99966	0.983263	-1.01702	1270.33	1291.95
1810062G17Rik	0.794673	0.99966	0.915321	-1.09251	14.0387	15.3374
1810062O18Rik	0.736878	0.99966	1.27951	1.27951	3.00929	2.35191
1810064F22Rik	0.167242	0.99966	1.41347	1.41347	91.2779	64.5773
2010001A14Rik	0.732355	0.99966	0.915216	-1.09264	14.4567	15.796
2010003K11Rik	0.992796	0.99966	1.00094	1.00094	387.408	387.043
2010009K17Rik	0.132707	0.99966	2.46216	2.46216	8.11588	3.29625
2010010A06Rik	0.263015	0.99966	0.437291	-2.28681	1.16402	2.66189
2010016I18Rik	0.475285	0.99966	0.81335	-1.22948	18.1012	22.2551
2010106C02Rik	0.432802	0.99966	1.25347	1.25347	15.2385	12.157
2010106E10Rik	0.627679	0.99966	0.678114	-1.47468	2.02072	2.97991
2010109A12Rik	0.849875	0.99966	0.882994	-1.13251	2.31886	2.62613
2010204K13Rik	0.583188	0.99966	1.74998	1.74998	1.80072	1.02899
2010300C02Rik	0.632816	0.99966	1.27039	1.27039	6.04949	4.76191
2010310C07Rik	0.945875	0.99966	1.03957	1.03957	3.55625	3.42088
2010315B03Rik	0.232381	0.99966	0.931806	-1.07318	636.518	683.101
2010320M18Rik	0.57131	0.99966	0.924911	-1.08118	74.4505	80.4947
2200002D01Rik	0.181252	0.99966	0.854117	-1.1708	89.4545	104.733
2210016F16Rik	0.178145	0.99966	0.922102	-1.08448	735.347	797.468
2210016L21Rik	0.461859	0.99966	0.935696	-1.06872	234.458	250.571
2210039B01Rik	0.589987	0.99966	0.941489	-1.06215	98.729	104.865
2210406O10Rik	0.868348	0.99966	1.06284	1.06284	10.753	10.1172
2210408F21Rik	0.918394	0.99966	1.01151	1.01151	138.892	137.311
2210408I21Rik	0.95305	0.99966	0.99483	-1.0052	238.046	239.283
2210416O15Rik	0.90804	0.99966	0.956358	-1.04563	6.78209	7.09158
2210417A02Rik	0.220105	0.99966	1.28524	1.28524	40.0802	31.1849
2210418O10Rik	0.883248	0.99966	1.01062	1.01062	576.531	570.474
2300009A05Rik	0.588458	0.99966	1.07878	1.07878	94.8832	87.9542
2310001H17Rik	0.609942	0.99966	0.94734	-1.05559	196.156	207.06
2310001K24Rik	0.905986	0.99966	0.906011	-1.10374	1.64634	1.81713
2310005A03Rik	0.161918	0.99966	2.32238	2.32238	6.71756	2.89254
2310009A05Rik	0.295238	0.99966	1.15361	1.15361	94.5822	81.9878
2310009B15Rik	0.852698	0.99966	0.961199	-1.04037	36.1739	37.6342
2310010J17Rik	0.902128	0.99966	1.0225	1.0225	39.0313	38.1723
2310011J03Rik	0.722207	0.99966	0.97218	-1.02862	218.386	224.635
2310015A10Rik	0.230113	0.99966	0.883438	-1.13194	342.778	388.005
2310016G11Rik	0.578848	0.99966	0.764077	-1.30877	6.6929	8.75945
2310022A10Rik	0.435016	0.99966	0.927983	-1.07761	135.38	145.886
2310022B05Rik	0.0985134	0.99966	0.917741	-1.08963	629.38	685.792
2310030G06Rik	0.744146	0.99966	0.963723	-1.03764	257.863	267.57
2310033P09Rik	0.409809	0.99966	0.894139	-1.11839	103.908	116.21
2310034O05Rik	0.914746	0.99966	1.06611	1.06611	4.98408	4.67501
2310039H08Rik	0.549413	0.99966	0.954416	-1.04776	717.862	752.148
2310039L15Rik	0.0419943	0.99966	0.717516	-1.3937	40.0734	55.8502
2310040G24Rik	0.629015	0.99966	1.08603	1.08603	40.9352	37.6925
2310043M15Rik	0.0507204	0.99966	1.46588	1.46588	53.7378	36.6592
2310057M21Rik	0.597522	0.99966	1.05591	1.05591	153.604	145.471
2310061I04Rik	0.183987	0.99966	0.90182	-1.10887	367.278	407.263
2310068J16Rik	0.183569	0.99966	1.65452	1.65452	8.72772	5.27509
2410002F23Rik	0.34463	0.99966	1.08454	1.08454	241.345	222.533
2410003L11Rik	0.865873	0.99966	1.21355	1.21355	1.60938	1.32618
2410004B18Rik	0.729213	0.99966	1.03684	1.03684	115.153	111.062
2410004P03Rik	0.151201	0.99966	0.347579	-2.87704	1.1929	3.43202
2410006H16Rik	0.148024	0.99966	1.25916	1.25916	66.4775	52.795
2410018L13Rik	0.239091	0.99966	1.28934	1.28934	34.5053	26.762
2410021H03Rik	0.516966	0.99966	0.592021	-1.68913	1.41782	2.39488
2410022M11Rik	0.456542	0.99966	0.885626	-1.12914	88.3403	99.749
2410131K14Rik	0.914121	0.99966	0.989517	-1.01059	192.268	194.305
2500002B13Rik	0.977046	0.99966	0.991732	-1.00834	14.7813	14.9045
2500004C02Rik	0.367102	0.99966	1.13031	1.13031	82.476	72.9673
2510002D24Rik	0.0942471	0.99966	0.886167	-1.12846	258.577	291.792
2510009E07Rik	0.903824	0.99966	1.00859	1.00859	493.815	489.608
2510039O18Rik	0.856797	0.99966	0.989739	-1.01037	830.217	838.824
2610001J05Rik	0.554024	0.99966	0.953918	-1.04831	223.863	234.677
2610002M06Rik	0.658025	0.99966	0.971818	-1.029	1005.12	1034.27
2610005L07Rik	0.915998	0.99966	1.00472	1.00472	1572.84	1565.45
2610008E11Rik	0.86822	0.99966	1.00843	1.00843	568.687	563.933
2610020C07Rik	0.248001	0.99966	1.17247	1.17247	77.3977	66.0127
2610024D14Rik	0.625068	0.99966	1.06191	1.06191	131.918	124.227
2610027K06Rik	0.480914	0.99966	0.851044	-1.17503	26.9049	31.614
2610035D17Rik	0.520029	0.99966	1.22749	1.22749	30.0036	24.4431
2610044O15Rik8	0.959826	0.99966	0.995137	-1.00489	160.28	161.063
2610203C22Rik	0.131011	0.99966	1.26937	1.26937	81.1763	63.9499
2610206C17Rik	0.751136	0.99966	1.36812	1.36812	1.42927	1.0447
2610301B20Rik	0.675051	0.99966	0.952061	-1.05035	176.007	184.87
2610306M01Rik	0.73537	0.99966	1.09611	1.09611	16.4243	14.9843
2610307P16Rik	0.320743	0.99966	1.36449	1.36449	12.6223	9.25052
2610318N02Rik	0.459487	0.99966	0.50815	-1.96792	0.928251	1.82673
2610507B11Rik	0.911341	0.99966	0.994852	-1.00517	8286.05	8328.93
2610507I01Rik	0.608762	0.99966	0.97441	-1.02626	750	769.696
2610524H06Rik	0.555771	0.99966	0.8828	-1.13276	29.6637	33.6018
2610528J11Rik	0.323872	0.99966	0.916766	-1.09079	191.558	208.95
2700012I20Rik	0.114888	0.99966	1.51017	1.51017	24.5856	16.28
2700038G22Rik	0.542043	0.99966	1.25049	1.25049	13.4059	10.7205
2700046G09Rik	0.681049	0.99966	0.925383	-1.08063	29.9386	32.3526
2700049A03Rik	0.502274	0.99966	1.06053	1.06053	280.456	264.449
2700054A10Rik	0.883284	0.99966	1.01855	1.01855	72.6176	71.2947
2700062C07Rik	0.506109	0.99966	1.09095	1.09095	86.0428	78.8694
2700069I18Rik	0.776679	0.99966	0.901675	-1.10905	7.60128	8.43018
2700070H01Rik	0.0538386	0.99966	0.192612	-5.19178	0.718762	3.73165
2700081O15Rik	0.614154	0.99966	1.05029	1.05029	144.139	137.237
2700097O09Rik	0.943396	0.99966	0.990663	-1.00943	78.4564	79.1959
2700099C18Rik	0.375145	0.99966	1.62241	1.62241	4.26431	2.62839
2810001G20Rik	0.796345	0.99966	1.05514	1.05514	25.1994	23.8825
2810002D19Rik	0.97768	0.99966	0.995655	-1.00436	59.2411	59.4997
2810004N23Rik	0.321836	0.99966	0.928752	-1.07671	372.123	400.67
2810006K23Rik	0.266302	0.99966	0.879548	-1.13695	215.129	244.591
2810013P06Rik	0.414395	0.99966	1.08472	1.08472	190.79	175.89
2810021J22Rik	0.307517	0.99966	0.895638	-1.11652	101.754	113.611
2810025M15Rik	0.807502	0.99966	1.03312	1.03312	71.2689	68.9844
2810029C07Rik	0.463833	0.99966	1.40902	1.40902	6.73962	4.7832
2810032G03Rik	0.660475	0.99966	0.617282	-1.62001	1.10965	1.79765
2810047C21Rik1	0.572108	0.99966	1.09975	1.09975	83.8639	76.2573
2810403D21Rik	0.881734	0.99966	1.06396	1.06396	9.07054	8.52527
2810408A11Rik	0.738859	0.99966	0.813301	-1.22956	2.55143	3.13713
2810408I11Rik	0.986163	0.99966	1.00347	1.00347	42.77	42.6221
2810410L24Rik	0.490517	0.99966	1.14859	1.14859	36.3421	31.6406
2810414N06Rik	0.512466	0.99966	0.886595	-1.12791	34.6288	39.0581
2810425M01Rik	0.458377	0.99966	0.884472	-1.13062	106.992	120.967
2810442N19Rik	0.517553	0.99966	0.636372	-1.57141	2.32775	3.65784
2810454H06Rik	0.900975	0.99966	0.971543	-1.02929	29.1114	29.9641
2810459M11Rik	0.401087	0.99966	0.952837	-1.0495	3176.47	3333.69
2900005J15Rik	0.396385	0.99966	0.916778	-1.09078	172.158	187.786
2900009J06Rik	0.635763	0.99966	1.48291	1.48291	3.21513	2.16812
2900026A02Rik	0.865451	0.99966	0.986196	-1.014	6766.45	6861.16
2900052L18Rik	0.861713	0.99966	0.985186	-1.01504	364.774	370.26
2900057B20Rik	0.0617397	0.99966	2.25339	2.25339	8.83066	3.91883
2900060B14Rik	0.836758	0.99966	0.936317	-1.06801	9.37211	10.0096
2900076A07Rik	0.952947	0.99966	0.989489	-1.01062	37.6112	38.0107
2900093K20Rik	0.0346972	0.99966	1.88336	1.88336	15.3705	8.16119
2900097C17Rik	0.351821	0.99966	1.03574	1.03574	7487.3	7228.93
3000002C10Rik	0.199106	0.99966	0.854314	-1.17053	82.1671	96.1791
3010003L21Rik	0.0485951	0.99966	1.79871	1.79871	22.6779	12.6079
3110009E18Rik	0.161955	0.99966	1.74484	1.74484	9.22614	5.28766
3110021A11Rik	0.984974	0.99966	0.990492	-1.0096	5.01054	5.05863
3110040N11Rik	0.470393	0.99966	1.09258	1.09258	91.2315	83.501
3110045C21Rik	0.719788	0.99966	1.13865	1.13865	14.214	12.4832
3110056K07Rik	0.618111	0.99966	0.949145	-1.05358	108.491	114.304
3110070M22Rik	0.755802	0.99966	0.90397	-1.10623	10.8544	12.0075
3110082I17Rik	0.435127	0.99966	1.15398	1.15398	111.57	96.6825
3200001D21Rik	0.198282	0.99966	1.43472	1.43472	27.6549	19.2754
3300002I08Rik	0.799457	0.99966	0.93653	-1.06777	16.3346	17.4416
3300005D01Rik	0.973155	0.99966	1.03543	1.03543	1.40734	1.35919
3632454L22Rik	0.68921	0.99966	1.08674	1.08674	30.5571	28.1181
3830403N18Rik	0.425081	0.99966	1.8561	1.8561	2.46844	1.32991
3830406C13Rik	0.594797	0.99966	0.955516	-1.04656	378.59	396.216
3830408C21Rik	0.921373	0.99966	1.03219	1.03219	12.3819	11.9958
3930402G23Rik	0.692913	0.99966	0.905497	-1.10437	15.2727	16.8666
4430402I18Rik	0.727785	0.99966	0.926107	-1.07979	29.9947	32.3879
4631405J19Rik	0.962137	0.99966	0.974732	-1.02592	4.41601	4.53048
4632404H12Rik	0.253956	0.99966	0.845495	-1.18274	120.53	142.556
4632415L05Rik	0.815662	0.99966	1.01481	1.01481	569.925	561.604
4632427E13Rik	0.534978	0.99966	1.07153	1.07153	104.321	97.3565
4632428C04Rik	0.0395058	0.99966	0.594692	-1.68154	15.1445	25.4661
4732416N19Rik	0.737924	0.99966	1.21769	1.21769	4.51937	3.71143
4732471J01Rik	0.925443	0.99966	0.986393	-1.01379	63.1658	64.0371
4732491K20Rik	0.937701	0.99966	1.0148	1.0148	30.2199	29.779
4831440E17Rik	0.763604	0.99966	1.0385	1.0385	136.334	131.279
4833411C07Rik	0.453038	0.99966	0.823129	-1.21488	335.852	408.018
4833412C05Rik	0.05398	0.99966	0.172832	-5.78597	0.679763	3.93309
4833415N18Rik	0.364525	0.99966	2.12159	2.12159	3.93705	1.8557
4833417C18Rik	0.995619	0.99966	0.997982	-1.00202	8.12698	8.14341
4833418N02Rik	0.36028	0.99966	1.1326	1.1326	87.1117	76.9129
4833419F23Rik	0.616379	0.99966	0.736385	-1.35799	3.733	5.06936
4833420G17Rik	0.136385	0.99966	1.0801	1.0801	1116.79	1033.97
4833422C13Rik	0.562224	0.99966	0.927824	-1.07779	144.709	155.966
4833427F10Rik	0.943483	0.99966	1.06449	1.06449	1.92319	1.80667
4833438C02Rik	0.11942	0.99966	1.28175	1.28175	51.9215	40.5084
4833439L19Rik	0.694722	0.99966	0.980398	-1.01999	1938.58	1977.34
4921504A21Rik	0.812414	0.99966	1.285	1.285	1.3749	1.06995
4921507G05Rik	0.490434	0.99966	1.9781	1.9781	1.584	0.800766
4921507P07Rik	0.591723	0.99966	1.11124	1.11124	33.0295	29.723
4921511C10Rik	0.416507	0.99966	1.1597	1.1597	45.0564	38.8518
4921511I17Rik	0.627509	0.99966	1.17109	1.17109	11.9826	10.232
4921513I03Rik	0.50978	0.99966	0.715482	-1.39766	4.11387	5.74979
4921518K17Rik	0.705908	0.99966	0.914801	-1.09313	18.7417	20.4872
4921524J17Rik	0.285942	0.99966	1.09974	1.09974	178.513	162.324
4921531C22Rik	0.714488	0.99966	0.932594	-1.07228	37.4892	40.1988
4921534H16Rik	0.213691	0.99966	3.37908	3.37908	2.64073	0.781494
4930401C15Rik	0.513892	0.99966	1.26486	1.26486	10.0814	7.97033
4930402H24Rik	0.00205916	0.925845	0.886048	-1.12861	2525.52	2850.32
4930404H11Rik	0.429375	0.99966	0.853847	-1.17117	36.3162	42.5324
4930404I05Rik	0.601349	0.99966	0.874341	-1.14372	17.7269	20.2746
4930405A10Rik	0.417459	0.99966	0.682071	-1.46612	5.19182	7.61185
4930405A21Rik	0.147418	0.99966	4.18059	4.18059	3.31857	0.793804
4930405J17Rik	0.334463	0.99966	1.33166	1.33166	13.9724	10.4924
4930405O22Rik	0.451007	0.99966	1.12059	1.12059	60.6937	54.1621
4930412C18Rik	0.980641	0.99966	0.996998	-1.00301	151.696	152.152
4930412M03Rik	0.0949306	0.99966	1.15179	1.15179	229.723	199.448
4930413G21Rik	0.656745	0.99966	1.04959	1.04959	120.651	114.95
4930414N06Rik	0.849541	0.99966	1.07036	1.07036	9.80446	9.15997
4930422M22Rik	0.066159	0.99966	0.660837	-1.51323	17.3744	26.2915
4930426L09Rik	0.853636	0.99966	0.884546	-1.13052	2.79179	3.15618
4930429B21Rik	0.96928	0.99966	1.01996	1.01996	4.82387	4.72945
4930429F24Rik	0.54971	0.99966	0.744503	-1.34318	4.29781	5.77272
4930430F08Rik	0.292847	0.99966	0.88454	-1.13053	124.496	140.746
4930431F12Rik	0.230837	0.99966	1.36977	1.36977	23.0086	16.7975
4930432K21Rik	0.477755	0.99966	0.455005	-2.19778	0.991104	2.17823
4930433N12Rik	0.149582	0.99966	1.80156	1.80156	9.96807	5.53303
4930435F18Rik	0.940297	0.99966	1.00345	1.00345	3615.27	3602.83
4930442L01Rik	0.653612	0.99966	0.932926	-1.0719	57.9018	62.0648
4930443O20Rik	0.910886	0.99966	0.95908	-1.04267	14.7174	15.3454
4930444G20Rik	0.586651	0.99966	0.882174	-1.13356	27.2265	30.8629
4930447A16Rik	0.707794	0.99966	1.28808	1.28808	4.70176	3.65022
4930449E18Rik	0.580666	0.99966	0.646514	-1.54676	1.19124	1.84256
4930451G09Rik	0.99016	0.99966	0.996587	-1.00343	15.6374	15.6909
4930452B06Rik	0.123678	0.99966	0.775117	-1.29013	104.275	134.528
4930453N24Rik	0.210376	0.99966	0.931508	-1.07353	630.178	676.514
4930455C13Rik	0.958885	0.99966	0.986972	-1.0132	34.1558	34.6067
4930455G09Rik	0.924099	0.99966	1.06384	1.06384	3.005	2.82468
4930455H04Rik	0.905915	0.99966	0.962504	-1.03896	11.4714	11.9183
4930459C07Rik	0.38513	0.99966	0.677956	-1.47502	6.3192	9.32097
4930467E23Rik	0.426589	0.99966	0.608204	-1.64418	4.78728	7.87117
4930469K13Rik	0.991319	0.99966	0.993682	-1.00636	3.09571	3.11539
4930470G03Rik	0.168906	0.99966	0.811776	-1.23187	48.0423	59.1817
4930470H14Rik	0.934177	0.99966	1.00362	1.00362	6415.85	6392.7
4930471G24Rik	0.712496	0.99966	0.691037	-1.4471	1.51261	2.1889
4930473A02Rik	0.308953	0.99966	0.682102	-1.46606	6.52288	9.56291
4930478L05Rik	0.525242	0.99966	1.12057	1.12057	33.0188	29.4659
4930480G23Rik	0.922938	0.99966	1.02529	1.02529	26.717	26.0581
4930480K15Rik	0.405641	0.99966	0.828963	-1.20633	21.9328	26.4581
4930480K23Rik	0.211358	0.99966	1.17107	1.17107	112.166	95.781
4930481A15Rik	0.921157	0.99966	0.958845	-1.04292	107.503	112.117
4930483K19Rik	0.0706113	0.99966	2.19831	2.19831	15.0343	6.83903
4930486F22Rik	0.797365	0.99966	1.3132	1.3132	1.7175	1.30787
4930486I03Rik	0.122402	0.99966	0.504562	-1.98192	4.02091	7.96911
4930486L24Rik	0.941151	0.99966	0.955818	-1.04622	2.79053	2.91952
4930487H11Rik	0.861342	0.99966	1.05302	1.05302	23.6982	22.505
4930488L21Rik	0.267708	0.99966	2.99029	2.99029	2.2663	0.757885
4930500G05Rik	0.715184	0.99966	1.35535	1.35535	2.16714	1.59896
4930502E09Rik	0.553841	0.99966	1.27183	1.27183	9.38346	7.3779
4930503L19Rik	0.540799	0.99966	1.08153	1.08153	95.0036	87.8416
4930505N22Rik	0.446035	0.99966	0.60131	-1.66304	2.73419	4.54705
4930506C21Rik	0.534445	0.99966	1.10253	1.10253	56.383	51.1399
4930507D05Rik	0.609583	0.99966	0.818483	-1.22177	6.76252	8.26226
4930509E16Rik	0.873688	0.99966	1.13356	1.13356	2.08478	1.83914
4930509G22Rik	0.823481	0.99966	0.981819	-1.01852	185.652	189.09
4930511A08Rik	0.959506	0.99966	1.01289	1.01289	19.5524	19.3036
4930511M06Rik	0.521918	0.99966	0.969571	-1.03138	1628.31	1679.42
4930512B01Rik	0.191633	0.99966	1.30709	1.30709	38.6365	29.5592
4930512M02Rik	0.0172585	0.99966	0.72582	-1.37775	371.501	511.837
4930513N10Rik	0.437795	0.99966	1.1079	1.1079	72.4365	65.3821
4930515G01Rik	0.963935	0.99966	1.01646	1.01646	7.95674	7.82791
4930515L19Rik	0.499161	0.99966	0.516503	-1.9361	0.97958	1.89656
4930517E11Rik	0.391094	0.99966	2.38025	2.38025	1.9079	0.801554
4930519G04Rik	0.753871	0.99966	1.05118	1.05118	54.489	51.8362
4930519L02Rik	0.00477075	0.99966	0.786853	-1.27089	411.931	523.518
4930520O04Rik	0.823795	0.99966	0.892324	-1.12067	3.51709	3.9415
4930521O11Rik	0.162768	0.99966	0.854941	-1.16967	107.133	125.311
4930522P08Rik	0.738866	0.99966	1.13553	1.13553	8.65772	7.62436
4930523C07Rik	0.273379	0.99966	1.09421	1.09421	471.938	431.303
4930524O05Rik	0.0793056	0.99966	0.598232	-1.67159	15.8424	26.4821
4930525G20Rik	0.584563	0.99966	0.886136	-1.12849	24.4343	27.574
4930526I15Rik	0.594734	0.99966	0.926914	-1.07885	69.7621	75.2627
4930528A17Rik	0.797254	0.99966	0.919317	-1.08776	9.35329	10.1742
4930528D03Rik	0.697872	0.99966	0.913227	-1.09502	43.5235	47.659
4930532I03Rik	0.453644	0.99966	1.57685	1.57685	3.30401	2.09532
4930533B01Rik	0.594916	0.99966	1.41799	1.41799	3.41071	2.40531
4930533N22Rik	0.716161	0.99966	0.960765	-1.04084	115.326	120.035
4930539E08Rik	0.375777	0.99966	0.777063	-1.2869	13.7841	17.7386
4930539J05Rik	0.807174	0.99966	0.931374	-1.07368	12.1165	13.0093
4930545L23Rik	0.688735	0.99966	1.08465	1.08465	45.3131	41.7768
4930549C15Rik	0.139129	0.99966	0.438832	-2.27878	2.88773	6.58049
4930549G23Rik	0.330802	0.99966	0.536834	-1.86277	2.13716	3.98105
4930552P12Rik	0.729948	0.99966	0.874969	-1.1429	7.4938	8.56465
4930556M19Rik	0.0463956	0.99966	0.791159	-1.26397	165.417	209.081
4930556N13Rik	0.170644	0.99966	1.17538	1.17538	116.753	99.3318
4930557K07Rik	0.810099	0.99966	1.07733	1.07733	17.0666	15.8416
4930558J18Rik	0.17659	0.99966	0.588716	-1.69861	5.13719	8.7261
4930562C15Rik	0.324775	0.99966	1.36987	1.36987	11.9532	8.72581
4930562F07Rik	0.937444	0.99966	1.02372	1.02372	15.7513	15.3863
4930563E18Rik	0.195271	0.99966	2.46612	2.46612	3.85487	1.56313
4930563E22Rik	0.243438	0.99966	0.527334	-1.89633	2.80949	5.32773
4930564C03Rik	0.80794	0.99966	0.919504	-1.08754	9.12116	9.91965
4930565N06Rik	0.813718	0.99966	0.979649	-1.02077	281.36	287.205
4930573H18Rik	0.593608	0.99966	1.10751	1.10751	43.054	38.8747
4930577N17Rik	0.255381	0.99966	1.17106	1.17106	67.7727	57.8731
4930578G10Rik	0.328927	0.99966	0.736555	-1.35767	14.8372	20.144
4930578L24Rik	0.665161	0.99966	1.13335	1.13335	14.3491	12.6608
4930579F01Rik	0.909065	0.99966	0.886201	-1.12841	1.40435	1.58468
4930579G18Rik	0.649925	0.99966	0.946877	-1.0561	78.5591	82.9665
4930579G24Rik	0.520621	0.99966	0.901833	-1.10885	39.1268	43.3859
4930579J19Rik	0.586014	0.99966	1.51959	1.51959	2.37255	1.56131
4930579K19Rik	0.857252	0.99966	1.11187	1.11187	4.05072	3.64314
4930581F22Rik	0.396684	0.99966	1.0823	1.0823	454.145	419.61
4930583P06Rik	0.687802	0.99966	1.37145	1.37145	2.12198	1.54725
4930592A05Rik	0.57504	0.99966	1.43323	1.43323	3.06738	2.14018
4930592C13Rik	0.554089	0.99966	1.41256	1.41256	3.77663	2.6736
4930592I03Rik	0.880549	0.99966	1.03558	1.03558	19.8537	19.1717
4930594C11Rik	0.176583	0.99966	1.81505	1.81505	12.2038	6.72366
4930594M22Rik	0.206925	0.99966	1.15048	1.15048	124.165	107.924
4930596I21Rik	0.73073	0.99966	1.16223	1.16223	6.37463	5.48481
4930599N23Rik	0.535346	0.99966	0.824699	-1.21256	10.4073	12.6195
4931402G19Rik	0.387028	0.99966	1.21418	1.21418	22.3688	18.423
4931403E22Rik	0.899019	0.99966	1.02255	1.02255	33.3309	32.5959
4931403G20Rik	0.240836	0.99966	1.27173	1.27173	41.9207	32.9635
4931406C07Rik	0.512426	0.99966	0.946598	-1.05642	4297.28	4539.71
4931406H21Rik	0.660395	0.99966	0.946143	-1.05692	653.573	690.776
4931406P16Rik	0.195231	0.99966	1.08349	1.08349	972.268	897.349
4931408D14Rik	0.0790658	0.99966	0.830554	-1.20402	605.862	729.467
4931414P19Rik	0.0973212	0.99966	0.853757	-1.17129	113.482	132.92
4931422A03Rik	0.488812	0.99966	0.893515	-1.11917	65.1942	72.9637
4931428F04Rik	0.469667	0.99966	0.900125	-1.11096	62.44	69.3682
4931430N09Rik	0.278496	0.99966	0.422865	-2.36482	1.55694	3.68189
4931440F15Rik	0.950633	0.99966	1.02317	1.02317	8.10185	7.91835
4931440P22Rik	0.821554	0.99966	1.06072	1.06072	17.8036	16.7844
4932413F04Rik	0.0678904	0.99966	2.86134	2.86134	6.84463	2.39211
4932438A13Rik	0.313271	0.99966	0.940073	-1.06375	7176.7	7634.19
4932438H23Rik	0.579677	0.99966	1.38495	1.38495	3.69205	2.66583
4932702P03Rik	0.175576	0.99966	0.344746	-2.90069	1.19553	3.46785
4933400F21Rik	0.600349	0.99966	0.919752	-1.08725	77.4608	84.2193
4933401H06Rik	0.435862	0.99966	1.42064	1.42064	6.28892	4.42682
4933402D24Rik	0.445078	0.99966	0.742754	-1.34634	5.87198	7.90568
4933404O12Rik	0.761514	0.99966	0.965044	-1.03622	133.701	138.544
4933405D12Rik	0.992784	0.99966	0.990291	-1.0098	1.27149	1.28395
4933405L10Rik	0.19838	0.99966	3.97128	3.97128	2.05065	0.516369
4933406C10Rik	0.920075	0.99966	1.067	1.067	4.38847	4.11289
4933406I18Rik	0.924115	0.99966	1.02057	1.02057	29.4185	28.8255
4933406J10Rik	0.865768	0.99966	0.953915	-1.04831	14.5205	15.222
4933407G14Rik	0.706444	0.99966	0.884181	-1.13099	14.5255	16.4282
4933407K13Rik	0.602639	0.99966	0.93551	-1.06894	107.922	115.362
4933409K07Rik	0.749422	0.99966	1.01592	1.01592	2471.96	2433.22
4933411K16Rik	0.18456	0.99966	0.906875	-1.10269	410.238	452.364
4933412E12Rik	0.764617	0.99966	0.917396	-1.09004	12.6418	13.7801
4933413J09Rik	0.151064	0.99966	0.562736	-1.77703	8.84554	15.7188
4933416M06Rik	0.736548	0.99966	1.15015	1.15015	7.28427	6.33335
4933416M07Rik	0.245927	0.99966	0.594245	-1.68281	4.02012	6.7651
4933417D19Rik	0.859072	0.99966	0.967637	-1.03344	41.1948	42.5726
4933417G07Rik	0.797883	0.99966	0.772885	-1.29385	1.42038	1.83777
4933417O13Rik	0.312381	0.99966	0.671309	-1.48963	4.94543	7.36686
4933421O10Rik	0.178141	0.99966	0.888175	-1.1259	327.84	369.116
4933424G05Rik	0.355721	0.99966	0.59887	-1.66981	3.07836	5.14028
4933424L21Rik	0.32998	0.99966	1.48946	1.48946	7.8691	5.28318
4933427D14Rik	0.3252	0.99966	0.895883	-1.11622	136.535	152.403
4933427E11Rik	0.697078	0.99966	1.36781	1.36781	2.45047	1.79152
4933428G20Rik	0.266739	0.99966	1.34563	1.34563	23.007	17.0976
4933430I17Rik	0.670405	0.99966	1.44663	1.44663	2.61639	1.80861
4933431E20Rik	0.63618	0.99966	0.954119	-1.04809	152.656	159.997
4933431G14Rik	0.172114	0.99966	1.48004	1.48004	446.273	301.528
4933433G15Rik	0.84431	0.99966	0.922084	-1.0845	5.78748	6.27653
4933433G19Rik	0.383921	0.99966	0.685805	-1.45814	5.72076	8.34167
4933434E20Rik	0.996893	0.99966	1.00023	1.00023	802.913	802.73
4933438K21Rik	0.236104	0.99966	0.785561	-1.27298	40.9069	52.0734
4933439C10Rik	0.535823	0.99966	1.06841	1.06841	110.321	103.257
4933440J02Rik	0.530811	0.99966	1.35375	1.35375	14.7821	10.9194
5031410I06Rik	0.0598786	0.99966	0.40197	-2.48775	3.62845	9.02668
5031425E22Rik	0.907056	0.99966	1.00815	1.00815	480.796	476.908
5031425F14Rik	0.950343	0.99966	1.02827	1.02827	7.83236	7.61704
5031426D15Rik	0.946407	0.99966	1.01254	1.01254	31.3349	30.9469
5031434C07Rik	0.414629	0.99966	0.630094	-1.58707	4.33092	6.87345
5031434O11Rik	0.340549	0.99966	0.629938	-1.58746	6.20695	9.85328
5031439G07Rik	0.744346	0.99966	0.974344	-1.02633	1924.27	1974.94
5033403F01Rik	0.819414	0.99966	1.09149	1.09149	12.0109	11.0041
5033403H07Rik	0.902966	0.99966	1.01061	1.01061	278.922	275.995
5033406O09Rik	0.333934	0.99966	0.87296	-1.14553	116.126	133.026
5033417F24Rik	0.990763	0.99966	0.997984	-1.00202	35.1454	35.2164
5033428I22Rik	0.34273	0.99966	0.389954	-2.56441	0.705314	1.80871
5330417C22Rik	0.729407	0.99966	1.07854	1.07854	30.5344	28.3108
5330439B14Rik	0.519888	0.99966	1.29418	1.29418	7.91015	6.11209
5430402O13Rik	0.128668	0.99966	1.46488	1.46488	24.7534	16.8979
5430405H02Rik	0.727274	0.99966	1.06891	1.06891	38.5956	36.1074
5430416N02Rik	0.332011	0.99966	1.30673	1.30673	18.881	14.449
5430427M07Rik	0.727385	0.99966	0.660385	-1.51427	0.98603	1.49311
5430427O19Rik	0.723722	0.99966	1.12262	1.12262	13.0627	11.6359
5430428K19Rik	0.56774	0.99966	1.49538	1.49538	2.35925	1.5777
5430431A17Rik	0.282373	0.99966	2.05143	2.05143	3.84802	1.87577
5530601H04Rik	0.751814	0.99966	1.04069	1.04069	72.7848	69.9387
5730405O15Rik	0.646341	0.99966	1.13663	1.13663	19.7415	17.3684
5730408K05Rik	0.469397	0.99966	0.777558	-1.28608	11.5179	14.8129
5730409E04Rik	0.619557	0.99966	0.953268	-1.04902	215.383	225.942
5730416F02Rik	0.984046	0.99966	1.0171	1.0171	1.90903	1.87693
5730420D15Rik	0.808912	0.99966	0.882187	-1.13355	4.9118	5.56775
5730435O14Rik	0.798532	0.99966	0.891794	-1.12133	5.91415	6.63174
5730455P16Rik	0.243018	0.99966	0.933463	-1.07128	691.519	740.81
5730480H06Rik	0.849965	0.99966	1.03358	1.03358	55.9206	54.1036
5730488B01Rik	0.270482	0.99966	0.395285	-2.52982	1.23245	3.11789
5730507C01Rik	0.576365	0.99966	1.08477	1.08477	107.743	99.3229
5730522E02Rik	0.733449	0.99966	0.903121	-1.10727	13.5375	14.9897
5730596B20Rik	0.98533	0.99966	1.00453	1.00453	18.9736	18.8881
5830411N06Rik	0.514562	0.99966	1.92366	1.92366	2.0567	1.06916
5830417I10Rik	0.555796	0.99966	0.966464	-1.0347	1052.77	1089.3
5830428M24Rik	0.00609482	0.99966	12.5123	12.5123	3.99796	0.319522
5830432E09Rik	0.766092	0.99966	0.870008	-1.14941	8.33272	9.57775
5830444B04Rik	0.453627	0.99966	0.646449	-1.54691	7.71564	11.9354
5830454E08Rik	0.743629	0.99966	1.14666	1.14666	6.66375	5.81143
5930403L14Rik	0.470324	0.99966	1.31294	1.31294	10.1496	7.73044
5930430L01Rik	0.720644	0.99966	0.966155	-1.03503	255.787	264.748
6030440G07Rik	0.686157	0.99966	0.805485	-1.24149	3.05019	3.78678
6030443J06Rik	0.685486	0.99966	0.956039	-1.04598	113.06	118.259
6030458C11Rik	0.842226	0.99966	0.984638	-1.0156	828.548	841.475
6030466F02Rik	0.106724	0.99966	0.346711	-2.88425	1.65414	4.77095
6030468B19Rik	0.193617	0.99966	0.329834	-3.03183	1.10938	3.36345
6030498E09Rik	0.909718	0.99966	1.08353	1.08353	2.28353	2.10749
6230400D17Rik	0.744971	0.99966	0.93069	-1.07447	25.9998	27.936
6330403K07Rik	0.241019	0.99966	2.73868	2.73868	2.79924	1.02211
6330407A03Rik	0.118123	0.99966	1.24613	1.24613	81.2692	65.2174
6330409D20Rik	0.58301	0.99966	1.30393	1.30393	9.98953	7.66112
6330415G19Rik	0.625711	0.99966	1.11611	1.11611	26.8766	24.0805
6330418K02Rik	0.528936	0.99966	1.27398	1.27398	7.66669	6.01789
6330549D23Rik	0.242799	0.99966	0.776552	-1.28774	27.7215	35.6982
6430548M08Rik	0.621141	0.99966	1.0455	1.0455	270.912	259.122
6430550D23Rik	0.404732	0.99966	1.13455	1.13455	55.0245	48.4991
6430562O15Rik	0.857808	0.99966	0.953829	-1.04841	15.3919	16.1369
6430571L13Rik	0.39358	0.99966	1.23762	1.23762	28.7611	23.239
6430706D22Rik	0.23916	0.99966	0.922515	-1.08399	2794.66	3029.4
6430710C18Rik	0.667587	0.99966	0.72464	-1.38	2.50412	3.45567
6530402F18Rik	0.0685391	0.99966	0.826657	-1.20969	102.662	124.189
6530403H02Rik	0.726271	0.99966	1.01848	1.01848	2320.37	2278.27
6720489N17Rik	0.494617	0.99966	1.27577	1.27577	10.6728	8.36573
6820431F20Rik	0.70639	0.99966	1.0149	1.0149	3985.74	3927.22
8030423F21Rik	0.611227	0.99966	0.742062	-1.3476	2.35691	3.17617
8030462N17Rik	0.888195	0.99966	0.993184	-1.00686	757.899	763.1
8430423G03Rik	0.980374	0.99966	0.981813	-1.01852	2.27774	2.31993
8430429K09Rik	0.628567	0.99966	1.15152	1.15152	18.8987	16.412
8430431K14Rik	0.279397	0.99966	1.24317	1.24317	48.2245	38.7914
9030025P20Rik	0.931731	0.99966	1.00864	1.00864	195.427	193.752
9030616G12Rik	0.221156	0.99966	0.781971	-1.27882	126.876	162.252
9030619P08Rik	0.0189842	0.99966	1.69429	1.69429	72.6364	42.8714
9030624G23Rik	0.981485	0.99966	1.00448	1.00448	49.832	49.6097
9130008F23Rik	0.79862	0.99966	1.12564	1.12564	7.08826	6.29709
9130015G15Rik	0.324507	0.99966	0.375359	-2.66411	0.694156	1.84931
9130019O22Rik	0.363408	0.99966	1.09521	1.09521	135.175	123.424
9130019P16Rik	0.480258	0.99966	0.905047	-1.10491	79.0793	87.3759
9130023H24Rik	0.823772	0.99966	0.975345	-1.02528	243.784	249.946
9130024F11Rik	0.355615	0.99966	0.817292	-1.22355	25.2108	30.8467
9130221F21Rik	0.217311	0.99966	0.548853	-1.82198	4.04054	7.3618
9130221H12Rik	0.147409	0.99966	1.16643	1.16643	133.726	114.645
9130230L23Rik	0.123463	0.99966	2.29702	2.29702	6.70081	2.91717
9130401M01Rik	0.0220985	0.99966	1.20523	1.20523	295.118	244.864
9130409I23Rik	0.490079	0.99966	0.91398	-1.09412	637.234	697.208
9230114K14Rik	0.693609	0.99966	1.06973	1.06973	50.4023	47.1169
9230116L04Rik	0.945696	0.99966	0.925472	-1.08053	1.47333	1.59197
9230116N13Rik	0.256642	0.99966	0.617611	-1.61914	4.73954	7.67399
9330020H09Rik	0.700265	0.99966	1.06997	1.06997	50.1719	46.8908
9330102E08Rik	0.424832	0.99966	0.794799	-1.25818	19.6099	24.6728
9330104G04Rik	0.506795	0.99966	0.806301	-1.24023	12.2342	15.1733
9330111N05Rik	0.956107	0.99966	1.05443	1.05443	1.40742	1.33477
9330133O14Rik	0.921939	0.99966	0.974606	-1.02606	19.9778	20.4984
9330136K24Rik	0.545535	0.99966	0.919583	-1.08745	69.5545	75.637
9330151L19Rik	0.0782714	0.99966	1.17829	1.17829	182.02	154.478
9330159M07Rik	0.278982	0.99966	1.2152	1.2152	77.5216	63.7935
9330162012Rik	0.406296	0.99966	0.921285	-1.08544	218.446	237.11
9330162B11Rik	0.791184	0.99966	0.900999	-1.10988	8.01487	8.89554
9330175E14Rik	0.107962	0.99966	0.746432	-1.33971	33.7638	45.2336
9330182L06Rik	0.908582	0.99966	0.97174	-1.02908	18.5302	19.0691
9330198I05Rik	0.998598	0.999788	1.00142	1.00142	2.54988	2.54625
9430015G10Rik	0.248758	0.99966	1.13925	1.13925	128.852	113.103
9430018G01Rik	0.16884	0.99966	0.841985	-1.18767	62.0544	73.7001
9430037G07Rik	0.0209798	0.99966	1.56924	1.56924	220.383	140.44
9430038I01Rik	0.649177	0.99966	0.923922	-1.08234	75.7284	81.9641
9430060I03Rik	0.219678	0.99966	1.87702	1.87702	5.3214	2.83502
9430065F17Rik	0.165833	0.99966	2.31128	2.31128	4.82477	2.08748
9430083A17Rik	0.418101	0.99966	1.15004	1.15004	45.4416	39.513
9430091E24Rik	0.490611	0.99966	0.923137	-1.08326	90.9674	98.5416
9530020I12Rik	0.253562	0.99966	1.91747	1.91747	5.58687	2.91367
9530026P05Rik	0.860783	0.99966	1.04508	1.04508	17.6813	16.9186
9530027J09Rik	0.274782	0.99966	1.21903	1.21903	36.2498	29.7366
9530051G07Rik	0.713954	0.99966	0.840307	-1.19004	3.95645	4.70833
9530052C20Rik	0.779022	0.99966	1.11703	1.11703	7.85755	7.03435
9530053A07Rik	0.503145	0.99966	1.80092	1.80092	2.29654	1.2752
9530062K07Rik	0.824444	0.99966	0.906897	-1.10266	5.63864	6.21751
9530068E07Rik	0.66334	0.99966	1.01934	1.01934	3918.05	3843.7
9530077C05Rik	0.455608	0.99966	0.873891	-1.14431	45.9745	52.609
9530080O11Rik	0.875595	0.99966	1.03318	1.03318	28.5428	27.6261
9530082P21Rik	0.506603	0.99966	0.908299	-1.10096	112.67	124.045
9530091C08Rik	0.612392	0.99966	0.965989	-1.03521	688.455	712.694
9630001P10Rik	0.152289	0.99966	0.351774	-2.84273	1.22542	3.48353
9630013A20Rik	0.891001	0.99966	0.921541	-1.08514	4.02703	4.36989
9630013K17Rik	0.858851	0.99966	0.947367	-1.05556	14.9183	15.7471
9630028B13Rik	0.862048	0.99966	1.07601	1.07601	6.76545	6.28755
9930012K11Rik	0.571741	0.99966	1.19261	1.19261	14.2569	11.9544
9930014A18Rik	0.599163	0.99966	0.864287	-1.15702	15.522	17.9593
9930021J03Rik	0.718162	0.99966	0.978139	-1.02235	1205.85	1232.8
9930104L06Rik	0.924852	0.99966	1.01292	1.01292	143.705	141.872
9930111J21Rik1	0.462483	0.99966	1.05492	1.05492	305.34	289.443
9930111J21Rik2	0.0896646	0.99966	1.27297	1.27297	77.0096	60.496
A030001D20Rik	0.816324	0.99966	0.934658	-1.06991	21.9092	23.4409
A130010J15Rik	0.135326	0.99966	0.876536	-1.14085	258.919	295.389
A130077B15Rik	0.720278	0.99966	0.986391	-1.0138	15586.8	15801.9
A1bg	0.183195	0.99966	2.74666	2.74666	4.43761	1.61564
A1cf	0.601146	0.99966	1.0353	1.0353	13598.9	13135.2
A230001M10Rik	0.584464	0.99966	0.798878	-1.25176	8.99797	11.2633
A230020J21Rik	0.727885	0.99966	1.37166	1.37166	1.69254	1.23393
A230056J06Rik	0.903751	0.99966	0.897916	-1.11369	1.17912	1.31318
A230056P14Rik	0.732109	0.99966	1.10406	1.10406	20.1595	18.2594
A230072C01Rik	0.542651	0.99966	0.953923	-1.0483	374.264	392.342
A230072E10Rik	0.388448	0.99966	0.806424	-1.24004	19.4042	24.0621
A230083G16Rik	0.738061	0.99966	1.05038	1.05038	55.8351	53.1573
A230103J11Rik	0.216756	0.99966	1.24299	1.24299	44.1458	35.5158
A230107N01Rik	0.113601	0.99966	0.417733	-2.39388	2.32642	5.56915
A230108P19Rik	0.34367	0.99966	0.451689	-2.21391	0.956517	2.11764
A2m	0.569853	0.99966	0.789659	-1.26637	7.62424	9.6551
A2ml1	0.417502	0.99966	0.884112	-1.13108	90.0745	101.881
A330008L17Rik	0.120016	0.99966	0.205739	-4.86052	0.477316	2.32
A330009N23Rik	0.912609	0.99966	0.975102	-1.02553	24.3325	24.9538
A330023F24Rik	0.931926	0.99966	0.994119	-1.00592	1014.5	1020.5
A330032B11Rik	0.9156	0.99966	0.985817	-1.01439	95.3642	96.7362
A330035P11Rik	0.898822	0.99966	0.979539	-1.02089	60.3607	61.6215
A330040F15Rik	0.571313	0.99966	0.910787	-1.09795	49.042	53.8457
A330041J22Rik	0.584944	0.99966	1.19267	1.19267	46.2312	38.7629
A330049N07Rik	0.869979	0.99966	0.917512	-1.0899	3.90758	4.25889
A330069E16Rik	0.194304	0.99966	0.675427	-1.48055	10.3313	15.296
A330070K13Rik	0.660368	0.99966	1.46582	1.46582	1.92482	1.31314
A330074K22Rik	0.732377	0.99966	1.4319	1.4319	1.46458	1.02283
A330093E20Rik	0.32259	0.99966	0.828186	-1.20746	55.058	66.4803
A3galt2	0.144986	0.99966	0.432388	-2.31274	2.13613	4.9403
A430005L14Rik	0.329635	0.99966	0.933835	-1.07085	689.49	738.342
A430033K04Rik	0.0637404	0.99966	0.894949	-1.11738	446.222	498.6
A430035B10Rik	0.654647	0.99966	0.913207	-1.09504	34.7281	38.0287
A430046D13Rik	0.571279	0.99966	1.06174	1.06174	168.406	158.613
A430057M04Rik	0.306151	0.99966	1.52216	1.52216	9.92769	6.52211
A430078I02Rik	0.877926	0.99966	1.08181	1.08181	4.58188	4.23537
A430085M09Rik	0.54445	0.99966	0.701167	-1.42619	2.95645	4.21648
A430088P11Rik	0.105529	0.99966	0.609989	-1.63937	18.6496	30.5736
A430090L17Rik	0.779783	0.99966	0.950415	-1.05217	71.6166	75.353
A4galt	0.192421	0.99966	1.49331	1.49331	14.4558	9.68039
A4gnt	0.0193774	0.99966	0.442924	-2.25772	28.0989	63.4396
A530010L16Rik	0.467768	0.99966	1.98329	1.98329	2.69069	1.35668
A530013C23Rik	0.584119	0.99966	0.865498	-1.1554	16.0839	18.5834
A530016L24Rik	?	?	?	?	?	?
A530032D15Rik	0.889534	0.99966	1.05367	1.05367	7.66308	7.27274
A530040E14Rik	0.224258	0.99966	1.10798	1.10798	278.241	251.126
A530064D06Rik	0.518861	0.99966	0.683252	-1.46359	2.35309	3.44396
A530072M11Rik	0.730618	0.99966	1.11694	1.11694	12.3259	11.0354
A530088E08Rik	0.763996	0.99966	1.22628	1.22628	2.98625	2.43522
A630001G21Rik	0.0399244	0.99966	1.6648	1.6648	24.6088	14.7818
A630001O12Rik	0.623184	0.99966	1.30449	1.30449	5.24674	4.02207
A630066F11Rik	0.908547	0.99966	0.978601	-1.02187	39.7946	40.6648
A630072M18Rik	0.168795	0.99966	1.1526	1.1526	214.085	185.741
A630075F10Rik	0.605529	0.99966	0.688102	-1.45327	1.73554	2.52221
A630089N07Rik	0.392354	0.99966	0.966388	-1.03478	4702.37	4865.92
A630095N17Rik	0.188173	0.99966	0.421453	-2.37275	1.67718	3.97951
A730008H23Rik	0.657146	0.99966	0.948998	-1.05374	913.752	962.86
A730013G03Rik	0.0712406	0.99966	0.361539	-2.76595	2.81955	7.79873
A730017L22Rik	0.304195	0.99966	0.931639	-1.07338	349.962	375.641
A730020M07Rik	0.990939	0.99966	1.00732	1.00732	2.98565	2.96395
A730036I17Rik	0.503954	0.99966	0.869936	-1.14951	30.3881	34.9314
A730046J19Rik	0.71165	0.99966	0.647536	-1.54432	1.03961	1.60549
A730063M14Rik	0.265626	0.99966	1.69296	1.69296	8.04898	4.7544
A730081D07Rik	0.609062	0.99966	1.09715	1.09715	54.741	49.8937
A730085K08Rik	0.227519	0.99966	1.57283	1.57283	8.67012	5.51243
A730090N16Rik	0.616482	0.99966	0.647583	-1.5442	1.34288	2.07367
A830010M20Rik	0.282006	0.99966	0.891544	-1.12165	122.192	137.057
A830018L16Rik	0.781382	0.99966	1.30489	1.30489	1.39329	1.06775
A830035O19Rik	0.957234	0.99966	0.992561	-1.00749	78.4473	79.0353
A830052D11Rik	0.924749	0.99966	0.97249	-1.02829	12.5315	12.886
A830082K12Rik	0.445731	0.99966	1.36952	1.36952	9.94125	7.25895
A830082N09Rik	0.863069	0.99966	1.02637	1.02637	48.7308	47.4788
A930001C03Rik	0.626674	0.99966	0.904274	-1.10586	49.5094	54.7504
A930002C04Rik	0.944078	0.99966	1.01891	1.01891	25.8883	25.4078
A930003O13Rik	0.467988	0.99966	0.5978	-1.6728	2.41243	4.03552
A930004D18Rik	0.468677	0.99966	1.14677	1.14677	38.4476	33.527
A930005H10Rik	0.893051	0.99966	0.985046	-1.01518	87.3413	88.6672
A930006K02Rik	0.958867	0.99966	1.03003	1.03003	5.19366	5.04226
A930007A09Rik	0.772572	0.99966	0.900413	-1.1106	12.3293	13.6929
A930007I19Rik	0.449089	0.99966	1.35433	1.35433	8.51643	6.28831
A930009A15Rik	0.403257	0.99966	1.30698	1.30698	12.7218	9.73376
A930011G23Rik	0.735449	0.99966	1.11053	1.11053	12.286	11.0632
A930012L18Rik	0.560892	0.99966	0.809754	-1.23494	7.76753	9.59245
A930013F10Rik	0.310615	0.99966	0.850279	-1.17608	125.689	147.821
A930018P22Rik	0.682932	0.99966	0.787195	-1.27033	2.8981	3.68155
A930019D19Rik	0.73736	0.99966	0.932339	-1.07257	40.9624	43.935
A930024E05Rik	0.326816	0.99966	0.762121	-1.31213	15.5654	20.4239
A930033H14Rik	0.539673	0.99966	1.08843	1.08843	225.008	206.726
A930037H05Rik	0.684146	0.99966	0.948371	-1.05444	127.585	134.53
A930041C12Rik	0.942984	0.99966	1.03407	1.03407	5.49433	5.31332
AA388235	0.295965	0.99966	1.57571	1.57571	8.15671	5.17652
AA413626	0.160128	0.99966	1.71489	1.71489	11.7001	6.82267
AA414768	0.521204	0.99966	1.34165	1.34165	6.02701	4.49225
AA543186	0.350146	0.99966	1.39931	1.39931	11.4002	8.14703
AA986860	0.0789446	0.99966	1.28817	1.28817	64.7567	50.2705
Aaas	0.852018	0.99966	0.981344	-1.01901	199.168	202.955
Aacs	0.428458	0.99966	1.18224	1.18224	2057.96	1740.73
Aadac	0.195239	0.99966	0.894892	-1.11745	9802.25	10953.6
Aadat	0.0768131	0.99966	0.803201	-1.24502	1701.65	2118.59
Aagab	0.506281	0.99966	0.959264	-1.04247	1014.02	1057.08
Aak1	0.122267	0.99966	0.940281	-1.06351	1663.41	1769.06
Aamdc	0.433491	0.99966	0.93863	-1.06538	253.098	269.646
Aamp	0.913539	0.99966	1.00492	1.00492	1981.07	1971.36
Aanat	0.634064	0.99966	0.768975	-1.30043	4.32376	5.62276
Aar2	0.552586	0.99966	1.03979	1.03979	611.682	588.273
Aard	0.742181	0.99966	1.09409	1.09409	17.9311	16.389
Aars	0.714931	0.99966	0.979111	-1.02134	6363.68	6499.45
Aars2	0.925183	0.99966	1.00636	1.00636	574.903	571.271
Aarsd1	0.553824	0.99966	0.947971	-1.05488	195.629	206.366
Aasdh	0.98966	0.99966	0.999102	-1.0009	425.102	425.484
Aasdhppt	0.376744	0.99966	0.946209	-1.05685	939.204	992.597
Aass	0.360405	0.99966	1.0794	1.0794	9125.58	8454.34
Aatf	0.125483	0.99966	0.880402	-1.13584	270.372	307.1
Aatk	0.450035	0.99966	0.925857	-1.08008	187.089	202.072
AB124611	0.421432	0.99966	1.14456	1.14456	58.7216	51.3051
Abat	0.952579	0.99966	0.994446	-1.00558	9457.56	9510.38
Abca1	0.190213	0.99966	0.91747	-1.08995	24467.7	26668.7
Abca14	0.00266551	0.99966	0.484144	-2.0655	24.3158	50.2243
Abca2	0.635001	0.99966	0.961478	-1.04007	3322.13	3455.24
Abca3	0.06819	0.99966	1.12606	1.12606	3760.14	3339.19
Abca4	0.877345	0.99966	1.07147	1.07147	8.09182	7.55207
Abca5	0.466053	0.99966	0.948851	-1.05391	461.319	486.187
Abca6	0.351614	0.99966	0.968457	-1.03257	11822.7	12207.8
Abca7	0.766223	0.99966	1.02018	1.02018	421.376	413.039
Abca8a	0.359785	0.99966	0.917634	-1.08976	4847.83	5282.97
Abca8b	0.0202335	0.99966	1.09578	1.09578	4701.85	4290.87
Abca9	0.262642	0.99966	1.09519	1.09519	256.265	233.991
Abcb10	0.342646	0.99966	0.93681	-1.06745	1791.31	1912.14
Abcb11	0.737706	0.99966	1.02471	1.02471	29024.7	28324.8
Abcb1a	0.175578	0.99966	1.37584	1.37584	87.8106	63.8233
Abcb1b	0.272877	0.99966	0.775185	-1.29002	34.76	44.8409
Abcb4	0.244454	0.99966	0.936772	-1.0675	9141.16	9758.14
Abcb6	0.311871	0.99966	1.05356	1.05356	2169.95	2059.65
Abcb7	0.877221	0.99966	0.993296	-1.00675	2961.11	2981.09
Abcb8	0.710871	0.99966	0.979856	-1.02056	824	840.94
Abcb9	0.375536	0.99966	0.876858	-1.14044	75.4382	86.0324
Abcc1	0.0103877	0.99966	1.33414	1.33414	119.271	89.3987
Abcc10	0.810948	0.99966	1.01394	1.01394	605.275	596.955
Abcc12	0.227951	0.99966	1.59722	1.59722	15.9822	10.0062
Abcc2	0.902099	0.99966	0.993334	-1.00671	32238.7	32455
Abcc3	0.661479	0.99966	0.91164	-1.09692	7686.59	8431.61
Abcc4	0.750369	0.99966	1.03356	1.03356	124.766	120.714
Abcc5	0.831306	0.99966	0.976199	-1.02438	221.077	226.467
Abcc6	0.67136	0.99966	1.01504	1.01504	8765.32	8635.43
Abcc9	0.735845	0.99966	0.980428	-1.01996	1720.43	1754.78
Abcd1	0.160131	0.99966	1.1604	1.1604	1036.12	892.904
Abcd2	0.291366	0.99966	1.6343	1.6343	349.324	213.746
Abcd3	0.649796	0.99966	1.0497	1.0497	18832.4	17940.8
Abcd4	0.333056	0.99966	1.08559	1.08559	304.195	280.211
Abce1	0.875513	0.99966	1.00836	1.00836	2666.78	2644.67
Abcf1	0.857547	0.99966	0.992929	-1.00712	1303.16	1312.44
Abcf2	0.764566	0.99966	0.983578	-1.0167	936.122	951.752
Abcf3	0.194066	0.99966	0.934833	-1.06971	1158.27	1239.02
Abcg1	0.970966	0.99966	1.00337	1.00337	654.718	652.521
Abcg2	0.0627128	0.99966	0.820089	-1.21938	4060.19	4950.92
Abcg3	0.561048	0.99966	1.06975	1.06975	105.459	98.5828
Abcg5	0.890991	0.99966	1.01317	1.01317	9317.79	9196.7
Abcg8	0.868649	0.99966	1.01641	1.01641	11611.6	11424.1
Abhd1	0.924508	0.99966	1.01648	1.01648	43.8029	43.0927
Abhd10	0.71297	0.99966	1.03247	1.03247	207.43	200.906
Abhd11	0.922983	0.99966	0.994383	-1.00565	643.624	647.259
Abhd11os	0.723034	0.99966	0.840444	-1.18985	4.20257	5.00042
Abhd12	0.591919	0.99966	1.03175	1.03175	781.028	756.993
Abhd13	0.829245	0.99966	0.986711	-1.01347	1086.19	1100.82
Abhd14a	0.826761	0.99966	0.979569	-1.02086	158.512	161.818
Abhd14b	0.567302	0.99966	1.03972	1.03972	3844.69	3697.8
Abhd15	0.896702	0.99966	0.985171	-1.01505	1797.47	1824.53
Abhd16a	0.711831	0.99966	0.983268	-1.01702	993.056	1009.95
Abhd16b	0.165448	0.99966	1.86328	1.86328	8.66784	4.65193
Abhd17a	0.730334	0.99966	1.02677	1.02677	1044.06	1016.83
Abhd17b	0.061513	0.99966	1.14348	1.14348	814.659	712.438
Abhd17c	0.541916	0.99966	0.969905	-1.03103	2503.55	2581.23
Abhd18	0.740257	0.99966	0.978627	-1.02184	635.913	649.801
Abhd2	2.20237e-09	3.66386e-05	1.44697	1.44697	2421.97	1673.82
Abhd3	0.562788	0.99966	1.04016	1.04016	1414.45	1359.84
Abhd4	0.890318	0.99966	1.00933	1.00933	1079.69	1069.72
Abhd5	0.101015	0.99966	0.834597	-1.19818	976.518	1170.05
Abhd6	0.742738	0.99966	0.96971	-1.03124	672.942	693.962
Abhd8	0.975216	0.99966	1.00328	1.00328	117.305	116.921
Abi1	0.549566	0.99966	1.0285	1.0285	1394.22	1355.6
Abi2	0.670769	0.99966	0.967911	-1.03315	734.441	758.79
Abi3	0.556438	0.99966	1.04473	1.04473	383.823	367.391
Abi3bp	0.830225	0.99966	1.02118	1.02118	213.47	209.042
Abitram	0.85991	0.99966	0.982782	-1.01752	136.336	138.725
Abl1	0.0987037	0.99966	0.924361	-1.08183	1559.15	1686.73
Abl2	0.947818	0.99966	0.996899	-1.00311	1027.58	1030.78
Ablim1	0.659455	0.99966	0.97412	-1.02657	1332.38	1367.78
Ablim2	0.97244	0.99966	1.00442	1.00442	86.1982	85.8189
Ablim3	0.234952	0.99966	1.1372	1.1372	876.469	770.724
Abr	0.254282	0.99966	1.11187	1.11187	285.605	256.87
Abra	0.931315	0.99966	0.968173	-1.03287	9.43331	9.74341
Abracl	0.771299	0.99966	1.03555	1.03555	89.8008	86.7179
Abraxas1	0.846548	0.99966	0.983086	-1.0172	172.938	175.913
Abraxas2	0.970886	0.99966	0.998214	-1.00179	946.19	947.883
Abt1	0.0936939	0.99966	0.909208	-1.09986	739.748	813.618
Abtb1	0.911104	0.99966	0.991769	-1.0083	509.289	513.516
Abtb2	0.772809	0.99966	0.957463	-1.04443	741.697	774.649
Acaa1a	0.984724	0.99966	1.00173	1.00173	2991.49	2986.34
Acaa1b	0.998243	0.999686	0.999607	-1.00039	33458.1	33471.2
Acaa2	0.994652	0.99966	0.99971	-1.00029	13902.9	13906.9
Acaca	0.53678	0.99966	0.891507	-1.1217	15825	17750.8
Acacb	0.638633	0.99966	1.16229	1.16229	9637.2	8291.59
Acad10	0.758697	0.99966	0.97309	-1.02765	917.93	943.315
Acad11	0.402118	0.99966	0.958626	-1.04316	13625.9	14214
Acad12	0.525669	0.99966	1.07914	1.07914	169.931	157.469
Acad8	0.499276	0.99966	0.962286	-1.03919	1407.95	1463.13
Acad9	0.34714	0.99966	0.955188	-1.04691	1531.52	1603.37
Acadl	0.564777	0.99966	1.03365	1.03365	4846.73	4688.95
Acadm	0.647748	0.99966	1.04399	1.04399	5264.01	5042.21
Acads	0.746761	0.99966	0.982603	-1.0177	3959.94	4030.05
Acadsb	0.790669	0.99966	1.01461	1.01461	5906.43	5821.36
Acadvl	0.68497	0.99966	0.984848	-1.01538	8976.02	9114.11
Acap1	0.5019	0.99966	0.911339	-1.09729	62.6135	68.705
Acap2	0.655137	0.99966	1.0253	1.0253	1438.72	1403.23
Acap3	0.400287	0.99966	1.07656	1.07656	183.479	170.431
Acat1	0.446966	0.99966	0.95313	-1.04918	7215.91	7570.75
Acat2	0.887012	0.99966	1.016	1.016	1534.04	1509.89
Acat3	0.857222	0.99966	0.99157	-1.0085	7326.1	7388.38
Acbd3	0.450141	0.99966	1.05297	1.05297	717.515	681.423
Acbd4	0.0382076	0.99966	0.88043	-1.13581	816.36	927.229
Acbd5	0.150666	0.99966	0.933665	-1.07105	9516.67	10192.8
Acbd6	0.158589	0.99966	1.0989	1.0989	345.754	314.638
Accs	0.279328	0.99966	0.853234	-1.17201	77.1822	90.4585
Acd	0.337444	0.99966	1.08349	1.08349	284.598	262.667
Ace	0.0835691	0.99966	1.34525	1.34525	62.3626	46.3576
Ace2	0.0739503	0.99966	0.59591	-1.67811	10.6286	17.836
Acer1	0.889137	0.99966	0.970821	-1.03006	28.6503	29.5114
Acer2	0.0155352	0.99966	1.19259	1.19259	498.313	417.84
Acer3	0.584857	0.99966	1.04151	1.04151	630.362	605.236
Ache	0.845805	0.99966	1.05444	1.05444	13.8439	13.1292
Acin1	0.397869	0.99966	0.95903	-1.04272	1423.39	1484.2
Ackr1	0.25156	0.99966	0.795368	-1.25728	25.0783	31.5304
Ackr2	0.55519	0.99966	0.896836	-1.11503	116.85	130.291
Ackr3	0.673633	0.99966	1.08506	1.08506	31.9486	29.4441
Ackr4	0.102639	0.99966	0.862249	-1.15976	326.507	378.669
Acly	0.805346	0.99966	0.929169	-1.07623	23719.4	25527.5
Acmsd	0.781149	0.99966	0.931838	-1.07315	314.314	337.305
Acnat1	0.576869	0.99966	0.965806	-1.0354	8348.98	8644.58
Acnat2	0.000798581	0.622187	1.64845	1.64845	866.131	525.42
Aco1	0.944223	0.99966	0.996429	-1.00358	7496.19	7523.06
Aco2	0.429195	0.99966	0.958336	-1.04348	3982.25	4155.38
Acod1	0.22883	0.99966	1.84179	1.84179	5.38654	2.92463
Acot1	0.983456	0.99966	0.994112	-1.00592	691.796	695.893
Acot11	0.424297	0.99966	0.913176	-1.09508	575.083	629.761
Acot12	0.648254	0.99966	1.02658	1.02658	3947.25	3845.04
Acot13	0.340465	0.99966	1.09121	1.09121	612.897	561.667
Acot2	0.730462	0.99966	1.06031	1.06031	202.151	190.653
Acot3	0.75512	0.99966	1.25227	1.25227	186.595	149.005
Acot4	0.542042	0.99966	1.19001	1.19001	933.589	784.523
Acot6	0.0103325	0.99966	0.539373	-1.854	18.0053	33.382
Acot7	0.841466	0.99966	1.01691	1.01691	404.096	397.378
Acot8	0.39598	0.99966	1.05986	1.05986	350.482	330.688
Acot9	0.629703	0.99966	1.05824	1.05824	120.384	113.758
Acox1	0.762405	0.99966	0.969336	-1.03163	80201.4	82738.5
Acox2	0.701205	0.99966	0.976569	-1.02399	6011.97	6156.21
Acox3	0.663519	0.99966	0.970777	-1.0301	1242.44	1279.84
Acoxl	0.424819	0.99966	0.436197	-2.29254	0.926215	2.12338
Acp1	0.59671	0.99966	1.02582	1.02582	1448.38	1411.92
Acp2	0.995512	0.99966	0.999729	-1.00027	1820.14	1820.63
Acp4	0.813953	0.99966	1.28254	1.28254	1.38517	1.08002
Acp5	0.674797	0.99966	0.982201	-1.01812	2527.1	2572.9
Acp6	0.814411	0.99966	0.983686	-1.01658	737.537	749.769
Acpp	0.905862	0.99966	1.01802	1.01802	352.43	346.193
Acr	0.127726	0.99966	0.207718	-4.81422	0.660195	3.17832
Acrbp	0.865409	0.99966	0.975971	-1.02462	70.6653	72.4051
Acsbg1	0.0782929	0.99966	0.492134	-2.03197	4.26433	8.66498
Acsbg3	0.317122	0.99966	0.444482	-2.24981	1.19042	2.67822
Acsf2	0.178703	0.99966	0.939357	-1.06456	7060.39	7516.2
Acsf3	0.501705	0.99966	0.943862	-1.05948	729.435	772.82
Acsl1	0.979293	0.99966	1.00215	1.00215	33533.7	33461.8
Acsl3	0.880134	0.99966	1.02103	1.02103	810.897	794.199
Acsl4	0.798806	0.99966	1.01967	1.01967	3612.35	3542.66
Acsl5	0.655105	0.99966	1.05604	1.05604	12353	11697.5
Acsl6	0.91101	0.99966	0.918972	-1.08817	4.45651	4.84946
Acsm1	0.509574	0.99966	1.02724	1.02724	8402.48	8179.68
Acsm2	0.796841	0.99966	0.939213	-1.06472	67.6	71.9752
Acsm3	0.532269	0.99966	0.939174	-1.06477	2514.06	2676.89
Acsm5	0.324221	0.99966	1.08502	1.08502	4632.1	4269.15
Acss1	0.714828	0.99966	1.09387	1.09387	19.1774	17.5317
Acss2	0.656966	0.99966	1.13347	1.13347	5232.99	4616.78
Acss2os	0.12882	0.99966	0.615964	-1.62347	11.3577	18.4389
Acss3	0.559466	0.99966	1.27232	1.27232	1087.25	854.543
Acta1	0.324648	0.99966	0.379101	-2.63782	0.707676	1.86672
Acta2	0.415513	0.99966	1.09427	1.09427	186.952	170.846
Actb	0.435892	0.99966	0.948861	-1.0539	38689.5	40774.7
Actc1	0.623787	0.99966	1.31845	1.31845	4.13077	3.13305
Actg1	0.244267	0.99966	0.9143	-1.09373	4293.23	4695.65
Actg2	0.580635	0.99966	0.874012	-1.14415	16.2428	18.5842
Actl10	0.0411554	0.99966	7.45141	7.45141	3.89834	0.523168
Actl6a	0.965994	0.99966	1.00254	1.00254	506.264	504.98
Actl7a	0.914342	0.99966	1.05809	1.05809	4.44021	4.19646
Actl7b	0.331704	0.99966	0.360896	-2.77088	0.660995	1.83154
Actl9	0.333824	0.99966	0.585416	-1.70819	3.04943	5.20899
Actn1	0.891915	0.99966	1.01059	1.01059	1325.24	1311.36
Actn3	0.514269	0.99966	0.506396	-1.97474	0.904956	1.78705
Actn4	0.566436	0.99966	0.973753	-1.02695	5007.72	5142.7
Actr10	0.620947	0.99966	0.971416	-1.02943	1109.41	1142.05
Actr1a	0.631394	0.99966	0.980924	-1.01945	1584.53	1615.34
Actr1b	0.391833	0.99966	0.967437	-1.03366	1502.92	1553.51
Actr2	0.955491	0.99966	1.00242	1.00242	6280.26	6265.08
Actr3	0.55433	0.99966	1.02673	1.02673	2442.68	2379.09
Actr3b	0.405104	0.99966	1.38468	1.38468	7.66951	5.53884
Actr5	0.865675	0.99966	0.983247	-1.01704	186.717	189.898
Actr6	0.655592	0.99966	0.961041	-1.04054	188.79	196.444
Actr8	0.714421	0.99966	0.98102	-1.01935	628.269	640.425
Acvr1	0.49116	0.99966	1.03856	1.03856	613.098	590.337
Acvr1b	0.971903	0.99966	1.00226	1.00226	624.687	623.279
Acvr1c	0.38157	0.99966	1.45797	1.45797	9.48785	6.50759
Acvr2a	0.423749	0.99966	0.964227	-1.0371	1720.07	1783.88
Acvr2b	0.117246	0.99966	1.14261	1.14261	500.815	438.307
Acvrl1	0.468785	0.99966	0.943632	-1.05973	195.299	206.965
Acy1	0.155461	0.99966	1.11307	1.11307	629.209	565.29
Acy3	0.628131	0.99966	1.04676	1.04676	737.703	704.749
Acyp1	0.535987	0.99966	0.924645	-1.0815	74.4391	80.5057
Acyp2	0.643826	0.99966	0.873909	-1.14428	12.792	14.6377
Ada	0.616156	0.99966	1.07527	1.07527	50.0982	46.5914
Adal	0.597163	0.99966	0.968562	-1.03246	447.258	461.775
Adam10	0.512181	0.99966	1.02721	1.02721	1538.52	1497.76
Adam11	0.226335	0.99966	0.851064	-1.175	2372.29	2787.43
Adam12	0.965105	0.99966	1.00814	1.00814	37.1593	36.8592
Adam15	0.307858	0.99966	1.13862	1.13862	115.108	101.095
Adam17	0.75359	0.99966	0.982408	-1.01791	789.261	803.395
Adam19	0.735749	0.99966	1.03517	1.03517	127.184	122.863
Adam1a	0.955247	0.99966	1.00854	1.00854	58.0331	57.5416
Adam2	0.889013	0.99966	1.15674	1.15674	1.53894	1.33041
Adam21	0.211771	0.99966	0.653813	-1.52949	7.37335	11.2775
Adam22	0.91351	0.99966	1.02119	1.02119	38.2108	37.418
Adam23	0.00977912	0.99966	1.24911	1.24911	1365.18	1092.92
Adam28	0.448547	0.99966	0.883255	-1.13218	64.1194	72.5944
Adam33	0.340934	0.99966	1.27327	1.27327	25.7894	20.2544
Adam4	0.667819	0.99966	0.96444	-1.03687	233.363	241.967
Adam7	0.936315	0.99966	0.931041	-1.07407	1.43631	1.5427
Adam8	0.476384	0.99966	1.25041	1.25041	13.4842	10.7838
Adam9	0.551337	0.99966	1.02468	1.02468	2901.77	2831.87
Adamdec1	0.377925	0.99966	1.239	1.239	28.1089	22.6867
Adamts1	0.721971	0.99966	1.03244	1.03244	534.06	517.28
Adamts10	0.040626	0.99966	1.26407	1.26407	133.567	105.665
Adamts12	0.105144	0.99966	1.32222	1.32222	62.736	47.4474
Adamts13	0.858968	0.99966	1.01291	1.01291	314.805	310.794
Adamts14	0.796134	0.99966	1.0384	1.0384	59.929	57.7129
Adamts15	0.375777	0.99966	1.15396	1.15396	74.0436	64.1648
Adamts16	0.271232	0.99966	1.7194	1.7194	7.51444	4.3704
Adamts17	0.401666	0.99966	1.6355	1.6355	5.13951	3.14247
Adamts2	0.611701	0.99966	1.04131	1.04131	348.802	334.966
Adamts3	0.934919	0.99966	1.01836	1.01836	22.2461	21.8452
Adamts4	0.189488	0.99966	1.40442	1.40442	44.3215	31.5586
Adamts5	0.835097	0.99966	1.01913	1.01913	174.745	171.465
Adamts6	0.186422	0.99966	1.21854	1.21854	213.128	174.904
Adamts7	0.31418	0.99966	0.733041	-1.36418	673.081	918.203
Adamts8	0.779902	0.99966	1.07462	1.07462	19.6292	18.2662
Adamts9	0.6896	0.99966	1.04606	1.04606	188.996	180.675
Adamtsl1	0.747856	0.99966	1.04943	1.04943	65.3178	62.241
Adamtsl2	0.391245	0.99966	1.09042	1.09042	297.921	273.216
Adamtsl3	0.613442	0.99966	1.1736	1.1736	15.1352	12.8963
Adamtsl4	0.446795	0.99966	1.08599	1.08599	123.35	113.583
Adamtsl5	0.743062	0.99966	1.08445	1.08445	23.9051	22.0434
Adap1	0.3001	0.99966	1.22844	1.22844	30.7127	25.0014
Adap2	0.465423	0.99966	1.05391	1.05391	1223.66	1161.07
Adar	0.533232	0.99966	0.970919	-1.02995	1041.23	1072.41
Adarb1	0.251719	0.99966	0.893612	-1.11905	770.166	861.857
Adarb2	0.0919368	0.99966	0.851227	-1.17477	117.248	137.74
Adat1	0.270861	0.99966	0.929169	-1.07623	437.995	471.383
Adat2	0.849714	0.99966	1.02786	1.02786	61.2843	59.6229
Adat3	0.798299	0.99966	1.0422	1.0422	43.8049	42.0312
Adck1	0.924807	0.99966	0.993332	-1.00671	474.524	477.71
Adck2	0.82897	0.99966	0.985156	-1.01507	414.566	420.813
Adck5	0.895613	0.99966	0.986531	-1.01365	731.808	741.8
Adcy1	0.690638	0.99966	1.09882	1.09882	41.1839	37.4802
Adcy10	0.767352	0.99966	1.20812	1.20812	2.84911	2.3583
Adcy2	0.292191	0.99966	1.52276	1.52276	9.46999	6.21895
Adcy3	0.114663	0.99966	0.797831	-1.2534	68.192	85.4718
Adcy4	0.782816	0.99966	1.02614	1.02614	190.243	185.397
Adcy5	0.601492	0.99966	1.04453	1.04453	180.063	172.386
Adcy6	0.949871	0.99966	1.00599	1.00599	1351.03	1342.98
Adcy7	0.16698	0.99966	1.12649	1.12649	203.743	180.866
Adcy9	0.780377	0.99966	0.986775	-1.0134	2976.34	3016.22
Adcyap1r1	0.555276	0.99966	1.08639	1.08639	70.2887	64.6995
Add1	0.889371	0.99966	0.988735	-1.01139	219.346	221.846
Add3	0.543034	0.99966	1.03901	1.03901	573.666	552.126
Adgb	0.111517	0.99966	1.2537	1.2537	79.6235	63.511
Adgra2	0.742904	0.99966	1.02824	1.02824	343.929	334.483
Adgra3	0.281793	0.99966	0.945507	-1.05763	1411.46	1492.81
Adgrb1	0.881204	0.99966	0.878697	-1.13805	1.63419	1.85978
Adgrb2	0.978547	0.99966	1.02097	1.02097	2.11948	2.07595
Adgrd1	0.662764	0.99966	1.12584	1.12584	47.3621	42.0683
Adgre1	0.0361083	0.99966	1.35011	1.35011	759.098	562.249
Adgre4	0.0735798	0.99966	1.20507	1.20507	281.021	233.199
Adgre5	0.0676673	0.99966	1.11123	1.11123	651.465	586.254
Adgrf1	0.853497	0.99966	1.0652	1.0652	354.666	332.957
Adgrf2	0.434692	0.99966	1.39452	1.39452	6.61761	4.74543
Adgrf4	0.139953	0.99966	0.300944	-3.32288	0.941449	3.12832
Adgrf5	0.316824	0.99966	1.0625	1.0625	1917.81	1805
Adgrg1	0.0344671	0.99966	1.25704	1.25704	143.362	114.047
Adgrg2	0.679973	0.99966	0.917867	-1.08948	50.1422	54.6291
Adgrg3	0.503867	0.99966	1.07642	1.07642	154.421	143.458
Adgrg5	0.158645	0.99966	1.89354	1.89354	7.98947	4.21934
Adgrg6	0.50938	0.99966	1.07878	1.07878	101.254	93.8605
Adgrl1	0.921987	0.99966	1.00772	1.00772	407.691	404.568
Adgrl2	0.591209	0.99966	0.96838	-1.03265	2649.18	2735.69
Adgrl3	0.640617	0.99966	0.796727	-1.25514	5.0705	6.36417
Adgrl4	0.195435	0.99966	1.08401	1.08401	721.957	666.004
Adgrv1	0.135528	0.99966	0.565962	-1.7669	93.4827	165.175
Adh1	0.0920886	0.99966	1.14465	1.14465	36140.3	31573.2
Adh4	0.72726	0.99966	1.03596	1.03596	5308.13	5123.86
Adh5	0.885155	0.99966	1.00557	1.00557	7034.08	6995.11
Adh6b	0.763086	0.99966	1.18999	1.18999	4.42947	3.72229
Adh6-ps1	0.43016	0.99966	1.10978	1.10978	2156.97	1943.61
Adh7	0.0421777	0.99966	1.14866	1.14866	673.444	586.287
Adhfe1	0.645308	0.99966	1.03875	1.03875	2203.32	2121.12
Adi1	0.615122	0.99966	1.02738	1.02738	3425.23	3333.93
Adipoq	0.292352	0.99966	3.60462	3.60462	2.90442	0.80575
Adipor1	0.542315	0.99966	1.02419	1.02419	2683.39	2620.01
Adipor2	0.943173	0.99966	0.995123	-1.0049	23418.9	23533.7
Adk	0.607284	0.99966	1.03741	1.03741	15016.5	14474.9
Adm	0.256627	0.99966	1.25738	1.25738	32.6436	25.9616
Adnp	0.203765	0.99966	0.903475	-1.10684	728.07	805.856
Adnp2	0.0445042	0.99966	0.847049	-1.18057	441.209	520.877
Ado	0.960134	0.99966	1.00243	1.00243	884.281	882.134
Adora1	0.511928	0.99966	0.908323	-1.10093	629.666	693.218
Adora2a	0.535121	0.99966	1.11728	1.11728	44.2227	39.5807
Adora2b	0.221728	0.99966	1.59203	1.59203	10.4552	6.56723
Adpgk	0.365156	0.99966	1.06633	1.06633	518.647	486.385
Adprh	0.579685	0.99966	0.930458	-1.07474	148.695	159.809
Adprhl2	0.261272	0.99966	0.924172	-1.08205	311.614	337.182
Adprm	0.785582	0.99966	0.979793	-1.02062	484.442	494.432
Adra1a	0.64537	0.99966	0.943256	-1.06016	315.408	334.382
Adra1b	0.772194	0.99966	0.977454	-1.02307	1695.04	1734.13
Adra1d	0.720342	0.99966	0.748106	-1.33671	1.75435	2.34506
Adra2b	0.437649	0.99966	0.939777	-1.06408	247.077	262.911
Adrb1	0.52324	0.99966	1.15777	1.15777	31.1838	26.9343
Adrb2	0.903379	0.99966	1.02522	1.02522	33.118	32.3034
Adrb3	0.0468899	0.99966	0.716563	-1.39555	243.115	339.279
Adrm1	0.266155	0.99966	1.0669	1.0669	2060.87	1931.65
Adsl	0.923078	0.99966	0.992707	-1.00735	427.497	430.638
Adss	0.899948	0.99966	1.0073	1.0073	1318.18	1308.62
Adssl1	0.7178	0.99966	1.03708	1.03708	443.778	427.912
Adtrp	0.680244	0.99966	0.974399	-1.02627	2205.65	2263.6
Aebp1	0.259164	0.99966	1.28654	1.28654	82.8836	64.4237
Aebp2	0.740792	0.99966	1.02102	1.02102	1173.35	1149.2
Aen	0.457592	0.99966	1.05261	1.05261	401.645	381.569
AF366264	0.50948	0.99966	1.2711	1.2711	16.8647	13.2678
Afap1	0.775896	0.99966	0.968797	-1.03221	118.054	121.856
Afap1l1	0.971538	0.99966	0.995342	-1.00468	132.463	133.083
Afap1l2	0.680537	0.99966	1.07149	1.07149	58.6367	54.7243
Afdn	0.0108272	0.99966	0.905049	-1.10491	3425.7	3785.1
Aff1	0.654141	0.99966	1.01976	1.01976	2257.55	2213.82
Aff2	0.786525	0.99966	1.14418	1.14418	5.3719	4.69496
Aff3	0.118809	0.99966	1.38838	1.38838	30.8913	22.2499
Aff4	0.599846	0.99966	0.974781	-1.02587	5709.97	5857.7
Afg1l	0.941413	0.99966	0.99365	-1.00639	255.957	257.593
Afg3l1	0.871978	0.99966	1.00997	1.00997	1612.05	1596.14
Afg3l2	0.398107	0.99966	0.965821	-1.03539	2185.96	2263.32
Afm	0.528438	0.99966	1.04334	1.04334	5619.69	5386.23
Afmid	0.137375	0.99966	1.15932	1.15932	2257.86	1947.58
Afp	0.998187	0.999686	0.999605	-1.0004	53.7492	53.7704
Aftph	0.856842	0.99966	1.00794	1.00794	1785.34	1771.29
Aga	0.692343	0.99966	1.03357	1.03357	296.904	287.261
Agap1	0.759417	0.99966	0.985091	-1.01513	961.347	975.897
Agap2	0.468859	0.99966	0.863984	-1.15743	86.3096	99.8973
Agap3	0.743984	0.99966	1.01972	1.01972	798.637	783.192
Agbl2	0.432448	0.99966	1.98159	1.98159	2.09672	1.0581
Agbl3	0.11596	0.99966	0.821127	-1.21784	87.0584	106.023
Agbl5	0.695455	0.99966	1.03409	1.03409	294.646	284.932
Ager	0.442577	0.99966	0.654145	-1.52871	3.22693	4.93306
Agfg1	0.617247	0.99966	0.976604	-1.02396	1446.03	1480.67
Agfg2	0.217216	0.99966	1.0795	1.0795	1295.26	1199.88
Aggf1	0.991926	0.99966	1.00051	1.00051	787.732	787.327
Agk	0.416049	0.99966	0.916311	-1.09133	197.975	216.056
Agl	0.333556	0.99966	1.08699	1.08699	3188.91	2933.69
Agmat	0.67463	0.99966	1.02513	1.02513	2563.6	2500.76
Agmo	0.635191	0.99966	1.02974	1.02974	1956.47	1899.96
Ago1	0.806047	0.99966	1.01125	1.01125	1736.76	1717.44
Ago2	0.620082	0.99966	1.03175	1.03175	1691	1638.96
Ago3	0.274191	0.99966	1.0619	1.0619	886.748	835.056
Ago4	0.808434	0.99966	0.978789	-1.02167	274.057	279.996
Agpat1	0.662196	0.99966	1.03809	1.03809	249.12	239.979
Agpat2	0.212718	0.99966	0.899393	-1.11186	5138.97	5713.83
Agpat3	0.566482	0.99966	0.967776	-1.0333	6708.86	6932.24
Agpat4	0.228441	0.99966	0.793358	-1.26046	26.2078	33.034
Agpat5	0.543587	0.99966	1.06491	1.06491	232.643	218.463
Agps	0.819248	0.99966	1.0156	1.0156	748.435	736.94
Agrn	0.846033	0.99966	0.989775	-1.01033	2524.1	2550.17
Agrp	0.138159	0.99966	0.420358	-2.37893	2.13215	5.07223
Agt	0.609237	0.99966	1.02715	1.02715	9242.67	8998.33
Agtpbp1	0.887345	0.99966	0.99209	-1.00797	474.679	478.464
Agtr1a	0.203027	0.99966	1.07871	1.07871	1677.17	1554.8
Agtrap	0.129415	0.99966	1.19586	1.19586	160.148	133.918
Agxt	0.372595	0.99966	1.05616	1.05616	2295.29	2173.25
Agxt2	0.997977	0.999686	1.0002	1.0002	4081.02	4080.2
Ahctf1	0.998558	0.999788	0.999898	-1.0001	3791.23	3791.62
Ahcy	0.39359	0.99966	1.06262	1.06262	40619	38225.2
Ahcyl1	0.777679	0.99966	1.01452	1.01452	4667.97	4601.15
Ahcyl2	0.0502787	0.99966	0.785509	-1.27306	1001.47	1274.94
Ahdc1	0.509937	0.99966	0.958814	-1.04296	1012.87	1056.38
Ahi1	0.564343	0.99966	0.901103	-1.10975	42.2709	46.9102
Ahnak	0.255272	0.99966	1.07094	1.07094	3773.94	3523.94
Ahr	0.854573	0.99966	0.986188	-1.01401	2241.76	2273.16
Ahrr	0.717828	0.99966	1.14487	1.14487	7.82793	6.83737
Ahsa1	0.310747	0.99966	0.938542	-1.06548	1358.26	1447.2
Ahsa2	0.386154	0.99966	1.05138	1.05138	665.188	632.679
Ahsg	0.279801	0.99966	1.06478	1.06478	117043	109922
AI182371	0.394318	0.99966	0.954895	-1.04724	8939.68	9361.95
AI197445	0.528044	0.99966	0.864982	-1.15609	20.8612	24.1175
AI314278	0.851995	0.99966	0.806085	-1.24056	1.28367	1.59247
AI413582	0.790235	0.99966	1.04748	1.04748	41.3092	39.4367
AI427809	0.462555	0.99966	0.747011	-1.33867	7.58403	10.1525
AI429214	0.238504	0.99966	1.46594	1.46594	18.2019	12.4165
AI450353	0.321144	0.99966	0.783238	-1.27675	16.9788	21.6776
AI463170	0.94928	0.99966	0.983575	-1.0167	21.4128	21.7704
AI467606	0.590359	0.99966	0.85109	-1.17496	12.7528	14.984
AI504432	0.784702	0.99966	1.09935	1.09935	13.3619	12.1543
AI506816	0.290373	0.99966	2.01247	2.01247	4.80549	2.38785
AI507597	0.762567	0.99966	0.955396	-1.04669	60.2784	63.0925
AI597479	0.704772	0.99966	1.02428	1.02428	444.153	433.623
AI661453	0.43796	0.99966	0.935103	-1.0694	1120.37	1198.12
AI662270	0.725373	0.99966	0.944071	-1.05924	68.2339	72.2762
AI837181	0.95325	0.99966	0.995627	-1.00439	281.388	282.624
AI839979	0.00968308	0.99966	0.489175	-2.04426	9.91283	20.2644
AI987944	0.799277	0.99966	1.01697	1.01697	376.47	370.188
Aida	0.0924415	0.99966	1.17259	1.17259	329.634	281.117
Aif1	0.19877	0.99966	1.28874	1.28874	39.6245	30.7468
Aif1l	0.137253	0.99966	2.46375	2.46375	5.2895	2.14693
Aifm1	0.607595	0.99966	0.965279	-1.03597	1727.54	1789.68
Aifm2	0.5838	0.99966	1.04164	1.04164	531.016	509.79
Aifm3	0.931056	0.99966	1.01069	1.01069	133.724	132.309
Aig1	0.511347	0.99966	1.07152	1.07152	205.7	191.971
Aim2	0.592116	0.99966	1.11196	1.11196	33.3931	30.0307
Aimp1	0.637409	0.99966	1.04049	1.04049	230.666	221.69
Aimp2	0.38723	0.99966	0.914446	-1.09356	150.093	164.135
Aip	0.605478	0.99966	0.962833	-1.0386	409.756	425.573
Airn	0.292949	0.99966	0.846619	-1.18117	44.2679	52.2879
Ajap1	0.857034	0.99966	0.899385	-1.11187	3.24577	3.60888
Ajm1	0.27236	0.99966	0.474847	-2.10594	1.83195	3.85798
Ajuba	0.670312	0.99966	1.04579	1.04579	332.291	317.741
Ak1	0.661202	0.99966	1.13992	1.13992	12.9155	11.3302
Ak2	0.917732	0.99966	1.00627	1.00627	5072.34	5040.74
Ak3	0.96335	0.99966	1.00239	1.00239	10819.1	10793.3
Ak4	0.26955	0.99966	0.927987	-1.0776	2341.55	2523.26
Ak5	0.380283	0.99966	1.34469	1.34469	10.9556	8.14729
Ak6	0.930133	0.99966	0.989805	-1.0103	126.595	127.899
Ak7	0.651289	0.99966	1.34895	1.34895	3.18022	2.35755
Akap1	0.173502	0.99966	0.938763	-1.06523	3780.51	4027.12
Akap10	0.940884	0.99966	1.00408	1.00408	689.721	686.922
Akap11	0.592289	0.99966	0.974589	-1.02607	2879.79	2954.88
Akap12	0.699557	0.99966	0.955557	-1.04651	155.313	162.537
Akap13	0.96966	0.99966	1.01522	1.01522	3218.88	3170.61
Akap14	0.0943238	0.99966	0.36825	-2.71555	1.63498	4.43985
Akap17b	0.683849	0.99966	1.03901	1.03901	235.965	227.106
Akap2	0.540304	0.99966	0.927036	-1.07871	203.685	219.716
Akap5	0.449102	0.99966	0.908096	-1.10121	131.125	144.396
Akap6	0.481726	0.99966	1.2831	1.2831	14.0275	10.9325
Akap7	0.0731281	0.99966	0.822297	-1.21611	147.597	179.494
Akap8	0.6496	0.99966	0.974212	-1.02647	1245.84	1278.82
Akap8l	0.204507	0.99966	0.932388	-1.07251	632.161	678.002
Akap9	0.358192	0.99966	0.958018	-1.04382	2452.72	2560.21
Akip1	0.840217	0.99966	0.981049	-1.01932	186.258	189.856
Akirin1	0.868317	0.99966	0.990076	-1.01002	1337.95	1351.36
Akirin2	0.907032	0.99966	1.00706	1.00706	698.561	693.665
Akna	0.155127	0.99966	1.16363	1.16363	159.095	136.723
Akr1a1	0.909966	0.99966	0.994179	-1.00586	6269.85	6306.56
Akr1b10	0.815257	0.99966	1.05135	1.05135	40.6197	38.6357
Akr1b3	0.6103	0.99966	1.13131	1.13131	55.5207	49.0766
Akr1b7	0.895262	0.99966	1.06866	1.06866	7.93097	7.42145
Akr1b8	0.213173	0.99966	1.23291	1.23291	68.0692	55.21
Akr1c12	0.288642	0.99966	1.07698	1.07698	1721.46	1598.42
Akr1c13	0.834751	0.99966	1.0131	1.0131	1691.89	1670.01
Akr1c14	0.187373	0.99966	0.940276	-1.06352	13481.2	14337.5
Akr1c18	0.363611	0.99966	0.564594	-1.77119	2.10306	3.72491
Akr1c19	0.587937	0.99966	1.15269	1.15269	958.203	831.274
Akr1c20	0.801264	0.99966	0.980553	-1.01983	1744.7	1779.3
Akr1c21	0.814944	0.99966	1.20406	1.20406	3.26582	2.71234
Akr1c6	0.520317	0.99966	0.981545	-1.0188	28308.5	28840.8
Akr1d1	0.14565	0.99966	1.21827	1.21827	4521.73	3711.6
Akr1e1	0.490864	0.99966	1.28502	1.28502	812.051	631.939
Akr7a5	0.981498	0.99966	0.998857	-1.00114	2233.56	2236.12
Akt1	0.760994	0.99966	0.981039	-1.01933	1749.62	1783.44
Akt1s1	0.913799	0.99966	0.992636	-1.00742	942.388	949.379
Akt2	0.660208	0.99966	0.984107	-1.01615	3236.53	3288.8
Akt3	0.182559	0.99966	0.895764	-1.11637	225.185	251.389
Aktip	0.665281	0.99966	0.973379	-1.02735	350.204	359.782
Alad	0.456623	0.99966	0.96525	-1.036	3066.6	3177
Alas1	?	?	?	?	?	?
Alas2	0.389841	0.99966	0.925883	-1.08005	3523.79	3805.87
Alb	0.0197232	0.99966	1.16853	1.16853	1.35013e+06	1.15541e+06
Albfm1	0.182734	0.99966	1.12533	1.12533	1970.33	1750.89
Alcam	0.516894	0.99966	0.956806	-1.04514	2292.94	2396.45
Aldh16a1	0.804441	0.99966	0.988444	-1.01169	2020.89	2044.51
Aldh18a1	0.385593	0.99966	0.853557	-1.17157	101.732	119.186
Aldh1a1	0.8431	0.99966	1.02775	1.02775	23083.4	22460.2
Aldh1a2	0.842034	0.99966	0.875764	-1.14186	6.03481	6.8909
Aldh1a3	0.510729	0.99966	1.15857	1.15857	25.2883	21.8272
Aldh1a7	0.613565	0.99966	1.06799	1.06799	5065.56	4743.07
Aldh1b1	0.0838564	0.99966	1.21819	1.21819	846.242	694.672
Aldh1l1	0.647531	0.99966	1.0426	1.0426	27010.9	25907.2
Aldh1l2	0.259441	0.99966	1.37545	1.37545	29.1557	21.1972
Aldh2	0.970239	0.99966	0.997644	-1.00236	35954.3	36039.2
Aldh3a2	0.918722	0.99966	1.01422	1.01422	13008.2	12825.8
Aldh3b1	0.881269	0.99966	0.978926	-1.02153	70.1185	71.628
Aldh3b2	0.633212	0.99966	0.73653	-1.35772	1.93198	2.62308
Aldh3b3	0.583257	0.99966	1.54684	1.54684	3.22809	2.08689
Aldh4a1	0.720642	0.99966	1.02605	1.02605	12988.8	12659
Aldh5a1	0.981804	0.99966	1.00131	1.00131	2705.02	2701.48
Aldh6a1	0.950352	0.99966	1.00392	1.00392	13599.7	13546.6
Aldh7a1	0.764963	0.99966	1.02191	1.02191	10579	10352.2
Aldh8a1	0.542653	0.99966	0.971168	-1.02969	8804.31	9065.7
Aldh9a1	0.51685	0.99966	1.0389	1.0389	7934.83	7637.7
Aldoa	0.833341	0.99966	0.987528	-1.01263	2212.55	2240.5
Aldoart1	0.977158	0.99966	0.978784	-1.02168	2.08767	2.13292
Aldob	0.532909	0.99966	0.936727	-1.06755	125886	134390
Aldoc	0.344674	0.99966	1.09521	1.09521	122.979	112.289
Alg1	0.369239	0.99966	0.946434	-1.0566	420.661	444.47
Alg10b	0.343973	0.99966	0.95029	-1.05231	1761.11	1853.23
Alg11	0.371343	0.99966	0.950137	-1.05248	1255.76	1321.66
Alg12	0.682346	0.99966	0.963921	-1.03743	259.464	269.176
Alg13	0.222996	0.99966	1.08674	1.08674	277.066	254.952
Alg14	0.752261	0.99966	1.02725	1.02725	338.582	329.601
Alg2	0.649537	0.99966	1.03905	1.03905	669.927	644.753
Alg3	0.735314	0.99966	0.968596	-1.03242	183.82	189.78
Alg5	0.582933	0.99966	0.965667	-1.03555	446.118	461.979
Alg6	0.383568	0.99966	0.91973	-1.08728	280.476	304.954
Alg8	0.785646	0.99966	0.968865	-1.03214	158.359	163.448
Alg9	0.913696	0.99966	1.00947	1.00947	554.137	548.938
Alkal2	0.617602	0.99966	0.653628	-1.52992	1.35174	2.06806
Alkbh1	0.880396	0.99966	0.98603	-1.01417	173.588	176.047
Alkbh2	0.7451	0.99966	1.05045	1.05045	84.9564	80.8765
Alkbh3	0.724568	0.99966	0.976912	-1.02363	341.372	349.44
Alkbh3os1	0.780333	0.99966	0.951694	-1.05076	32.9602	34.6332
Alkbh4	0.507549	0.99966	1.08407	1.08407	112.257	103.551
Alkbh5	0.505404	0.99966	0.974538	-1.02613	5750.85	5901.11
Alkbh6	0.90648	0.99966	0.988182	-1.01196	140.395	142.074
Alkbh7	0.668853	0.99966	1.04809	1.04809	142.893	136.336
Alkbh8	0.524826	0.99966	0.948456	-1.05435	225.929	238.207
Alms1	0.238092	0.99966	0.916804	-1.09075	285.885	311.828
Alms1-ps2	0.127325	0.99966	0.430293	-2.324	2.14533	4.98574
Alox12	0.62096	0.99966	0.893772	-1.11885	28.9681	32.4111
Alox15	0.248874	0.99966	0.332477	-3.00772	0.706868	2.12606
Alox5	0.617794	0.99966	1.13948	1.13948	16.4135	14.4044
Alox5ap	0.674216	0.99966	0.929057	-1.07636	38.0795	40.9872
Alox8	0.105249	0.99966	0.784336	-1.27496	53.7767	68.5634
Aloxe3	0.343813	0.99966	0.379015	-2.63841	0.708108	1.86828
Alpk1	0.134114	0.99966	0.746712	-1.3392	73.3851	98.2776
Alpk2	0.999699	0.99983	0.999692	-1.00031	2.40959	2.41033
Alpk3	0.786446	0.99966	1.10165	1.10165	16.8347	15.2813
Alpl	0.491315	0.99966	0.946416	-1.05662	270.753	286.082
Als2	0.513727	0.99966	1.03674	1.03674	5348.05	5158.53
Als2cl	0.0821423	0.99966	0.905251	-1.10467	1843.75	2036.72
Alx4	0.507961	0.99966	0.73541	-1.35979	4.02009	5.46646
Alyref	0.612505	0.99966	0.952908	-1.04942	143.936	151.049
Alyref2	0.114201	0.99966	0.776733	-1.28744	46.9991	60.5087
Amacr	0.246595	0.99966	0.921121	-1.08563	3839.08	4167.83
Ambp	0.489792	0.99966	0.970393	-1.03051	37657	38806
Ambra1	0.793024	0.99966	0.987053	-1.01312	1562.44	1582.93
Amd1	0.807743	0.99966	0.977249	-1.02328	849.927	869.713
Amd2	0.0604052	0.99966	1.14516	1.14516	760.941	664.482
Amdhd1	0.531474	0.99966	0.956702	-1.04526	4552.04	4758.05
Amdhd2	0.837456	0.99966	1.01848	1.01848	350.69	344.326
Amelx	0.396435	0.99966	1.60031	1.60031	4.588	2.86694
Amer1	0.838481	0.99966	1.01754	1.01754	534.845	525.628
Amer2	0.495725	0.99966	0.766179	-1.30518	15.4511	20.1664
Amfr	0.755124	0.99966	1.0147	1.0147	11619.6	11451.2
Amh	0.880445	0.99966	0.931422	-1.07363	4.97762	5.34411
Amhr2	0.656857	0.99966	1.1673	1.1673	10.138	8.68501
Amigo1	0.983257	0.99966	0.99704	-1.00297	395.047	396.22
Amigo2	0.832901	0.99966	1.02904	1.02904	195.03	189.527
Amigo3	0.829755	0.99966	1.01872	1.01872	216.117	212.146
Ammecr1	0.217071	0.99966	0.886758	-1.1277	145.961	164.601
Ammecr1l	0.316011	0.99966	1.0384	1.0384	2681.66	2582.48
Amn	?	?	?	?	?	?
Amn1	0.132063	0.99966	1.28903	1.28903	125.962	97.7185
Amot	0.504713	0.99966	1.05806	1.05806	605.11	571.906
Amotl1	0.756981	0.99966	1.0175	1.0175	807.898	794.002
Amotl2	0.269333	0.99966	1.07209	1.07209	1350.34	1259.53
Ampd2	0.828293	0.99966	1.01251	1.01251	1265.24	1249.61
Ampd3	0.37183	0.99966	1.108	1.108	93.7447	84.6071
Amt	0.1718	0.99966	1.09932	1.09932	1631.01	1483.64
Amy1	0.924826	0.99966	0.992679	-1.00737	4829.31	4864.92
Amy2a2	0.815721	0.99966	0.833409	-1.19989	1.46431	1.75701
Amy2a3	0.815721	0.99966	0.833409	-1.19989	1.46431	1.75701
Amy2a4	0.815721	0.99966	0.833409	-1.19989	1.46431	1.75701
Amz1	0.72041	0.99966	1.09313	1.09313	23.4331	21.4366
Amz2	0.156596	0.99966	0.899042	-1.11229	298.358	331.862
Anapc1	0.226164	0.99966	0.939791	-1.06407	2636.53	2805.45
Anapc10	0.451419	0.99966	1.09501	1.09501	105.254	96.1211
Anapc11	0.428898	0.99966	1.069	1.069	202.423	189.358
Anapc13	0.955618	0.99966	1.0058	1.0058	213.223	211.993
Anapc15	0.818646	0.99966	0.981249	-1.01911	178.63	182.044
Anapc16	0.723182	0.99966	0.977085	-1.02345	500.574	512.314
Anapc2	0.416776	0.99966	1.04163	1.04163	1391.32	1335.72
Anapc4	0.58016	0.99966	0.956962	-1.04497	478.414	499.93
Anapc5	0.304512	0.99966	0.957222	-1.04469	1668.1	1742.64
Anapc7	0.246204	0.99966	0.921745	-1.0849	599.687	650.6
Ang	0.440633	0.99966	1.11819	1.11819	1659.43	1484.03
Angel1	0.971489	0.99966	0.997097	-1.00291	180.438	180.963
Angel2	0.397979	0.99966	0.947808	-1.05507	722.471	762.255
Angpt1	0.481378	0.99966	1.1467	1.1467	31.2749	27.2739
Angpt2	0.716618	0.99966	1.05843	1.05843	71.4943	67.5476
Angpt4	0.0509899	0.99966	0.385694	-2.59273	3.00319	7.78645
Angptl1	0.37013	0.99966	0.875768	-1.14186	51.7556	59.0974
Angptl2	0.495221	0.99966	1.05295	1.05295	537.207	510.191
Angptl3	0.884664	0.99966	1.01389	1.01389	7635.61	7531.03
Angptl4	0.00493343	0.99966	1.29237	1.29237	1646.31	1273.87
Angptl6	0.0239714	0.99966	0.829169	-1.20603	214.376	258.543
Angptl7	0.264816	0.99966	1.1718	1.1718	74.8773	63.8993
Angptl8	0.799124	0.99966	1.07586	1.07586	2607.63	2423.75
Ank	0.181992	0.99966	0.916028	-1.09167	1431.86	1563.12
Ank1	0.750956	0.99966	0.874298	-1.14377	6.90531	7.89812
Ank2	0.0287023	0.99966	1.51801	1.51801	129.259	85.1501
Ank3	0.25989	0.99966	1.15988	1.15988	792.839	683.556
Ankdd1b	0.961823	0.99966	0.990258	-1.00984	30.0565	30.3522
Ankfy1	0.411341	0.99966	1.03253	1.03253	2557.26	2476.69
Ankhd1	0.595202	0.99966	0.976195	-1.02439	2439.92	2499.42
Ankib1	0.815829	0.99966	0.989463	-1.01065	1743.31	1761.88
Ankle1	0.827564	0.99966	1.09224	1.09224	6.3634	5.82603
Ankle2	0.219129	0.99966	0.948963	-1.05378	1317.34	1388.19
Ankmy1	0.0549808	0.99966	5.93503	5.93503	4.68164	0.788814
Ankmy2	0.696411	0.99966	0.965383	-1.03586	282.293	292.416
Ankra2	0.939823	0.99966	1.00593	1.00593	279.178	277.531
Ankrd1	0.675243	0.99966	1.2243	1.2243	5.421	4.42784
Ankrd10	0.961922	0.99966	1.0041	1.0041	317.304	316.008
Ankrd11	0.875432	0.99966	1.01006	1.01006	2081.64	2060.91
Ankrd12	0.393219	0.99966	1.11024	1.11024	300.255	270.442
Ankrd13a	0.641868	0.99966	1.03028	1.03028	670.295	650.595
Ankrd13b	0.297776	0.99966	1.14485	1.14485	79.2298	69.2056
Ankrd13c	0.917049	0.99966	0.995505	-1.00452	1510.96	1517.78
Ankrd13d	0.835403	0.99966	0.952325	-1.05006	17.7858	18.6762
Ankrd16	0.198136	0.99966	0.917538	-1.08987	481.743	525.039
Ankrd17	0.400696	0.99966	0.967264	-1.03384	3659.43	3783.28
Ankrd23	0.0587574	0.99966	0.779119	-1.2835	75.2596	96.5958
Ankrd24	0.384585	0.99966	1.13113	1.13113	102.264	90.4089
Ankrd26	0.585567	0.99966	0.953643	-1.04861	225.518	236.481
Ankrd27	0.31092	0.99966	0.941498	-1.06214	1118.32	1187.8
Ankrd28	0.962709	0.99966	0.997254	-1.00275	1677.18	1681.8
Ankrd29	0.105192	0.99966	1.51198	1.51198	22.5296	14.9007
Ankrd31	0.122078	0.99966	7.7241	7.7241	3.95983	0.512659
Ankrd33b	0.793873	0.99966	0.979686	-1.02074	1776.42	1813.25
Ankrd34a	0.0600428	0.99966	6.3828	6.3828	3.38626	0.53053
Ankrd34b	0.654243	0.99966	1.26046	1.26046	4.00723	3.17919
Ankrd35	0.85547	0.99966	1.10163	1.10163	4.37432	3.97076
Ankrd37	0.269628	0.99966	1.47054	1.47054	13.0952	8.90499
Ankrd39	0.180066	0.99966	0.87083	-1.14833	112.394	129.066
Ankrd40	0.194898	0.99966	0.943129	-1.0603	1469.86	1558.5
Ankrd42	0.746988	0.99966	1.07263	1.07263	32.4595	30.2617
Ankrd44	0.0234252	0.99966	1.16274	1.16274	342.462	294.529
Ankrd46	0.078053	0.99966	0.894857	-1.1175	1468.01	1640.5
Ankrd49	0.443361	0.99966	0.926608	-1.07921	170.155	183.632
Ankrd50	0.613381	0.99966	0.968806	-1.0322	793.905	819.467
Ankrd52	0.74616	0.99966	0.980953	-1.01942	2162.14	2204.12
Ankrd53	0.670135	0.99966	1.21282	1.21282	6.6794	5.50732
Ankrd54	0.569628	0.99966	1.06076	1.06076	229.892	216.724
Ankrd55	0.869121	0.99966	0.915546	-1.09224	6.14232	6.70892
Ankrd6	0.550485	0.99966	0.86806	-1.15199	18.3592	21.1496
Ankrd61	0.237591	0.99966	1.20286	1.20286	52.6806	43.7962
Ankrd9	0.0548168	0.99966	0.729611	-1.37059	36.6068	50.1731
Anks1	0.25498	0.99966	0.940778	-1.06295	873.683	928.682
Anks1b	0.164455	0.99966	4.56094	4.56094	2.38269	0.522412
Anks3	0.905795	0.99966	0.990466	-1.00963	282.598	285.319
Anks4b	0.446062	0.99966	0.944366	-1.05891	2636.92	2792.26
Anks6	0.900764	0.99966	0.973597	-1.02712	22.0227	22.6199
Ankub1	0.496529	0.99966	0.627897	-1.59262	2.49433	3.97251
Ankzf1	0.49828	0.99966	1.04315	1.04315	585.828	561.597
Anln	0.312072	0.99966	1.19578	1.19578	43.8032	36.6314
Ano1	0.901429	0.99966	0.984437	-1.01581	155.412	157.869
Ano10	0.690142	0.99966	1.02539	1.02539	361.922	352.96
Ano2	0.115316	0.99966	4.05096	4.05096	3.13153	0.773035
Ano4	0.302487	0.99966	3.49397	3.49397	1.8649	0.533748
Ano5	0.510085	0.99966	1.41798	1.41798	5.55833	3.91988
Ano6	0.525631	0.99966	0.949506	-1.05318	565.996	596.096
Ano7	0.119658	0.99966	2.54686	2.54686	4.6754	1.83575
Ano8	0.657013	0.99966	0.954134	-1.04807	139.021	145.703
Ano9	0.771711	0.99966	0.837224	-1.19442	2.8308	3.38118
Anp32a	0.260014	0.99966	0.913408	-1.0948	1866.44	2043.38
Anp32b	0.770109	0.99966	0.982776	-1.01753	907.618	923.524
Anp32e	0.662511	0.99966	0.964483	-1.03683	631.878	655.147
Anpep	0.785341	0.99966	0.988173	-1.01197	3177.85	3215.89
Antxr1	0.709559	0.99966	1.05108	1.05108	104.518	99.4379
Antxr2	0.514096	0.99966	0.959535	-1.04217	964.124	1004.78
Anxa1	0.449305	0.99966	1.11539	1.11539	102.265	91.6852
Anxa11	0.798524	0.99966	1.0125	1.0125	1129.87	1115.92
Anxa13	0.621043	0.99966	0.867639	-1.15255	13.899	16.0193
Anxa2	0.469572	0.99966	1.12964	1.12964	344.934	305.348
Anxa3	0.253888	0.99966	1.16355	1.16355	101.629	87.3436
Anxa4	0.227421	0.99966	1.07147	1.07147	1282.95	1197.37
Anxa5	0.189951	0.99966	1.13317	1.13317	1739.6	1535.17
Anxa6	0.10203	0.99966	1.07302	1.07302	3520.43	3280.88
Anxa7	0.633423	0.99966	1.02878	1.02878	2664.77	2590.21
Anxa8	0.317571	0.99966	1.92263	1.92263	7.46503	3.88271
Anxa9	0.540467	0.99966	1.12895	1.12895	51.8546	45.9317
Aoah	0.295489	0.99966	1.22533	1.22533	52.0907	42.5115
Aoc2	0.749412	0.99966	1.04062	1.04062	80.0589	76.9342
Aoc3	0.149966	0.99966	0.665084	-1.50357	11.4403	17.2012
Aopep	0.136947	0.99966	1.08309	1.08309	1184.34	1093.48
Aox1	0.100232	0.99966	0.888734	-1.1252	3872.68	4357.53
Aox2	0.371777	0.99966	0.573576	-1.74345	2.10591	3.67154
Aox3	0.465929	0.99966	0.719776	-1.38932	9478.12	13168.1
Ap1ar	0.601125	0.99966	1.03802	1.03802	524.133	504.937
Ap1b1	0.505795	0.99966	0.965641	-1.03558	2328.01	2410.85
Ap1g1	0.563233	0.99966	0.977133	-1.0234	4421.09	4524.56
Ap1g2	0.124513	0.99966	1.14598	1.14598	289.265	252.418
Ap1m1	0.439428	0.99966	1.04801	1.04801	625.824	597.155
Ap1m2	0.672574	0.99966	0.803942	-1.24387	4.17194	5.18936
Ap1s1	0.532685	0.99966	1.0448	1.0448	390.623	373.875
Ap1s2	0.162324	0.99966	1.18253	1.18253	108.77	91.9811
Ap1s3	0.415837	0.99966	0.926432	-1.07941	175.404	189.333
Ap2a1	0.580603	0.99966	0.974039	-1.02665	1300.13	1334.78
Ap2a2	0.147679	0.99966	0.942406	-1.06111	4862.16	5159.3
Ap2b1	0.37083	0.99966	0.967187	-1.03393	2959.64	3060.05
Ap2m1	0.742618	0.99966	0.987079	-1.01309	3897.67	3948.69
Ap2s1	0.382661	0.99966	1.04794	1.04794	802.475	765.764
Ap3b1	0.750767	0.99966	1.01659	1.01659	1680.8	1653.36
Ap3d1	0.435527	0.99966	0.970013	-1.03091	1919.95	1979.3
Ap3m1	0.00372097	0.99966	1.21159	1.21159	3481.94	2873.86
Ap3m2	0.524704	0.99966	1.10784	1.10784	70.0928	63.2698
Ap3s1	0.228902	0.99966	0.938134	-1.06595	932.505	994
Ap3s2	0.585215	0.99966	0.972762	-1.028	801.28	823.716
Ap4b1	0.445065	0.99966	1.04742	1.04742	541.416	516.903
Ap4e1	0.616953	0.99966	0.973149	-1.02759	497.538	511.265
Ap4m1	0.452132	0.99966	0.932857	-1.07198	225.138	241.343
Ap4s1	0.89843	0.99966	1.01116	1.01116	168.901	167.037
Ap5b1	0.865585	0.99966	1.01708	1.01708	212.932	209.357
Ap5m1	0.60165	0.99966	0.964044	-1.0373	829.492	860.43
Ap5s1	0.801616	0.99966	1.03077	1.03077	336.004	325.975
Ap5z1	0.918338	0.99966	1.00803	1.00803	331.934	329.289
Apaf1	0.715318	0.99966	1.02972	1.02972	235.387	228.595
Apba1	0.251693	0.99966	1.27658	1.27658	33.5871	26.3103
Apba2	0.642611	0.99966	1.1997	1.1997	14.4572	12.0507
Apba3	0.958397	0.99966	0.997572	-1.00243	1042.56	1045.09
Apbb1	0.712354	0.99966	0.916353	-1.09128	28.7539	31.3786
Apbb1ip	0.937822	0.99966	1.01244	1.01244	55.8721	55.1856
Apbb2	0.896701	0.99966	1.00781	1.00781	993.39	985.69
Apbb3	0.580865	0.99966	1.0429	1.0429	321.54	308.313
Apc	0.633121	0.99966	1.02835	1.02835	2476.39	2408.12
Apc2	0.520804	0.99966	1.14134	1.14134	57.6708	50.5292
Apcdd1	0.744594	0.99966	0.818793	-1.22131	4.14924	5.0675
Apcs	0.734383	0.99966	1.03304	1.03304	1423.7	1378.17
Apeh	0.487359	0.99966	0.967453	-1.03364	1721.22	1779.13
Apex1	0.613514	0.99966	0.960139	-1.04152	490.54	510.905
Apex2	0.659144	0.99966	1.03577	1.03577	226.875	219.039
Aph1a	0.349161	0.99966	1.04422	1.04422	2623.82	2512.7
Aph1b	0.961375	0.99966	1.00667	1.00667	75.5633	75.0628
Aph1c	0.149044	0.99966	0.667177	-1.49885	26.0743	39.0816
Api5	0.410845	0.99966	0.961331	-1.04022	2795.81	2908.27
Apip	0.708025	0.99966	1.04603	1.04603	174.793	167.101
Aplf	0.09456	0.99966	0.848098	-1.17911	180.798	213.18
Apln	0.829745	0.99966	0.806291	-1.24025	1.24013	1.53807
Aplnr	0.179605	0.99966	0.334165	-2.99254	0.943631	2.82385
Aplp1	0.332324	0.99966	0.737594	-1.35576	9.28025	12.5818
Aplp2	0.294991	0.99966	1.07435	1.07435	9625.27	8959.12
Apmap	0.533498	0.99966	1.03378	1.03378	800.377	774.223
Apoa1	0.323236	0.99966	1.06781	1.06781	106420	99662.2
Apoa2	0.715327	0.99966	1.02953	1.02953	55438.9	53848.9
Apoa4	0.118706	0.99966	1.43176	1.43176	16614.3	11604.1
Apoa5	0.158412	0.99966	1.09874	1.09874	27626	25143.5
Apob	0.417464	0.99966	0.971238	-1.02961	637044	655910
Apobec1	0.338532	0.99966	0.927205	-1.07851	394.195	425.143
Apobec2	0.468093	0.99966	0.638033	-1.56732	2.34512	3.67555
Apobec3	0.864833	0.99966	1.02246	1.02246	94.2397	92.1692
Apobec4	0.630005	0.99966	0.62203	-1.60764	1.14334	1.83808
Apobr	0.908503	0.99966	1.02614	1.02614	25.6334	24.9805
Apoc1	0.660593	0.99966	1.04809	1.04809	24165.7	23057
Apoc2	0.640373	0.99966	1.03904	1.03904	2423.93	2332.86
Apoc3	0.181567	0.99966	1.09914	1.09914	22577.5	20541
Apoc4	0.563445	0.99966	1.04053	1.04053	9687.84	9310.51
Apoe	0.450636	0.99966	1.05674	1.05674	229038	216740
Apof	0.279914	0.99966	1.06753	1.06753	14481.9	13565.9
Apoh	0.436529	0.99966	1.04355	1.04355	35274.7	33802.6
Apol10a	0.825806	0.99966	1.28759	1.28759	3.15339	2.44906
Apol10b	0.365712	0.99966	0.64301	-1.55519	3.75631	5.84176
Apol11b	0.415842	0.99966	2.71102	2.71102	2.11036	0.77844
Apol6	0.904176	0.99966	0.911057	-1.09763	2.16855	2.38026
Apol7a	0.710397	0.99966	0.974236	-1.02645	2567.25	2635.14
Apol7b	0.389213	0.99966	0.775169	-1.29004	16.5076	21.2955
Apol7c	0.623323	0.99966	0.738446	-1.35419	4.35073	5.89173
Apol7d	0.465989	0.99966	0.711123	-1.40623	4.49805	6.32528
Apol7e	0.0903155	0.99966	0.73385	-1.36268	92.1578	125.581
Apol8	0.480653	0.99966	1.78919	1.78919	2.33479	1.30494
Apol9a	0.780647	0.99966	0.970487	-1.03041	1145.55	1180.39
Apol9b	0.771854	0.99966	1.0256	1.0256	1912.76	1865.02
Apold1	0.556978	0.99966	0.930576	-1.0746	69.5935	74.7854
Apom	0.752661	0.99966	0.971072	-1.02979	2958.82	3046.96
Apon	0.391832	0.99966	1.05478	1.05478	8569.09	8124.09
Apoo	0.432653	0.99966	0.93958	-1.0643	463.596	493.408
Apool	0.773886	0.99966	1.01912	1.01912	524.033	514.203
Apopt1	0.303377	0.99966	1.07876	1.07876	307.318	284.88
App	0.00145906	0.8091	1.15114	1.15114	2037.16	1769.69
Appbp2	0.903364	0.99966	0.992821	-1.00723	657.679	662.435
Appbp2os	0.109953	0.99966	0.65298	-1.53144	13.5124	20.6934
Appl1	0.320975	0.99966	0.923153	-1.08324	1012	1096.24
Appl2	0.86798	0.99966	1.00877	1.00877	662.076	656.318
Aprt	0.57667	0.99966	1.04227	1.04227	376.71	361.43
Aptx	0.941095	0.99966	0.993399	-1.00664	238.574	240.16
Aqp1	0.356972	0.99966	1.05582	1.05582	3465.25	3282.06
Aqp11	0.783826	0.99966	1.02212	1.02212	756.705	740.332
Aqp4	0.949768	0.99966	0.982044	-1.01828	351.094	357.513
Aqp7	0.64415	0.99966	1.11815	1.11815	20.9662	18.7508
Aqp8	0.853562	0.99966	0.950204	-1.05241	4428.15	4660.21
Aqp9	0.92377	0.99966	0.995494	-1.00453	13573.9	13635.3
Aqr	0.807224	0.99966	1.01038	1.01038	1154.18	1142.32
Ar	0.174776	0.99966	1.21398	1.21398	463.549	381.843
Araf	0.64114	0.99966	0.978213	-1.02227	1627.38	1663.63
Arap1	0.995439	0.99966	1.00023	1.00023	2597	2596.4
Arap2	0.305594	0.99966	1.06682	1.06682	1181.64	1107.63
Arap3	0.54504	0.99966	0.964172	-1.03716	507.964	526.84
Arc	0.264484	0.99966	2.32355	2.32355	4.16716	1.79345
Arcn1	0.533297	0.99966	0.975266	-1.02536	5933.64	6084.13
Areg	0.437419	0.99966	0.563854	-1.77351	3.27287	5.80447
Arel1	0.510748	0.99966	0.965095	-1.03617	2265.72	2347.66
Arf1	0.970993	0.99966	0.998544	-1.00146	4580.93	4587.61
Arf2	0.928994	0.99966	0.993552	-1.00649	305.095	307.076
Arf3	0.442456	0.99966	1.04881	1.04881	2170.82	2069.8
Arf4	0.893708	0.99966	0.993039	-1.00701	2890.41	2910.67
Arf5	0.562918	0.99966	1.03428	1.03428	2974.23	2875.64
Arf6	0.984648	0.99966	1.00102	1.00102	2628.22	2625.54
Arfgap1	0.6633	0.99966	1.02209	1.02209	887.156	867.986
Arfgap2	0.878708	0.99966	0.993231	-1.00682	3015.72	3036.28
Arfgap3	0.714762	0.99966	1.03435	1.03435	226.446	218.927
Arfgef1	0.75756	0.99966	0.989811	-1.01029	4841.04	4890.88
Arfgef2	0.804881	0.99966	1.01361	1.01361	4006.62	3952.81
Arfgef3	0.585185	0.99966	1.48245	1.48245	3.77767	2.54825
Arfip1	0.923127	0.99966	0.995675	-1.00434	921.37	925.373
Arfip2	0.748743	0.99966	1.02216	1.02216	360.023	352.217
Arfrp1	0.534247	0.99966	0.950664	-1.0519	326.34	343.276
Arg1	0.275729	0.99966	1.08424	1.08424	19634.7	18109.2
Arg2	0.148173	0.99966	1.56125	1.56125	14.3927	9.21869
Arglu1	0.650239	0.99966	1.03014	1.03014	392.527	381.044
Arhgap1	0.370657	0.99966	1.06029	1.06029	448.893	423.368
Arhgap10	0.990894	0.99966	0.998719	-1.00128	92.4879	92.6065
Arhgap11a	0.263584	0.99966	1.16945	1.16945	77.6141	66.3682
Arhgap12	0.583877	0.99966	1.02505	1.02505	1039.73	1014.32
Arhgap15	0.734414	0.99966	1.06862	1.06862	40.6831	38.0707
Arhgap15os	0.433674	0.99966	1.82328	1.82328	3.34256	1.83327
Arhgap17	0.291036	0.99966	1.06444	1.06444	458.937	431.154
Arhgap18	0.10437	0.99966	1.10235	1.10235	505.913	458.939
Arhgap19	0.515264	0.99966	1.06272	1.06272	174.11	163.834
Arhgap20	0.954063	0.99966	1.04413	1.04413	3.27709	3.13859
Arhgap21	0.176461	0.99966	1.09806	1.09806	1592.65	1450.43
Arhgap22	0.964699	0.99966	0.985228	-1.01499	13.6408	13.8453
Arhgap23	0.346587	0.99966	0.944118	-1.05919	939.706	995.327
Arhgap24	0.0386765	0.99966	0.861993	-1.1601	365.667	424.211
Arhgap25	0.435204	0.99966	0.899681	-1.1115	60.3223	67.0485
Arhgap26	0.920118	0.99966	1.00846	1.00846	992.069	983.744
Arhgap27	0.847122	0.99966	1.02819	1.02819	76.5731	74.4735
Arhgap27os3	0.891516	0.99966	0.959696	-1.042	14.1879	14.7837
Arhgap28	0.400992	0.99966	1.18271	1.18271	41.1433	34.7873
Arhgap29	0.025524	0.99966	1.14427	1.14427	3713.12	3244.96
Arhgap30	0.00606339	0.99966	1.32273	1.32273	170.78	129.111
Arhgap31	0.724057	0.99966	1.02592	1.02592	615.32	599.775
Arhgap32	0.91957	0.99966	1.01142	1.01142	1159.82	1146.73
Arhgap33	0.413683	0.99966	1.28528	1.28528	13.416	10.4382
Arhgap35	0.493123	0.99966	0.970994	-1.02987	6644.83	6843.33
Arhgap36	0.38679	0.99966	0.673229	-1.48538	4.41392	6.55635
Arhgap39	0.239976	0.99966	0.89184	-1.12128	137.096	153.722
Arhgap4	0.818996	0.99966	0.969711	-1.03123	203.274	209.623
Arhgap42	0.609818	0.99966	0.975174	-1.02546	4004.37	4106.31
Arhgap44	0.869236	0.99966	1.02635	1.02635	60.6243	59.068
Arhgap45	0.917201	0.99966	1.00624	1.00624	380.285	377.926
Arhgap5	0.819963	0.99966	1.01145	1.01145	5259.31	5199.75
Arhgap6	0.794742	0.99966	1.03951	1.03951	296.503	285.232
Arhgap8	0.816551	0.99966	1.21348	1.21348	1.61519	1.33103
Arhgap9	0.328647	0.99966	1.15748	1.15748	62.3385	53.8572
Arhgdia	0.673705	0.99966	0.97394	-1.02676	1873.31	1923.44
Arhgdib	0.173976	0.99966	1.13976	1.13976	175.182	153.7
Arhgef1	0.740971	0.99966	1.0149	1.0149	1312.42	1293.16
Arhgef10	0.499491	0.99966	1.0723	1.0723	121.185	113.014
Arhgef10l	0.802703	0.99966	0.982345	-1.01797	1339.41	1363.48
Arhgef11	0.544671	0.99966	1.04039	1.04039	2125.02	2042.52
Arhgef12	0.967666	0.99966	1.00192	1.00192	12101	12077.8
Arhgef15	0.810393	0.99966	0.981391	-1.01896	353.576	360.281
Arhgef16	0.437816	0.99966	1.07663	1.07663	244.852	227.424
Arhgef17	0.912606	0.99966	0.990862	-1.00922	315.28	318.187
Arhgef18	0.979368	0.99966	0.99884	-1.00116	1283.23	1284.72
Arhgef19	0.484914	0.99966	0.958902	-1.04286	2216.8	2311.81
Arhgef2	0.130158	0.99966	1.18578	1.18578	251.371	211.988
Arhgef25	0.712794	0.99966	1.06483	1.06483	54.5843	51.2611
Arhgef26	0.077692	0.99966	1.19166	1.19166	1364.3	1144.87
Arhgef28	0.139294	0.99966	0.556496	-1.79696	7.21694	12.9685
Arhgef3	0.118103	0.99966	0.869034	-1.1507	1029.81	1185
Arhgef37	0.851503	0.99966	1.02564	1.02564	283.78	276.685
Arhgef38	0.855223	0.99966	1.18094	1.18094	2.43961	2.06581
Arhgef39	0.0879605	0.99966	1.71374	1.71374	17.396	10.1509
Arhgef4	0.189753	0.99966	0.785507	-1.27306	28.8883	36.7767
Arhgef40	0.413587	0.99966	0.942029	-1.06154	449.252	476.898
Arhgef5	0.403639	0.99966	1.05555	1.05555	1337.75	1267.35
Arhgef6	0.452917	0.99966	0.925977	-1.07994	129.454	139.802
Arhgef7	0.768973	0.99966	1.01963	1.01963	1059.61	1039.2
Arhgef9	0.87216	0.99966	1.03476	1.03476	122.378	118.266
Arid1a	0.691886	0.99966	0.980037	-1.02037	3218.52	3284.08
Arid1b	0.779816	0.99966	0.984806	-1.01543	2005.38	2036.32
Arid2	0.731161	0.99966	0.986531	-1.01365	1758.51	1782.52
Arid3a	0.900739	0.99966	0.98381	-1.01646	102.614	104.303
Arid3b	0.378139	0.99966	1.08635	1.08635	129.899	119.574
Arid4a	0.561717	0.99966	0.954586	-1.04757	647.469	678.272
Arid4b	0.64722	0.99966	0.974637	-1.02602	877.012	899.835
Arid5a	0.168647	0.99966	1.28475	1.28475	74.6828	58.1304
Arid5b	0.130533	0.99966	1.53344	1.53344	1706.74	1113.01
Arih1	0.603604	0.99966	0.978052	-1.02244	2987.89	3054.94
Arih2	0.370437	0.99966	1.06008	1.06008	1444.92	1363.03
Arl1	0.280718	0.99966	0.94582	-1.05728	1353.98	1431.54
Arl10	0.793067	0.99966	0.965284	-1.03596	59.0818	61.2067
Arl11	0.374816	0.99966	0.707255	-1.41392	5.37382	7.59814
Arl13a	0.828734	0.99966	0.909089	-1.1	5.42232	5.96456
Arl13b	0.961417	0.99966	0.994439	-1.00559	176.141	177.126
Arl14	0.272033	0.99966	3.95771	3.95771	2.06356	0.521404
Arl14ep	0.759084	0.99966	1.02161	1.02161	451.723	442.166
Arl15	0.066528	0.99966	0.880198	-1.13611	409.782	465.557
Arl16	0.503257	0.99966	1.07835	1.07835	108.575	100.686
Arl2	0.217386	0.99966	1.18895	1.18895	75.6673	63.6422
Arl2bp	0.313521	0.99966	0.886577	-1.12793	245.908	277.368
Arl3	0.552407	0.99966	1.13809	1.13809	25.7823	22.654
Arl4a	0.15492	0.99966	0.847945	-1.17932	1105.51	1303.75
Arl4c	0.996634	0.99966	1.00052	1.00052	102.389	102.336
Arl4d	0.120957	0.99966	0.787773	-1.2694	737.138	935.724
Arl5a	0.13341	0.99966	1.06278	1.06278	6826.73	6423.45
Arl5b	0.24283	0.99966	1.06508	1.06508	2257.85	2119.88
Arl5c	0.525722	0.99966	1.37655	1.37655	6.19647	4.50143
Arl6	0.436956	0.99966	1.12622	1.12622	61.4175	54.534
Arl6ip1	0.974051	0.99966	1.00159	1.00159	4836.92	4829.22
Arl6ip4	0.712859	0.99966	1.02388	1.02388	344.319	336.289
Arl6ip5	0.411472	0.99966	1.0533	1.0533	698.569	663.221
Arl6ip6	0.106391	0.99966	1.11536	1.11536	353.119	316.597
Arl8a	0.581433	0.99966	0.960605	-1.04101	337.483	351.323
Arl8b	0.912638	0.99966	0.994662	-1.00537	2081.92	2093.1
Arl9	0.573348	0.99966	1.72237	1.72237	1.63668	0.95025
Armc1	0.677996	0.99966	0.978273	-1.02221	1399.8	1430.89
Armc10	0.486277	0.99966	1.04886	1.04886	317.201	302.424
Armc2	0.882582	0.99966	1.09114	1.09114	3.45526	3.16666
Armc5	0.967718	0.99966	1.00319	1.00319	364.042	362.885
Armc6	0.692921	0.99966	0.954021	-1.0482	99.4512	104.244
Armc7	0.169545	0.99966	1.21487	1.21487	75.9243	62.4959
Armc8	0.680382	0.99966	0.974973	-1.02567	757.429	776.872
Armc9	0.174871	0.99966	0.868332	-1.15163	165.179	190.225
Armcx1	0.222439	0.99966	1.18209	1.18209	68.7384	58.1498
Armcx2	0.537394	0.99966	1.06962	1.06962	111.276	104.033
Armcx3	0.796647	0.99966	0.978357	-1.02212	408.896	417.942
Armcx4	0.0207478	0.99966	1.3518	1.3518	127.757	94.509
Armcx5	0.666064	0.99966	0.952124	-1.05028	151.37	158.981
Armcx6	0.707726	0.99966	1.12685	1.12685	13.6554	12.1182
Armh2	0.18398	0.99966	4.00081	4.00081	2.12484	0.531103
Armh3	0.44443	0.99966	0.951364	-1.05112	341.69	359.158
Armh4	0.842256	0.99966	0.927968	-1.07762	8.97513	9.67181
Armt1	0.717419	0.99966	0.970983	-1.02988	369.681	380.728
Arnt	0.130235	0.99966	1.0726	1.0726	1516.29	1413.66
Arnt2	0.0701584	0.99966	0.23109	-4.32732	0.953944	4.12802
Arntl	0.616748	0.99966	0.8748	-1.14312	432.759	494.695
Arntl2	0.53012	0.99966	1.15494	1.15494	30.3091	26.2429
Arpc1a	0.675608	0.99966	1.02129	1.02129	895.356	876.693
Arpc1b	0.184732	0.99966	1.11546	1.11546	708.589	635.243
Arpc2	0.740002	0.99966	1.01533	1.01533	2997.05	2951.8
Arpc3	0.592885	0.99966	1.04918	1.04918	389.089	370.849
Arpc4	0.829793	0.99966	0.989129	-1.01099	1465.98	1482.09
Arpc5	0.253423	0.99966	1.04892	1.04892	1895.34	1806.95
Arpc5l	0.964053	0.99966	1.00426	1.00426	482.671	480.623
Arpin	0.986996	0.99966	0.998317	-1.00169	215.36	215.723
Arpp19	0.0282039	0.99966	0.861125	-1.16127	757.543	879.713
Arrb1	0.025431	0.99966	1.1346	1.1346	890.542	784.892
Arrb2	0.839114	0.99966	1.01925	1.01925	305.332	299.566
Arrdc1	0.938581	0.99966	0.988821	-1.0113	73.8499	74.6848
Arrdc2	0.651293	0.99966	0.94626	-1.05679	168.891	178.483
Arrdc3	0.901591	0.99966	1.02807	1.02807	12039.7	11710.9
Arrdc4	0.514261	0.99966	0.933088	-1.07171	338.851	363.15
Arsa	0.864371	0.99966	1.0187	1.0187	1691.78	1660.72
Arsb	0.758867	0.99966	0.971202	-1.02965	939.935	967.806
Arsg	0.348788	0.99966	0.904708	-1.10533	1247.22	1378.59
Arsi	0.551827	0.99966	1.73616	1.73616	1.86772	1.07578
Arsk	0.615208	0.99966	0.957928	-1.04392	412.713	430.84
Art2a	0.906191	0.99966	1.02237	1.02237	33.6094	32.874
Art2b	0.66637	0.99966	0.915832	-1.0919	39.0789	42.6704
Art3	0.784472	0.99966	0.955067	-1.04705	37.9895	39.7768
Art4	0.401226	0.99966	1.12854	1.12854	94.3906	83.6395
Artn	0.930616	0.99966	0.938174	-1.0659	2.70273	2.88084
Arv1	0.87155	0.99966	1.01368	1.01368	243.218	239.935
Arvcf	0.718546	0.99966	0.975673	-1.02493	555.284	569.129
Arxes2	0.849244	0.99966	0.892242	-1.12077	2.67768	3.00107
As3mt	0.0620382	0.99966	1.22089	1.22089	801.358	656.374
Asah1	0.238897	0.99966	1.06637	1.06637	782.494	733.793
Asah2	0.364441	0.99966	1.05452	1.05452	1161.45	1101.4
Asap1	0.300952	0.99966	0.933834	-1.07085	860.017	920.953
Asap2	0.133497	0.99966	0.874855	-1.14305	695.195	794.64
Asap3	0.498675	0.99966	0.908849	-1.10029	718.264	790.3
Asb1	0.634681	0.99966	1.04057	1.04057	358.128	344.166
Asb13	0.0771749	0.99966	0.904002	-1.10619	1140.72	1261.86
Asb14	0.988616	0.99966	1.0053	1.0053	7.91505	7.87332
Asb16	0.3818	0.99966	0.555171	-1.80125	2.08601	3.75742
Asb2	0.910217	0.99966	0.978624	-1.02184	69.6814	71.2035
Asb3	0.833779	0.99966	1.01598	1.01598	246.348	242.475
Asb4	0.790118	0.99966	0.921211	-1.08553	12.7397	13.8293
Asb5	0.654428	0.99966	0.706351	-1.41573	2.03475	2.88065
Asb6	0.797708	0.99966	0.979461	-1.02097	205.998	210.317
Asb7	0.0554221	0.99966	0.89748	-1.11423	636.353	709.044
Asb8	0.261435	0.99966	0.939581	-1.0643	606.404	645.398
Ascc1	0.876582	0.99966	0.98648	-1.01371	242.153	245.472
Ascc2	0.61039	0.99966	1.02601	1.02601	786.908	766.957
Ascc3	0.774759	0.99966	0.988651	-1.01148	2610.81	2640.78
Asf1a	0.735882	0.99966	1.02921	1.02921	284.739	276.658
Asf1b	0.71682	0.99966	0.891594	-1.12159	12.4327	13.9443
Asgr1	0.503466	0.99966	1.03627	1.03627	9191.85	8870.17
Asgr2	0.367655	0.99966	0.967408	-1.03369	3660.3	3783.62
Ash1l	0.538327	0.99966	1.0298	1.0298	3801.05	3691.07
Ash2l	0.773596	0.99966	0.982109	-1.01822	627.254	638.681
Asic1	0.0810246	0.99966	0.804984	-1.24226	76.2568	94.7309
Asic3	0.692131	0.99966	1.17818	1.17818	7.92381	6.72549
Asic5	0.281253	0.99966	1.72748	1.72748	550.35	318.586
Asl	0.930153	0.99966	0.994022	-1.00601	7357.69	7401.93
Asna1	0.847998	0.99966	0.987926	-1.01222	410.661	415.68
Asns	0.252774	0.99966	0.73974	-1.35183	38.8463	52.5135
Asnsd1	0.807034	0.99966	1.01754	1.01754	1001.9	984.628
Aspa	0.957752	0.99966	1.00462	1.00462	288.681	287.354
Aspdh	0.95477	0.99966	0.996388	-1.00362	2699.82	2709.6
Aspg	0.328476	0.99966	0.938243	-1.06582	5593.25	5961.41
Asph	0.0904708	0.99966	0.919194	-1.08791	1909.65	2077.53
Asphd1	0.443552	0.99966	1.36876	1.36876	7.8906	5.76479
Asphd2	0.920574	0.99966	1.09886	1.09886	1.44924	1.31886
Aspm	0.323016	0.99966	1.21817	1.21817	38.2067	31.364
Aspn	0.353245	0.99966	1.40654	1.40654	11.497	8.17394
Asprv1	0.471623	0.99966	1.79499	1.79499	3.29721	1.83689
Aspscr1	0.700685	0.99966	0.979326	-1.02111	1885.14	1924.93
Asrgl1	0.44417	0.99966	0.916195	-1.09147	198.307	216.446
Ass1	0.0194275	0.99966	1.28645	1.28645	21912.8	17033.6
Aste1	0.834663	0.99966	1.02156	1.02156	138.161	135.245
Astn1	0.743818	0.99966	0.8452	-1.18315	4.58311	5.42251
Astn2	0.677446	0.99966	0.947043	-1.05592	88.7347	93.6967
Astx5	0.458362	0.99966	0.905462	-1.10441	66.0231	72.9166
Astx6	0.632387	0.99966	0.864533	-1.15669	14.0722	16.2772
Asxl1	0.843497	0.99966	1.01057	1.01057	1462.73	1447.43
Asxl2	0.886387	0.99966	0.99388	-1.00616	2071.98	2084.74
Asxl3	0.630814	0.99966	1.282	1.282	6.38268	4.9787
Atad1	0.648361	0.99966	1.02102	1.02102	1898.83	1859.74
Atad2	0.792424	0.99966	1.02533	1.02533	263.783	257.266
Atad2b	0.402573	0.99966	0.952693	-1.04966	1493.63	1567.8
Atad3a	0.647178	0.99966	1.02885	1.02885	1362.81	1324.6
Atad3aos	0.763994	0.99966	1.0998	1.0998	15.3389	13.947
Atad5	0.0236894	0.99966	1.31001	1.31001	121.933	93.0782
Atat1	0.400256	0.99966	0.939578	-1.06431	358.127	381.158
Ate1	0.291606	0.99966	0.950737	-1.05182	1208.91	1271.55
Atf1	0.922894	0.99966	0.994403	-1.00563	973.044	978.521
Atf2	0.924411	0.99966	1.00436	1.00436	1447.44	1441.16
Atf3	0.97258	0.99966	0.993427	-1.00662	83.0635	83.6131
Atf4	0.586819	0.99966	1.0418	1.0418	1903.34	1826.97
Atf5	0.653683	0.99966	0.954971	-1.04715	8507.42	8908.56
Atf6	0.339191	0.99966	1.05163	1.05163	3937.17	3743.87
Atf6b	0.307358	0.99966	0.942821	-1.06065	669.384	709.98
Atf7	0.530855	0.99966	1.03462	1.03462	1672.93	1616.95
Atf7ip	0.474331	0.99966	0.961482	-1.04006	1116.36	1161.09
Atg10	0.344916	0.99966	1.11988	1.11988	133.932	119.595
Atg101	0.0424996	0.99966	0.890903	-1.12246	623.938	700.344
Atg12	0.995182	0.99966	0.999617	-1.00038	839.34	839.661
Atg13	0.724509	0.99966	1.01727	1.01727	2069.87	2034.73
Atg14	0.608127	0.99966	1.03603	1.03603	580.403	560.218
Atg16l1	0.889039	0.99966	0.990968	-1.00911	920.709	929.1
Atg16l2	0.927389	0.99966	0.975072	-1.02557	371.355	380.849
Atg2a	0.944731	0.99966	0.996774	-1.00324	2468.81	2476.8
Atg2b	0.624431	0.99966	0.976865	-1.02368	2813.7	2880.34
Atg3	0.383597	0.99966	1.04409	1.04409	1388.45	1329.81
Atg4a	0.325427	0.99966	0.903274	-1.10708	340.765	377.255
Atg4b	0.135686	0.99966	0.934456	-1.07014	782.77	837.675
Atg4c	0.974284	0.99966	1.00219	1.00219	672.895	671.423
Atg4d	0.548103	0.99966	0.963107	-1.03831	727.703	755.579
Atg5	0.635641	0.99966	0.968432	-1.0326	1452.62	1499.97
Atg7	0.772622	0.99966	0.982116	-1.01821	1337.8	1362.16
Atg9a	0.79479	0.99966	1.01451	1.01451	2033.81	2004.72
Atg9b	0.293599	0.99966	1.57256	1.57256	7.45647	4.74162
Atic	0.976087	0.99966	1.00168	1.00168	766.555	765.266
Atl1	0.712281	0.99966	1.05294	1.05294	68.3728	64.9352
Atl2	0.55153	0.99966	1.0345	1.0345	3572.05	3452.91
Atl3	0.709843	0.99966	1.01542	1.01542	7793.11	7674.77
Atm	0.642903	0.99966	1.02605	1.02605	1487.12	1449.36
Atmin	0.963133	0.99966	0.99677	-1.00324	445.67	447.115
Atn1	0.966794	0.99966	1.00318	1.00318	735.789	733.46
Atoh8	0.753609	0.99966	0.929602	-1.07573	633.775	681.77
Atox1	0.981929	0.99966	1.00149	1.00149	1061.57	1059.98
Atp10a	0.0599567	0.99966	1.50119	1.50119	35.3153	23.5248
Atp10d	0.658046	0.99966	1.04854	1.04854	168.607	160.802
Atp11a	0.312605	0.99966	0.775845	-1.28892	925.889	1193.39
Atp11b	0.759271	0.99966	0.986938	-1.01323	2070.72	2098.13
Atp11c	0.908372	0.99966	0.994902	-1.00512	15075.6	15152.8
Atp13a1	0.102122	0.99966	0.929073	-1.07634	1932.92	2080.49
Atp13a2	0.68958	0.99966	0.975417	-1.0252	743.957	762.706
Atp13a3	0.95029	0.99966	1.00289	1.00289	9897.49	9868.97
Atp1a1	0.968896	0.99966	1.00239	1.00239	11742.2	11714.2
Atp1a2	0.187575	0.99966	1.21799	1.21799	52.9852	43.5021
Atp1a3	0.526742	0.99966	1.30478	1.30478	9.60516	7.3615
Atp1a4	0.406378	0.99966	1.56142	1.56142	4.54049	2.90793
Atp1b1	0.270401	0.99966	0.910606	-1.09817	1863.38	2046.31
Atp1b2	0.369913	0.99966	0.763985	-1.30893	12.5813	16.4679
Atp1b3	0.638432	0.99966	0.968302	-1.03274	951.784	982.942
Atp1b4	0.664162	0.99966	0.876852	-1.14044	11.3025	12.8899
Atp23	0.951029	0.99966	1.00611	1.00611	118.676	117.956
Atp2a1	0.702726	0.99966	1.13711	1.13711	9.91389	8.71851
Atp2a2	0.798362	0.99966	1.016	1.016	9056.96	8914.32
Atp2a3	0.48957	0.99966	1.09254	1.09254	70.5271	64.5533
Atp2b1	0.584583	0.99966	1.02516	1.02516	1898.84	1852.23
Atp2b2	0.364957	0.99966	0.809637	-1.23512	605.34	747.669
Atp2b4	0.648384	0.99966	1.03079	1.03079	496.402	481.576
Atp2c1	0.474611	0.99966	0.969805	-1.03113	1780.22	1835.65
Atp4a	0.00270751	0.99966	0.500308	-1.99877	19.6968	39.3695
Atp4b	0.965082	0.99966	0.9497	-1.05296	1.25864	1.3253
Atp5a1	0.791089	0.99966	0.986165	-1.01403	23081.1	23404.9
Atp5b	0.747315	0.99966	0.985229	-1.01499	23661.4	24016.1
Atp5c1	0.927027	0.99966	0.994722	-1.00531	3574.07	3593.03
Atp5d	0.586335	0.99966	0.971288	-1.02956	4002.44	4120.75
Atp5e	0.365223	0.99966	1.06952	1.06952	1049.36	981.151
Atp5g1	0.330126	0.99966	1.06654	1.06654	2154.26	2019.87
Atp5g2	0.4634	0.99966	1.05802	1.05802	1416.63	1338.95
Atp5g3	0.964929	0.99966	0.997736	-1.00227	3827.66	3836.34
Atp5h	0.597348	0.99966	0.978163	-1.02232	2709.76	2770.25
Atp5j	0.725462	0.99966	1.03955	1.03955	1122.18	1079.49
Atp5j2	0.482468	0.99966	1.10001	1.10001	211.343	192.128
Atp5k	0.471853	0.99966	0.887428	-1.12685	55.731	62.8006
Atp5l	0.794512	0.99966	1.01294	1.01294	2429.01	2397.99
Atp5md	0.688949	0.99966	0.977041	-1.0235	1579.74	1616.86
Atp5mpl	0.992586	0.99966	0.999223	-1.00078	612.187	612.663
Atp5o	0.645753	0.99966	0.975733	-1.02487	2426.35	2486.69
Atp5pb	0.909703	0.99966	1.00604	1.00604	4950.67	4920.95
Atp6ap1	0.886893	0.99966	1.00637	1.00637	1862.75	1850.95
Atp6ap2	0.817407	0.99966	1.01603	1.01603	929.784	915.116
Atp6v0a1	0.601366	0.99966	0.974644	-1.02602	1459.38	1497.34
Atp6v0a2	0.663322	0.99966	1.02033	1.02033	1548.49	1517.64
Atp6v0a4	0.323228	0.99966	1.65654	1.65654	6.15204	3.71378
Atp6v0b	0.262095	0.99966	1.06024	1.06024	896.859	845.899
Atp6v0c	0.335075	0.99966	1.07412	1.07412	2101.02	1956.03
Atp6v0c-ps2	0.718119	0.99966	0.904592	-1.10547	303.595	335.616
Atp6v0d1	0.500303	0.99966	0.966484	-1.03468	1693.3	1752.02
Atp6v0d2	0.0103991	0.99966	2.83767	2.83767	20.8001	7.32999
Atp6v0e	0.384195	0.99966	1.06395	1.06395	513.301	482.447
Atp6v0e2	0.801617	0.99966	1.06862	1.06862	16.2976	15.251
Atp6v1a	0.475806	0.99966	0.966549	-1.03461	1901.36	1967.16
Atp6v1b2	0.342599	0.99966	1.04038	1.04038	1503.55	1445.2
Atp6v1c1	0.734435	0.99966	0.980875	-1.0195	961.526	980.273
Atp6v1c2	0.935081	0.99966	1.07479	1.07479	1.41683	1.31824
Atp6v1d	0.6073	0.99966	0.970818	-1.03006	684.907	705.495
Atp6v1e1	0.22593	0.99966	1.05016	1.05016	1719.13	1637.02
Atp6v1f	0.240026	0.99966	1.06559	1.06559	621.292	583.052
Atp6v1fnb	0.979562	0.99966	1.02172	1.02172	1.88297	1.84295
Atp6v1g1	0.932832	0.99966	0.995324	-1.0047	967.932	972.48
Atp6v1g2	0.901202	0.99966	1.03097	1.03097	24.9301	24.1811
Atp6v1h	0.889098	0.99966	0.98872	-1.01141	1381.56	1397.32
Atp7a	0.724666	0.99966	1.02076	1.02076	570.567	558.962
Atp7b	0.0229905	0.99966	0.901475	-1.10929	1455.04	1614.07
Atp8a1	0.118969	0.99966	1.10285	1.10285	412.349	373.895
Atp8a2	0.109445	0.99966	0.609914	-1.63958	10.2109	16.7416
Atp8b1	0.255601	0.99966	0.924259	-1.08195	3635.01	3932.9
Atp8b2	0.570016	0.99966	1.06336	1.06336	138.976	130.694
Atp8b4	0.51505	0.99966	0.887495	-1.12677	77.2036	86.9904
Atp8b5	0.812185	0.99966	1.05557	1.05557	29.1869	27.6504
Atp9a	0.837502	0.99966	1.01388	1.01388	2294.13	2262.73
Atp9b	0.779071	0.99966	0.986983	-1.01319	1476.11	1495.58
Atpaf1	0.947464	0.99966	1.00443	1.00443	519.235	516.946
Atpaf2	0.530132	0.99966	1.03981	1.03981	491.314	472.503
Atpif1	0.95481	0.99966	1.00772	1.00772	61.9108	61.4368
Atpsckmt	0.135403	0.99966	0.885498	-1.12931	243.402	274.875
Atr	0.940797	0.99966	0.994459	-1.00557	1075.23	1081.22
Atraid	0.720853	0.99966	0.980167	-1.02023	888.504	906.483
Atrip	0.0893665	0.99966	1.18673	1.18673	185.063	155.944
Atrip-trex1	0.31115	0.99966	0.867831	-1.1523	152.418	175.632
Atrn	0.882256	0.99966	0.993575	-1.00647	5247.52	5281.45
Atrnl1	0.557656	0.99966	0.965736	-1.03548	2389.48	2474.25
Atrx	0.677627	0.99966	0.981154	-1.01921	2961.61	3018.49
Atxn1	0.767284	0.99966	0.945704	-1.05741	3670.02	3880.73
Atxn10	0.430064	0.99966	0.952601	-1.04976	1669.1	1752.15
Atxn1l	0.193328	0.99966	0.93936	-1.06456	1343.91	1430.66
Atxn2	0.607969	0.99966	0.980762	-1.01962	3688.36	3760.71
Atxn2l	0.509727	0.99966	1.0392	1.0392	2170.04	2088.19
Atxn3	0.620319	0.99966	0.972296	-1.02849	972.285	999.989
Atxn7	0.238138	0.99966	0.944433	-1.05884	1698.98	1798.95
Atxn7l1	0.146089	0.99966	1.15275	1.15275	550.462	477.522
Atxn7l1os2	0.961401	0.99966	1.01075	1.01075	59.2383	58.608
Atxn7l2	0.917166	0.99966	1.01549	1.01549	60.3884	59.4673
Atxn7l3	0.513127	0.99966	1.0394	1.0394	1169.02	1124.71
Atxn7l3b	0.68665	0.99966	1.01947	1.01947	3953.9	3878.39
AU021092	0.892102	0.99966	1.02697	1.02697	35.7878	34.8481
AU022252	0.644192	0.99966	0.97133	-1.02952	1144.32	1178.1
AU040320	0.575304	0.99966	0.973647	-1.02707	1130.81	1161.42
AU040972	0.116358	0.99966	1.33847	1.33847	38.0802	28.4505
AU041133	0.421756	0.99966	1.09007	1.09007	162.394	148.976
Auh	0.628252	0.99966	1.02579	1.02579	622.603	606.949
Aunip	0.786095	0.99966	0.827159	-1.20896	2.55387	3.08752
Aup1	0.926805	0.99966	1.00509	1.00509	2344.21	2332.34
Aurka	0.883569	0.99966	1.02061	1.02061	74.8686	73.3569
Aurkaip1	0.417949	0.99966	0.949941	-1.0527	636.806	670.364
Aurkb	0.0998864	0.99966	1.75148	1.75148	14.2934	8.16077
Auts2	0.65234	0.99966	1.09503	1.09503	37.1687	33.943
AV039307	0.493047	0.99966	0.791888	-1.26281	7.9213	10.0031
AV051173	0.502451	0.99966	1.26705	1.26705	9.63573	7.60486
Aven	0.0588434	0.99966	0.869865	-1.1496	242.742	279.057
Avil	0.853169	0.99966	1.09776	1.09776	5.1748	4.71397
Avl9	0.245378	0.99966	1.08136	1.08136	1475.82	1364.79
Avpi1	0.338081	0.99966	1.08454	1.08454	324.821	299.5
Avpr1a	0.983799	0.99966	1.00459	1.00459	1106.7	1101.64
Avpr2	0.13231	0.99966	1.80896	1.80896	9.98955	5.52226
AW011738	0.689185	0.99966	0.959228	-1.04251	129.126	134.614
AW046200	0.5064	0.99966	1.34124	1.34124	6.36245	4.74371
AW112010	0.0807666	0.99966	1.1078	1.1078	928.628	838.265
AW146154	0.269925	0.99966	0.917806	-1.08955	184.495	201.017
AW209491	0.463958	0.99966	1.05551	1.05551	276.007	261.492
AW495222	0.66963	0.99966	1.09009	1.09009	38.8571	35.6457
AW549542	0.269727	0.99966	1.15534	1.15534	235.327	203.686
AW549877	0.564924	0.99966	1.03817	1.03817	1544.14	1487.37
AW551984	0.731494	0.99966	1.39051	1.39051	1.4161	1.01841
AW554918	0.903137	0.99966	0.984236	-1.01602	151.858	154.29
Awat2	0.165424	0.99966	1.32447	1.32447	48.9556	36.9624
Axdnd1	0.611863	0.99966	0.637988	-1.56743	1.17951	1.8488
Axin1	0.740474	0.99966	1.01776	1.01776	934.586	918.275
Axin2	0.799953	0.99966	0.972073	-1.02873	429.393	441.729
Axl	0.515374	0.99966	1.05338	1.05338	1028	975.91
AY074887	0.559841	0.99966	0.884858	-1.13013	36.2727	40.9927
AY512931	0.962133	0.99966	0.993815	-1.00622	67.2046	67.6229
AY702102	0.155779	0.99966	0.611411	-1.63556	8.93369	14.6116
Azgp1	0.378592	0.99966	0.96615	-1.03504	19844	20539.3
Azi2	0.998986	0.99983	1.00006	1.00006	1792.74	1792.64
Azin1	0.878902	0.99966	1.00865	1.00865	3284.3	3256.13
Azin2	0.999752	0.99983	1.00008	1.00008	32.7518	32.7493
B130006D01Rik	0.0573176	0.99966	0.822419	-1.21592	156.108	189.815
B130024G19Rik	0.917117	0.99966	1.02356	1.02356	26.7681	26.1519
B130034C11Rik	0.239495	0.99966	1.48643	1.48643	15.8733	10.6788
B230118H07Rik	0.518592	0.99966	0.93867	-1.06534	142.091	151.375
B230206H07Rik	0.0228706	0.99966	0.629087	-1.58961	70.9136	112.725
B230208H11Rik	0.320159	0.99966	1.39802	1.39802	13.1699	9.42036
B230216N24Rik	0.480345	0.99966	0.757562	-1.32002	6.17182	8.14695
B230217C12Rik	0.171959	0.99966	2.11934	2.11934	6.09852	2.87756
B230217O12Rik	0.477216	0.99966	1.13976	1.13976	63.6409	55.8369
B230219D22Rik	0.593309	0.99966	0.974697	-1.02596	1953.83	2004.56
B230303A05Rik	0.549626	0.99966	0.671532	-1.48913	2.9593	4.4068
B230307C23Rik	0.977145	0.99966	1.00261	1.00261	222.259	221.679
B230319C09Rik	0.653296	0.99966	1.05248	1.05248	101.146	96.1018
B230344G16Rik	0.602757	0.99966	1.61662	1.61662	1.68998	1.04538
B230354K17Rik	0.196325	0.99966	0.909053	-1.10005	291.963	321.172
B2m	0.618168	0.99966	1.03925	1.03925	16196.2	15584.5
B330016D10Rik	0.878049	0.99966	0.97107	-1.02979	78.8916	81.2419
B3galnt1	0.00286649	0.99966	2.24109	2.24109	64.9316	28.9732
B3galnt2	0.119194	0.99966	0.917965	-1.08937	899.24	979.601
B3galt1	0.000935939	0.622187	1.4152	1.4152	1414.44	999.46
B3galt2	0.256075	0.99966	1.13844	1.13844	171.678	150.801
B3galt4	0.43547	0.99966	1.26322	1.26322	12.9206	10.2283
B3galt5	0.517453	0.99966	1.79079	1.79079	1.8726	1.04568
B3galt6	0.588349	0.99966	0.938158	-1.06592	106.236	113.239
B3gat2	0.723152	0.99966	0.942888	-1.06057	81.2295	86.1497
B3gat3	0.581439	0.99966	0.968142	-1.03291	859.349	887.627
B3glct	0.377348	0.99966	1.1154	1.1154	88.5928	79.4267
B3gnt2	0.486156	0.99966	0.957936	-1.04391	751.825	784.838
B3gnt3	0.927332	0.99966	1.01055	1.01055	95.0402	94.0477
B3gnt4	0.76313	0.99966	1.11354	1.11354	8.53251	7.6625
B3gnt5	0.461961	0.99966	0.760089	-1.31564	8.74532	11.5056
B3gnt6	0.73777	0.99966	0.800211	-1.24967	2.31792	2.89664
B3gnt8	0.0119735	0.99966	0.712958	-1.40261	90.0164	126.258
B3gnt9	0.241066	0.99966	1.19554	1.19554	110.86	92.7281
B3gntl1	0.475377	0.99966	0.925131	-1.08093	105.345	113.871
B430010I23Rik	0.211519	0.99966	1.1855	1.1855	219.207	184.907
B430212C06Rik	0.353769	0.99966	0.709381	-1.40968	6.53379	9.21055
B430306N03Rik	0.682723	0.99966	1.05393	1.05393	85.5923	81.2129
B430319G15Rik	0.375981	0.99966	0.559754	-1.7865	2.18966	3.91182
B4galnt1	0.920202	0.99966	0.994527	-1.0055	2017.27	2028.37
B4galnt2	0.59753	0.99966	1.10941	1.10941	36.3254	32.7429
B4galnt3	0.264418	0.99966	0.860832	-1.16167	227.8	264.628
B4galnt4	0.923631	0.99966	1.05126	1.05126	4.40545	4.19062
B4galt1	0.00606672	0.99966	1.2169	1.2169	2662.85	2188.23
B4galt2	0.959068	0.99966	1.01792	1.01792	9.30629	9.14243
B4galt3	0.305597	0.99966	0.929058	-1.07636	243.523	262.118
B4galt4	0.0989537	0.99966	1.32371	1.32371	46.4921	35.1227
B4galt5	0.214975	0.99966	1.13996	1.13996	1654.04	1450.96
B4galt6	0.211427	0.99966	1.17391	1.17391	138.305	117.816
B4galt7	0.776719	0.99966	1.02089	1.02089	359.226	351.874
B4gat1	0.384034	0.99966	1.12215	1.12215	466.45	415.676
B630019K06Rik	0.945546	0.99966	1.0115	1.0115	41.9057	41.4291
B930025P03Rik	0.600942	0.99966	0.878626	-1.13814	35.665	40.5918
B930059L03Rik	0.843931	0.99966	1.06486	1.06486	12.3738	11.6202
B930095G15Rik	0.211646	0.99966	0.872465	-1.14618	415.196	475.888
B9d1	0.83289	0.99966	0.914239	-1.09381	6.21014	6.79269
[truncated: 14,651 more rows]

## Sheet: Figure 4D (3)
Gene symbol	P-value	FDR step up	Ratio (L2aKO vs LL)	Fold change (L2aKO vs LL)	LSMean(L2aKO)	LSMean(LL)
Rtbdn	0.00108629	0.645411	18.5745	18.5745	5.93498	0.319522
Pth2r	0.0120263	0.99966	14.3196	14.3196	2.77514	0.1938
Fgf14	0.0422707	0.99966	12.7815	12.7815	2.47706	0.1938
5830428M24Rik	0.00609482	0.99966	12.5123	12.5123	3.99796	0.319522
Ces1a	0.0167963	0.99966	10.3581	10.3581	3.30963	0.319522
Pla2g10	0.0216204	0.99966	9.66173	9.66173	3.08714	0.319522
Pex5l	0.00688673	0.99966	8.69337	8.69337	8.89959	1.02372
Actl10	0.0411554	0.99966	7.45141	7.45141	3.89834	0.523168
Scn4a	0.030612	0.99966	7.37561	7.37561	3.86305	0.52376
Gm10052	0.0252607	0.99966	5.46424	5.46424	9.16902	1.678
C030034L19Rik	0.00721156	0.99966	5.45877	5.45877	8.60833	1.57697
Mmp13	0.0103205	0.99966	4.92922	4.92922	9.12608	1.85142
Cdca5	0.000869668	0.622187	4.77329	4.77329	11.3101	2.36947
Slc4a11	0.00319032	0.99966	4.55905	4.55905	9.47513	2.07831
Ly6d	0.0323997	0.99966	4.22415	4.22415	48.9503	11.5882
Trim43a	0.0338032	0.99966	3.87511	3.87511	7.20498	1.8593
Cyp2a4	3.86015e-06	0.0321087	3.72605	3.72605	81.4847	21.8689
Csmd3	0.00651403	0.99966	3.61047	3.61047	14.0177	3.88251
Il23a	0.0292418	0.99966	3.53452	3.53452	6.51024	1.8419
Batf3	0.000240971	0.308369	3.27716	3.27716	21.6054	6.59273
Cd69	0.0297755	0.99966	3.21661	3.21661	6.77461	2.10613
Ccl2	0.0496774	0.99966	3.09917	3.09917	9.94632	3.20935
Oscp1	0.0226925	0.99966	3.04992	3.04992	8.05345	2.64054
Cyp4f18	0.00217478	0.952097	2.98328	2.98328	14.0971	4.72538
Batf	0.013442	0.99966	2.9703	2.9703	10.3104	3.47117
Ttk	0.0445691	0.99966	2.93895	2.93895	8.52501	2.9007
Plch1	0.00872572	0.99966	2.87586	2.87586	44.754	15.5619
Atp6v0d2	0.0103991	0.99966	2.83767	2.83767	20.8001	7.32999
Dppa3	0.0172958	0.99966	2.63575	2.63575	10.9666	4.16071
Cbr3	0.0217515	0.99966	2.57544	2.57544	13.4667	5.22887
Dgkb	0.0362768	0.99966	2.49133	2.49133	8.45046	3.39194
Cxcl13	0.0153966	0.99966	2.47603	2.47603	28.5792	11.5423
Cyp2c40	2.26987e-05	0.0539451	2.44502	2.44502	1138.98	465.837
Glra3	0.043423	0.99966	2.34387	2.34387	9.18342	3.91806
Igfbp6	0.0433482	0.99966	2.32898	2.32898	32.3597	13.8944
Gm42788	0.0355285	0.99966	2.32582	2.32582	11.1199	4.78104
Knstrn	0.0125352	0.99966	2.27839	2.27839	17.3936	7.63415
B3galnt1	0.00286649	0.99966	2.24109	2.24109	64.9316	28.9732
Lrrn4	0.0323653	0.99966	2.21633	2.21633	30.9021	13.9429
Rasd1	0.0419737	0.99966	2.21556	2.21556	11.6701	5.26733
Per1	0.026257	0.99966	2.21521	2.21521	503.203	227.158
Usp2	0.0399193	0.99966	2.18534	2.18534	261.628	119.72
Resf1	0.0142503	0.99966	2.18325	2.18325	1534.64	702.913
Cyp2c69	0.0190849	0.99966	2.1322	2.1322	321.441	150.756
Prr33	0.0206799	0.99966	2.12775	2.12775	13.4227	6.30842
Disc1	0.0496365	0.99966	2.10229	2.10229	13.7843	6.5568
Gm20517	0.0234627	0.99966	2.09446	2.09446	40.1829	19.1853
Cyp17a1	0.00182889	0.894866	2.07124	2.07124	182.347	88.0376
Gm18852	7.15683e-06	0.039687	2.05765	2.05765	161.15	78.3176
Slc1a1	0.0459741	0.99966	2.0185	2.0185	17.9051	8.87049
C5ar1	0.0171932	0.99966	1.97448	1.97448	19.2561	9.7525
H3c8	0.0351281	0.99966	1.9738	1.9738	17.5658	8.8995
Trim80	0.0141914	0.99966	1.95475	1.95475	88.0758	45.0573
Mefv	0.0404165	0.99966	1.94472	1.94472	19.0294	9.78515
H2ac10	0.0401398	0.99966	1.89426	1.89426	18.1075	9.55915
2900093K20Rik	0.0346972	0.99966	1.88336	1.88336	15.3705	8.16119
Cyp2c39	0.0345237	0.99966	1.87508	1.87508	54.1529	28.8804
Eno4	0.0372933	0.99966	1.86834	1.86834	16.6789	8.92709
Iqgap3	0.0312771	0.99966	1.85644	1.85644	23.339	12.5719
Slc2a3	0.0327126	0.99966	1.85362	1.85362	20.9538	11.3043
Ms4a6b	0.00893827	0.99966	1.85329	1.85329	41.1231	22.1893
0610009E02Rik	0.0405432	0.99966	1.84393	1.84393	17.0734	9.2592
Basp1	0.0323177	0.99966	1.83098	1.83098	32.4698	17.7335
Gpr151	0.0188696	0.99966	1.81318	1.81318	25.7016	14.1748
Gpx7	0.0494999	0.99966	1.80639	1.80639	17.458	9.66461
Cyp2g1	0.0322603	0.99966	1.80267	1.80267	29.029	16.1033
3010003L21Rik	0.0485951	0.99966	1.79871	1.79871	22.6779	12.6079
Slc25a30	0.0137291	0.99966	1.79591	1.79591	1087.78	605.702
Mybl1	0.0227679	0.99966	1.77735	1.77735	32.4657	18.2663
Clec4n	0.0250809	0.99966	1.77277	1.77277	31.0453	17.5123
Prrg4	0.0075597	0.99966	1.72551	1.72551	46.0095	26.6642
Ccna2	0.00388337	0.99966	1.72431	1.72431	60.7258	35.2175
Dtl	0.0457228	0.99966	1.72224	1.72224	35.103	20.3821
Mki67	0.00127756	0.732879	1.70806	1.70806	109.287	63.983
Nnt	1.62242e-05	0.0454102	1.70125	1.70125	4912.12	2887.37
9030619P08Rik	0.0189842	0.99966	1.69429	1.69429	72.6364	42.8714
Nrg1	0.0257563	0.99966	1.69282	1.69282	97.8894	57.8261
Slc10a2	0.032201	0.99966	1.69052	1.69052	522.064	308.819
Pdgfb	0.00179812	0.894866	1.68782	1.68782	53.3484	31.6079
Jaml	0.0459817	0.99966	1.68093	1.68093	22.7563	13.5379
Etfbkmt	0.00203386	0.925845	1.66873	1.66873	661.916	396.658
A630001G21Rik	0.0399244	0.99966	1.6648	1.6648	24.6088	14.7818
Cd300lb	0.0229298	0.99966	1.6583	1.6583	30.8895	18.6272
Acnat2	0.000798581	0.622187	1.64845	1.64845	866.131	525.42
P3h4	0.0474132	0.99966	1.64427	1.64427	23.3252	14.1858
St14	0.0464016	0.99966	1.64075	1.64075	21.9301	13.3659
Tmc3	0.023548	0.99966	1.63468	1.63468	52.3169	32.0043
Cacna2d4	0.0223482	0.99966	1.63402	1.63402	63.5554	38.8952
Lcn2	0.0314487	0.99966	1.63169	1.63169	86.4474	52.9803
Dusp5	0.0228957	0.99966	1.61288	1.61288	31.3768	19.4539
H2ac4	0.0232497	0.99966	1.59774	1.59774	47.5167	29.7399
P2ry6	0.0306101	0.99966	1.57158	1.57158	34.0947	21.6945
Dsn1	0.0418507	0.99966	1.5707	1.5707	31.1618	19.8394
9430037G07Rik	0.0209798	0.99966	1.56924	1.56924	220.383	140.44
Gm14327	0.0131972	0.99966	1.55796	1.55796	55.7369	35.7756
Ccnd1	9.22039e-05	0.139446	1.55511	1.55511	1346.11	865.605
Cyp1a1	0.0123064	0.99966	1.55486	1.55486	95.3465	61.3217
Tlr2	0.00244925	0.99966	1.53518	1.53518	138.585	90.2731
E030018B13Rik	0.0389381	0.99966	1.53155	1.53155	118.319	77.2547
Lgals3	0.0237441	0.99966	1.5188	1.5188	107.197	70.5798
Ank2	0.0287023	0.99966	1.51801	1.51801	129.259	85.1501
Hba-a1	1.63778e-05	0.0454102	1.51098	1.51098	523.835	346.685
Gm45927	0.0337802	0.99966	1.51057	1.51057	107.084	70.8898
Mbd1	0.000496936	0.516689	1.50991	1.50991	1961.16	1298.86
Tifa	0.00162386	0.871437	1.50846	1.50846	252.476	167.373
Cd83	0.0430811	0.99966	1.49623	1.49623	35.3083	23.5982
Cyp2c68	1.51195e-05	0.0454102	1.49215	1.49215	6146.76	4119.4
Chst12	0.0408934	0.99966	1.4869	1.4869	36.7928	24.7447
Frzb	0.0240016	0.99966	1.48666	1.48666	60.3109	40.5679
Ect2	0.00883452	0.99966	1.48218	1.48218	77.9974	52.6235
Hbb-bs	0.000685472	0.622187	1.47709	1.47709	346.055	234.282
Hbb-b1	0.00034788	0.385822	1.47634	1.47634	641.258	434.357
Rapgef4	3.66692e-05	0.0610029	1.46419	1.46419	4232.61	2890.75
Flvcr2	0.00391049	0.99966	1.46078	1.46078	194.659	133.257
Opn3	0.0144348	0.99966	1.46046	1.46046	93.8955	64.2917
Ndufs5-ps	0.00901884	0.99966	1.45755	1.45755	326.755	224.181
Tmem86a	0.000997276	0.622187	1.4509	1.4509	535.791	369.281
Abhd2	2.20237e-09	3.66386e-05	1.44697	1.44697	2421.97	1673.82
Cebpd	0.00096408	0.622187	1.4258	1.4258	150.075	105.256
Cyp39a1	0.0282989	0.99966	1.4246	1.4246	689.092	483.708
Tnfsfm13	0.0399516	0.99966	1.41867	1.41867	86.9239	61.2713
B3galt1	0.000935939	0.622187	1.4152	1.4152	1414.44	999.46
Neurl1b	0.00771741	0.99966	1.41095	1.41095	100.068	70.9225
Hba-a2	0.000276832	0.328955	1.39121	1.39121	416.958	299.708
Gm16291	0.0152132	0.99966	1.3839	1.3839	271.472	196.164
Klk1b4	0.0277628	0.99966	1.38323	1.38323	66.2256	47.8775
Parp8	0.0104602	0.99966	1.38117	1.38117	92.787	67.1802
Gpr4	0.045898	0.99966	1.37264	1.37264	55.8378	40.6792
Gm12657	0.0474027	0.99966	1.3624	1.3624	55.7798	40.9424
Zfp809	0.0309777	0.99966	1.35324	1.35324	909.846	672.344
Armcx4	0.0207478	0.99966	1.3518	1.3518	127.757	94.509
Gstm2	0.0278517	0.99966	1.35074	1.35074	1178.45	872.452
Adgre1	0.0361083	0.99966	1.35011	1.35011	759.098	562.249
Rdh18-ps	0.0362158	0.99966	1.34715	1.34715	225.069	167.07
Wdr45b	0.00449935	0.99966	1.34696	1.34696	1294.81	961.278
Urml	0.0292482	0.99966	1.34333	1.34333	561.814	418.223
Zfp689	0.0293452	0.99966	1.3414	1.3414	88.6399	66.0801
Abcc1	0.0103877	0.99966	1.33414	1.33414	119.271	89.3987
Plcg2	0.0498227	0.99966	1.33348	1.33348	112.568	84.4164
Gbp2	0.018221	0.99966	1.3329	1.3329	164.503	123.417
Bin2	0.041685	0.99966	1.33256	1.33256	83.8892	62.9535
Ubald2	0.0258153	0.99966	1.33252	1.33252	357.804	268.517
Tmco6	0.0158697	0.99966	1.33029	1.33029	116.469	87.5515
Plscr1	0.00247432	0.99966	1.32794	1.32794	327.962	246.971
Lyz1	0.0276548	0.99966	1.32632	1.32632	267.965	202.036
Pck1	0.00532358	0.99966	1.32521	1.32521	45795.3	34557.1
Fads1	0.0116052	0.99966	1.32469	1.32469	13416.1	10127.7
Arhgap30	0.00606339	0.99966	1.32273	1.32273	170.78	129.111
Rdh16f2	0.0183518	0.99966	1.31904	1.31904	1152.61	873.823
Gm15501	0.0447552	0.99966	1.31774	1.31774	77.1651	58.5585
Hpgd	0.027315	0.99966	1.31617	1.31617	2879.18	2187.54
Rims3	0.0188532	0.99966	1.31448	1.31448	114.895	87.4071
Fkbp5	0.0100108	0.99966	1.31291	1.31291	837.623	637.99
Atad5	0.0236894	0.99966	1.31001	1.31001	121.933	93.0782
Trim24	0.0132075	0.99966	1.3062	1.3062	635.635	486.627
Papss2	0.0163376	0.99966	1.30141	1.30141	4259.29	3272.83
Mfsd10	0.02948	0.99966	1.29957	1.29957	85.1724	65.5389
Kctd13	0.0256994	0.99966	1.29933	1.29933	122.271	94.1031
Pim3	0.00614775	0.99966	1.29755	1.29755	1925.69	1484.1
Map3k13	0.0471779	0.99966	1.2972	1.2972	1213.76	935.676
Plcxd2	0.0479863	0.99966	1.29422	1.29422	5325.18	4114.57
Syk	0.00741249	0.99966	1.29375	1.29375	258.517	199.82
Angptl4	0.00493343	0.99966	1.29237	1.29237	1646.31	1273.87
Col1a1	0.0179359	0.99966	1.29182	1.29182	447.463	346.381
Stbd1	0.0396453	0.99966	1.29066	1.29066	1583.25	1226.7
Ass1	0.0194275	0.99966	1.28645	1.28645	21912.8	17033.6
Ikzf1	0.0209007	0.99966	1.27849	1.27849	137.212	107.323
1600020E01Rik	0.0368176	0.99966	1.27704	1.27704	90.2246	70.6516
Slc9a9	0.0387795	0.99966	1.27348	1.27348	207.02	162.562
Dipk2a	0.00797715	0.99966	1.27337	1.27337	2287.11	1796.11
D630039A03Rik	0.022546	0.99966	1.27311	1.27311	609.91	479.07
Fads2	0.0235096	0.99966	1.27282	1.27282	22445.6	17634.5
Tmem51	0.0352171	0.99966	1.27184	1.27184	144.559	113.661
Mest	0.0283053	0.99966	1.26841	1.26841	100.016	78.8519
Adamts10	0.040626	0.99966	1.26407	1.26407	133.567	105.665
Slc1a2	0.00554301	0.99966	1.26314	1.26314	8763.73	6938.05
Wfdc17	0.0326771	0.99966	1.26145	1.26145	109.187	86.5564
Zfp385b	0.0226278	0.99966	1.25809	1.25809	541.653	430.535
Sema3f	0.0122132	0.99966	1.25802	1.25802	214.123	170.206
Lifr	0.0176523	0.99966	1.25777	1.25777	16679.6	13261.2
Cyyr1	0.0468114	0.99966	1.25707	1.25707	213.246	169.637
Adgrg1	0.0344671	0.99966	1.25704	1.25704	143.362	114.047
Narf	0.0123097	0.99966	1.25656	1.25656	1675.23	1333.19
Nos1ap	0.00403863	0.99966	0.799532	-1.25073	410.748	513.736
Pus7	0.00169086	0.879036	0.792128	-1.26242	278.307	351.341
4930556M19Rik	0.0463956	0.99966	0.791159	-1.26397	165.417	209.081
Pde4a	0.0460322	0.99966	0.791077	-1.2641	237.424	300.127
G6pc	0.00838605	0.99966	0.789374	-1.26683	20248.7	25651.6
Gm10319	0.00838925	0.99966	0.789038	-1.26737	4518.95	5727.16
Mical2	0.000776862	0.622187	0.787958	-1.2691	1605.39	2037.4
Fra10ac1	0.00522267	0.99966	0.787638	-1.26962	153.237	194.553
Bckdhb	0.00605595	0.99966	0.787345	-1.27009	2131.04	2706.61
Zmym6	0.00323289	0.99966	0.786891	-1.27082	305.937	388.792
4930519L02Rik	0.00477075	0.99966	0.786853	-1.27089	411.931	523.518
Cyp2d13	0.00476534	0.99966	0.785262	-1.27346	6399.23	8149.17
Pxylp1	0.00482732	0.99966	0.78453	-1.27465	258.667	329.71
Gm21992	0.0280416	0.99966	0.78349	-1.27634	150.96	192.676
Nnat	0.0263875	0.99966	0.782609	-1.27778	115.158	147.147
Pomgnt2	0.0438113	0.99966	0.776709	-1.28748	91.901	118.321
Sdr9c7	0.0430491	0.99966	0.776048	-1.28858	2102.44	2709.16
Dglucy	0.0285554	0.99966	0.773421	-1.29296	972.472	1257.37
Col15a1	0.0490111	0.99966	0.771939	-1.29544	601.193	778.809
Dnaja4	0.0273113	0.99966	0.769641	-1.29931	164.339	213.527
Hsd3b5	0.0499801	0.99966	0.767425	-1.30306	5783.96	7536.83
Hspb1	0.0405853	0.99966	0.767179	-1.30348	488.751	637.076
Unc13b	0.0400603	0.99966	0.765095	-1.30703	343.109	448.453
Tcf7l2	0.0151193	0.99966	0.764925	-1.30732	109.224	142.79
Tmc4	0.0154015	0.99966	0.762816	-1.31093	87.2391	114.365
Spsb4	0.0358121	0.99966	0.758605	-1.31821	145.364	191.62
Pnpla1	0.00703482	0.99966	0.758096	-1.31909	384.348	506.992
Lgr5	0.0152986	0.99966	0.754251	-1.32582	274.411	363.819
Hectd2	0.0160984	0.99966	0.745787	-1.34087	170.246	228.277
H1f2	0.0230211	0.99966	0.745347	-1.34166	812.694	1090.36
Rab11fip4	0.0241394	0.99966	0.741777	-1.34811	91.7415	123.678
Gm12915	0.0027376	0.99966	0.741733	-1.34819	244.675	329.869
Odf3b	0.0357951	0.99966	0.738432	-1.35422	58.8714	79.725
Zfp30	0.022746	0.99966	0.737481	-1.35597	57.3465	77.76
Mageh1	0.0340921	0.99966	0.733591	-1.36316	51.7092	70.4878
Creld2	0.0364761	0.99966	0.733394	-1.36352	255.793	348.779
4930512M02Rik	0.0172585	0.99966	0.72582	-1.37775	371.501	511.837
2310039L15Rik	0.0419943	0.99966	0.717516	-1.3937	40.0734	55.8502
Adrb3	0.0468899	0.99966	0.716563	-1.39555	243.115	339.279
B3gnt8	0.0119735	0.99966	0.712958	-1.40261	90.0164	126.258
Sycp3	0.0232114	0.99966	0.712571	-1.40337	49.933	70.0744
Gm31333	0.0464538	0.99966	0.708792	-1.41085	58.6456	82.7401
Gm32511	0.0361554	0.99966	0.704739	-1.41897	40.128	56.9403
Kctd1	0.0368197	0.99966	0.703955	-1.42054	33.5822	47.7049
Efna1	0.00407884	0.99966	0.701917	-1.42467	1976.85	2816.36
Cyp2u1	0.000800032	0.622187	0.701742	-1.42502	3245.07	4624.3
Pcdhgb7	0.0344895	0.99966	0.696716	-1.43531	37.5522	53.8989
Smco1	0.0124258	0.99966	0.696382	-1.43599	62.9116	90.3406
Rps4l	0.00254338	0.99966	0.695002	-1.43884	274.386	394.798
Zfp382	0.0463402	0.99966	0.687491	-1.45456	50.5529	73.5324
Micalcl	0.0410173	0.99966	0.683271	-1.46355	39.1583	57.31
Sdf2l1	0.0033341	0.99966	0.679611	-1.47143	324.618	477.652
Col27a1	0.00397279	0.99966	0.67749	-1.47604	2052.86	3030.1
Ttbk1	0.012368	0.99966	0.673061	-1.48575	64.8743	96.387
Zfp949	0.00926022	0.99966	0.664949	-1.50387	472.913	711.201
Cdk5rap1	0.00532891	0.99966	0.663067	-1.50814	227.311	342.818
Ift81	0.0033824	0.99966	0.64957	-1.53948	43.4572	66.9014
Fst	0.00674849	0.99966	0.644323	-1.55202	162.152	251.663
Stk36	0.0207923	0.99966	0.634047	-1.57717	27.1278	42.7851
B230206H07Rik	0.0228706	0.99966	0.629087	-1.58961	70.9136	112.725
Bdnf	0.0492395	0.99966	0.621271	-1.6096	15.1543	24.3924
Col11a2	0.0485989	0.99966	0.609899	-1.63962	19.3486	31.7243
Gm10677	0.0197948	0.99966	0.605812	-1.65068	35.0364	57.8338
Kif12	0.0385163	0.99966	0.599337	-1.66851	16.1561	26.9566
Rpl37rt	0.0181066	0.99966	0.597669	-1.67317	47.5097	79.4917
4632428C04Rik	0.0395058	0.99966	0.594692	-1.68154	15.1445	25.4661
C2cd4d	0.0263515	0.99966	0.584771	-1.71007	40.1636	68.6826
Gm21119	0.0364789	0.99966	0.579146	-1.72668	16.738	28.9011
Mup21	0.0175752	0.99966	0.573466	-1.74378	3422.98	5968.93
Barhl1	0.0302084	0.99966	0.571906	-1.74854	11.464	20.0453
Derl3	0.0280208	0.99966	0.554828	-1.80236	56.3732	101.605
Dmrta1	0.000858333	0.622187	0.552976	-1.8084	29.6135	53.553
Acot6	0.0103325	0.99966	0.539373	-1.854	18.0053	33.382
Eva1c	0.0393129	0.99966	0.536063	-1.86545	25.8132	48.1533
Trp53cor1	0.0161175	0.99966	0.524643	-1.90606	13.8536	26.4057
Igsf23	0.0416859	0.99966	0.517675	-1.93171	20.0574	38.7451
Pnma1	0.0252965	0.99966	0.513126	-1.94884	11.0261	21.4881
Sult5a1	0.0395297	0.99966	0.511241	-1.95602	148.122	289.73
C4a	0.0272129	0.99966	0.509663	-1.96208	755.395	1482.15
Rep15	0.0347794	0.99966	0.505754	-1.97725	9.79439	19.3659
Atp4a	0.00270751	0.99966	0.500308	-1.99877	19.6968	39.3695
Msantd1	0.0405368	0.99966	0.495023	-2.02011	8.41591	17.001
AI839979	0.00968308	0.99966	0.489175	-2.04426	9.91283	20.2644
Abca14	0.00266551	0.99966	0.484144	-2.0655	24.3158	50.2243
Ptges	0.0425119	0.99966	0.481557	-2.0766	9.20556	19.1162
Map6d1	0.0193842	0.99966	0.473871	-2.11028	9.19927	19.413
Dkk4	0.0440623	0.99966	0.457143	-2.1875	5.59492	12.2389
Pitx3	0.0498979	0.99966	0.450427	-2.22011	77.7148	172.536
A4gnt	0.0193774	0.99966	0.442924	-2.25772	28.0989	63.4396
Nectin4	0.0135439	0.99966	0.440946	-2.26785	6.33116	14.3581
Espnl	0.0271282	0.99966	0.422124	-2.36897	4.44392	10.5275
Calhm5	0.0138531	0.99966	0.417651	-2.39434	6.75652	16.1774
Mup17	0.0402424	0.99966	0.408764	-2.4464	11218.3	27444.4
Kcna1	0.0289438	0.99966	0.400259	-2.49838	3.97365	9.9277
Slc9a3	0.0461626	0.99966	0.384592	-2.60016	3.57308	9.29057
Ccdc96	0.0364073	0.99966	0.365462	-2.73627	3.07743	8.42066
Evi2	0.0280626	0.99966	0.33991	-2.94196	8.03407	23.6359
Jag2	0.0423326	0.99966	0.336516	-2.97163	3.01878	8.97068
Trpv1	0.0102308	0.99966	0.325877	-3.06865	3.29477	10.1105
Mup18	0.0312468	0.99966	0.303506	-3.29483	2391.14	7878.39
Prl2c4	0.00194535	0.924653	0.285222	-3.50604	4.14308	14.5258
Lca5l	0.0432743	0.99966	0.261993	-3.8169	1.16548	4.44853
Mup9	0.0208305	0.99966	0.243286	-4.11039	1001.7	4117.37
Cyp2w1	0.0360978	0.99966	0.239621	-4.17326	1.64537	6.86654
Gm973	0.0182686	0.99966	0.218668	-4.57314	1.19677	5.47301
Epb42	0.013383	0.99966	0.214989	-4.6514	1.4091	6.55427
Erbb4	0.00471119	0.99966	0.199612	-5.00971	24.0864	120.666
Zpbp	0.0150229	0.99966	0.181371	-5.51355	0.940304	5.18441
Tex22	0.0408825	0.99966	0.149628	-6.68324	0.474147	3.16883
Plekhg4	0.0224047	0.99966	0.148211	-6.74715	0.718301	4.84649
1700097N02Rik	0.0204098	0.99966	0.136031	-7.35126	0.696068	5.11697
Rplp2-ps1	2.98599e-05	0.0551944	0.120014	-8.33237	1.90842	15.9017
Mir6374	0.0193468	0.99966	0.116041	-8.61763	0.467143	4.02567
Olfr1564	0.0461434	0.99966	0.109993	-9.09145	0.285964	2.59983
Ptgdr2	0.0191345	0.99966	0.095288	-10.4945	0.28832	3.02578
1600010M07Rik	0.0129437	0.99966	0.0733372	-13.6356	0.285818	3.89731
Gm13288	0.0272862	0.99966	0.0658502	-15.186	0.173358	2.63261
Moxd1	0.0228135	0.99966	0.0139997	-71.4302	4.11223	293.737

## Sheet: Figure 5
Figure 5A and B
Name	Precursor Ion	Product Ion	RT	Genotype
				2afl/fl_1	2afl/fl_2	2afl/fl_3	2afl/fl_4	2afl/fl_5	2afl/fl_6	L2aKO_1	L2aKO_2	L2aKO_3	L2aKO_4	L2aKO_5
AcylCarn 12:0	344.3	85.1	1.03232	1.00633e-05	2.82527e-05	2.3074e-05	3.53192e-06	6.8042e-06	1.76826e-05	1.50945e-05	1.61057e-05	2.06807e-05	7.87128e-06	7.58071e-06
AcylCarn 14:0	372.3	85.1	1.58477	4.0423e-05	6.41384e-05	8.8506e-05	4.44572e-05	2.45587e-05	8.4336e-05	5.4692e-05	2.80197e-05	6.00792e-05	0.000252616	4.10711e-05
AcylCarn 16:0	400.4	85.1	2.09025	0.000273479	0.000516378	0.000534925	0.00025738	0.000388378	0.000500247	0.000312338	0.000218129	0.000383126	0.000441603	0.000295386
AcylCarn 18:0	428.4	85.1	2.51992	0.000374938	0.000750964	0.000793579	0.000379573	0.000476181	0.000611378	0.000419347	0.000413449	0.000660311	0.000540695	0.000431699
AcylCarn 18:1	426.4	85.1	2.19273	0.000448478	0.000491135	0.00066286	0.000292186	0.000302553	0.00048238	0.000418377	0.000433079	0.000546022	0.00063142	0.000493979
AcylCarn 18:2	424.3	85.1	1.88187	0.000163969	8.4691e-05	0.000127994	5.07421e-05	9.47487e-05	8.84233e-05	0.000103285	0.000121336	0.000123481	0.000136201	0.000102694
CE 16:0	642.6	369.3	10.6053	68.66	124.712	88.3117	35.1999	33.4861	41.904	51.4749	35.6283	39.5558	40.3038	29.703
CE 16:1	640.6	369.3	10.2373	293.314	573.177	346.409	97.1561	91.1578	129.638	214.2	86.1203	96.6331	87.0952	56.4856
CE 18:0	670.7	369.3	10.9603	4.69324	8.23574	5.70728	2.61643	2.70068	3.21769	3.15031	2.41288	2.86701	2.49327	1.82075
CE 18:1	668.6	369.3	10.6193	2490.55	4341.08	3165.47	1104.47	1069.22	1315.59	1861.4	997.155	1312.5	1229.56	890.25
CE 18:2	666.6	369.3	10.2954	112.795	274.021	184.419	42.6563	46.3127	51.165	77.8757	37.0227	47.5995	38.4058	27.8561
CE 18:3	664.6	369.3	9.98798	3.53047	7.57731	5.46127	2.40453	1.8357	2.45276	2.93407	1.72728	1.58385	1.36515	1.08303
CE 20:3	692.6	369.3	10.3679	3.79159	8.02247	3.97068	2.41655	3.15886	3.05674	3.70337	2.06088	2.34473	2.99312	1.55987
CE 20:4	690.6	369.3	10.1189	9.56735	18.7783	14.9087	9.68524	8.35896	11.1525	9.68315	8.8875	9.09835	9.21541	7.60873
CE 20:5	688.6	369.3	9.81117	0.897734	1.69201	1.44762	0.487626	0.819988	0.550654	0.668198	0.665214	0.696126	0.618003	0.600768
CE 22:4	718.7	369.3	10.4405	0.549558	0.886961	0.715599	0.372289	0.395785	0.399036	0.44354	0.366824	0.409876	0.605824	0.233564
CE 22:5	716.6	369.3	10.1477	2.98319	8.45173	3.47632	1.85113	2.36295	2.6274	3.30621	3.00087	2.30153	4.12119	2.31392
CE 22:6	714.6	369.3	9.97228	46.1298	102.573	54.8128	32.6836	36.7378	45.1257	38.7088	40.9927	31.7065	60.6091	28.4372
CE 24:4	746.7	369.3	10.78	0.506896	1.69067	0.789901	0.449497	0.424651	0.440463	0.562985	0.462191	0.480355	1.05958	0.550974
CE 24:5	744.7	369.3	10.5283	0.990565	2.05314	1.06683	0.53495	0.304858	0.360531	0.826541	0.248158	0.309681	0.421323	0.318364
Cer d16:1/22:0	594.7	236.4	7.0585	0.00464116	0.00515439	0.00679495	0.00336534	0.00553011	0.00492485	0.00369947	0.00284524	0.00488121	0.00240632	0.00335656
Cer d17:1/24:0	636.6	250.4	7.94332	0.0107979	0.0114267	0.0133322	0.00751892	0.0109947	0.00970602	0.00756704	0.00626413	0.0104954	0.00754945	0.00575644
Cer d18:0/22:0	624.6	284.3	7.8268	0.0412002	0.0304271	0.0340574	0.0201208	0.0322369	0.0293182	0.0110557	0.0179678	0.0397877	0.0247381	0.0259395
Cer d18:0/24:0	652.7	284.3	8.38378	0.0238847	0.0181566	0.0142592	0.0110488	0.0166738	0.0164656	0.0106916	0.00978395	0.0133889	0.0134729	0.0158063
Cer d18:0/24:1	650.6	284.3	7.83427	0.0359092	0.030531	0.0385586	0.0174432	0.0272976	0.0223684	0.0158217	0.0167255	0.0355764	0.025802	0.024369
Cer d18:1/16:0	538.5	264.3	5.6543	0.102796	0.082474	0.111575	0.059168	0.0833038	0.0953191	0.0640959	0.0700653	0.110835	0.0947309	0.0787492
Cer d18:1/18:0	566.6	264.3	6.33342	0.0112483	0.0110114	0.0117267	0.00766057	0.0114294	0.0140535	0.00703808	0.00941086	0.0156599	0.0154484	0.0138644
Cer d18:1/22:0	622.6	264.3	7.61958	0.292608	0.249934	0.367203	0.167459	0.310169	0.30902	0.181951	0.164368	0.272343	0.157863	0.181091
Cer d18:1/23:0	636.6	264.3	7.91278	0.11884	0.113064	0.165812	0.0585268	0.103649	0.101719	0.078788	0.0591895	0.101005	0.0630731	0.0682928
Cer d18:1/24:0	650.6	264.3	8.19232	0.187374	0.207204	0.246748	0.108284	0.182461	0.181513	0.126499	0.109841	0.160432	0.121722	0.0977888
Cer d18:1/24:1	648.6	264.3	7.62733	0.309338	0.323068	0.367226	0.18939	0.288552	0.287473	0.235039	0.206845	0.355433	0.331268	0.252555
Cer d18:2/22:0	620.6	262.3	7.15997	0.0377984	0.0349733	0.0485871	0.0235546	0.0409689	0.0411743	0.024929	0.0183367	0.0354454	0.0236792	0.0214396
Cer d18:2/23:0	634.6	262.3	7.46963	0.01852	0.0179271	0.0246167	0.00809045	0.0150782	0.014872	0.0117806	0.00872982	0.0140405	0.00976368	0.0101615
Cer d18:2/24:0	648.6	262.3	7.76207	0.0235703	0.0259396	0.031643	0.0156497	0.0239127	0.0229823	0.0167207	0.0140142	0.0199176	0.0167825	0.0127086
Cer d18:2/24:1	646.6	262.3	7.15522	0.0370721	0.04078	0.0457245	0.0240705	0.0348037	0.0363337	0.0308407	0.0245449	0.0426268	0.0441131	0.0291228
Cer m18:0/22:0	608.6	268.4	8.18623	0.00242412	0.00366106	0.00304132	0.00204269	0.00180497	0.00221284	0.00164495	0.00211704	0.00298079	0.00335204	0.00279763
Cer m18:0/23:0	622.6	268.4	8.45285	0.00084843	0.00133165	0.00132765	0.000559867	0.00079641	0.00108191	0.000662664	0.00113449	0.00124624	0.00124069	0.000892827
Cer m18:0/24:0	636.6	268.4	8.702	0.00110089	0.00171618	0.00148061	0.000992443	0.000749025	0.000810511	0.000884878	0.00147253	0.00158889	0.00163734	0.00126506
Cer m18:0/24:1	634.6	268.4	8.18197	0.00226568	0.00376041	0.00319781	0.0016433	0.00173831	0.00213215	0.00190715	0.00357783	0.00471797	0.00478605	0.00352934
Cer m18:1/22:0	606.6	266.4	7.72622	0.00251696	0.00242492	0.0034495	0.00151502	0.00288739	0.00303437	0.0016885	0.00184447	0.00243932	0.00154824	0.00170131
Cer m18:1/24:0	634.6	266.4	8.2864	0.00164768	0.001309	0.0023106	0.00104877	0.00142773	0.0016357	0.00114688	0.00119698	0.00190418	0.0013528	0.00105871
Cer m18:1/24:1	632.6	266.4	7.7225	0.00320704	0.00251731	0.00299621	0.00150434	0.00219521	0.00243484	0.00173226	0.00184685	0.00344163	0.00436599	0.00299556
COH 161	369.4	161.2	4.77185	56.8585	59.9372	77.7346	29.8409	37.566	44.0411	38.8785	33.3909	58.2472	39.5972	37.8581
DG 32:1 -16:0	584.5	311.2	6.27368	0.293758	0.376797	0.349761	0.297306	0.279866	0.316687	0.212745	0.739026	0.932855	0.939976	0.595975
DG 32:1 -16:1	584.5	313.3	6.28815	0.298251	0.355139	0.40261	0.326052	0.291057	0.295603	0.212066	0.795488	0.904982	0.993229	0.663475
DG 34:1 -16:0	612.6	339.3	6.9221	2.43747	3.62185	3.37011	3.35193	2.58088	3.10411	1.88827	8.8692	10.0998	15.5147	9.00243
DG 34:1 -18:1	612.6	313.3	6.92242	2.70356	3.75877	3.43	3.47997	2.88787	3.21663	2.00055	9.2554	10.3478	16.95	9.42675
DG 34:2 -16:0	610.5	337.3	6.46422	0.398139	0.668872	0.661647	0.433097	0.391008	0.423745	0.285272	0.844345	1.11466	1.39258	0.718054
DG 34:2 -16:1	610.5	339.3	6.43423	0.880243	1.46013	1.28081	0.944181	0.787454	0.904457	0.672674	2.3242	3.2015	4.48738	2.29838
DG 34:2 -18:1	610.5	311.2	6.40577	0.814974	1.33343	1.25875	0.841076	0.703047	0.810019	0.61062	2.14444	2.88875	3.71928	2.07612
DG 34:2 -18:2	610.5	313.3	6.44973	0.482852	0.809248	0.823302	0.550579	0.475762	0.558102	0.361506	1.05244	1.31008	1.70322	0.877735
DG 36:1 -18:0	640.6	339.3	7.55495	0.125818	0.186373	0.157675	0.179281	0.142528	0.168666	0.11124	0.360536	0.436943	0.833214	0.382281
DG 36:1 -18:1	640.6	341.3	7.53973	0.118498	0.209731	0.171943	0.176328	0.129356	0.156046	0.112045	0.368733	0.406063	0.767476	0.370255
DG 36:2 -18:0	638.6	337.3	7.09783	0.0434836	0.0790556	0.0825765	0.0542931	0.0525594	0.0503943	0.0349187	0.078647	0.104708	0.160523	0.0749917
DG 36:2 -18:1	638.6	339.3	7.02335	5.81026	10.1951	7.65918	6.58289	5.22977	6.16536	4.68817	14.2946	19.5621	30.2883	15.6724
DG 36:2 -18:2	638.6	341.3	7.1119	0.0505376	0.0837512	0.0896356	0.0608758	0.064872	0.062887	0.0370099	0.0997256	0.125822	0.183403	0.0998885
DG 36:3 -18:1	636.6	337.3	6.55123	0.522376	1.01424	0.824396	0.494597	0.424504	0.471583	0.392594	0.874197	1.21483	1.64906	0.79042
DG 36:3 -18:2	636.6	339.3	6.55097	0.633425	1.20591	0.939575	0.575721	0.496087	0.523299	0.4449	1.02162	1.54498	1.94795	0.95513
DG 36:4 -18:2	634.5	337.3	6.04957	0.0547535	0.108568	0.0826082	0.0447892	0.0407997	0.0472233	0.0431243	0.0649435	0.10032	0.115003	0.0513878
DG 36:4 -20:4	634.5	313.3	6.3742	0.111799	0.201945	0.260916	0.157425	0.13999	0.156328	0.110644	0.280898	0.449399	0.70145	0.340118
DG 38:4 -20:4	662.6	341.3	7.05087	0.144515	0.239896	0.323632	0.130049	0.130479	0.219339	0.118743	0.182564	0.318986	0.451897	0.207286
DG 38:5 -20:4	660.6	339.3	6.49052	0.0773451	0.161241	0.163079	0.0871019	0.0763368	0.0947048	0.071254	0.119293	0.27893	0.367223	0.159646
GM3 d18:1/16:0	1153.7	264.3	3.80893	0.0489738	0.0651346	0.0716772	0.0362555	0.0513709	0.0567632	0.0463643	0.0286496	0.0575336	0.0565135	0.0366585
GM3 d18:1/18:0	1184.8	264.3	4.29883	0.0137727	0.0232122	0.0204401	0.00802354	0.00987683	0.0122573	0.00803703	0.00379166	0.00919402	0.00888692	0.00747664
Hex1Cer d18:1/16:0	700.6	264.3	4.96172	0.0418836	0.0476379	0.0612255	0.0304046	0.0432636	0.0455297	0.0314929	0.0357119	0.0603858	0.0502359	0.0415588
Hex1Cer d18:1/22:0	784.7	264.3	6.91602	0.091953	0.0934014	0.166278	0.0970004	0.121491	0.116357	0.0722504	0.0690179	0.16044	0.0932119	0.103914
Hex1Cer d18:1/24:0	812.7	264.3	7.51987	0.0402849	0.043778	0.0652809	0.0357314	0.0431279	0.0496217	0.0351911	0.0360067	0.0545494	0.0520638	0.0352726
Hex1Cer d18:1/24:1	810.7	264.3	6.91417	0.0387054	0.0448562	0.05709	0.0364917	0.0406045	0.0465216	0.035353	0.0382926	0.0806457	0.0692458	0.052895
Hex1Cer d18:2/24:0	810.7	262.3	7.06268	0.000868556	0.000776632	0.00120821	0.000482959	0.000723597	0.00166294	0.000549649	0.000905601	0.0011239	0.00146563	0.000664063
Hex2Cer d18:1/16:0	862.6	264.3	4.70172	0.00407733	0.0034221	0.00469746	0.0012466	0.00265952	0.0021431	0.000943367	0.00244154	0.00428841	0.00203902	0.00152328
Hex2Cer d18:1/24:1	972.7	264.3	6.57223	0.00325981	0.00549686	0.00584018	0.00239694	0.0026642	0.00341391	0.0030427	0.00301023	0.00640532	0.00304684	0.00522768
LPC 14:0	468.3	184.1	1.65542	0.00546466	0.00535746	0.00835387	0.00405249	0.00392612	0.00573721	0.00411875	0.0032196	0.0053819	0.00309968	0.00367211
LPC 15:0	482.3	184.1	1.90698	0.00540788	0.0048986	0.00904533	0.00409693	0.00437062	0.00567631	0.00444623	0.00296812	0.00551934	0.00197476	0.00242732
LPC 16:0	496.3	184.1	2.15797	0.57881	0.405756	0.939242	0.461633	0.548174	0.738154	0.508804	0.44512	0.799604	0.396151	0.589505
LPC 16:1	494.3	184.1	1.78718	0.0661887	0.0438949	0.101054	0.0427091	0.0487619	0.075615	0.0499278	0.0457301	0.0862702	0.0276496	0.0428544
LPC 17:0	510.4	184.1	2.36448	0.0155222	0.0190674	0.0268206	0.013364	0.0139804	0.0165712	0.0156537	0.00931097	0.0169605	0.0094205	0.0111557
LPC 18:0	524.4	184.1	2.5711	0.254506	0.32387	0.474959	0.263675	0.256898	0.353932	0.232495	0.224366	0.368135	0.213637	0.303976
LPC 18:1	522.4	184.1	2.24423	0.465472	0.352344	0.71484	0.377744	0.410204	0.532336	0.419406	0.415384	0.764613	0.317752	0.454127
LPC 18:2	520.3	184.1	1.933	0.293287	0.233437	0.506728	0.216812	0.239568	0.318267	0.223389	0.199755	0.332953	0.137354	0.181175
LPC 18:3	518.3	184.1	1.6524	0.00626654	0.00641692	0.0125513	0.00533282	0.00599363	0.00857826	0.00576435	0.00599127	0.0104697	0.0038832	0.00579802
LPC 20:1	550.4	184.1	2.614	0.0118435	0.0089373	0.0167334	0.00774948	0.00731096	0.0114982	0.00927021	0.00787398	0.0150709	0.00622821	0.00889622
LPC 20:3	546.4	184.1	2.09397	0.0990054	0.0799451	0.167943	0.0875363	0.0872878	0.113448	0.0896007	0.0928816	0.166201	0.0791822	0.107442
LPC 20:4	544.3	184.1	1.91618	0.136585	0.143282	0.252328	0.127344	0.123577	0.166591	0.14329	0.137076	0.234058	0.138249	0.158801
LPC 20:5	542.3	184.1	1.63507	0.00628577	0.00487459	0.0135896	0.00491716	0.00567914	0.0076277	0.00563965	0.00490492	0.00637419	0.00283233	0.0032857
LPC 22:5	570.4	184.1	2.00362	0.00747709	0.00725901	0.0125844	0.00913659	0.00808833	0.0109674	0.0101143	0.0108195	0.0180614	0.00924161	0.012679
LPC 22:6	568.3	184.1	1.8557	0.0942616	0.0935032	0.165528	0.0787844	0.0882012	0.114555	0.0862732	0.0726094	0.12541	0.0591439	0.0804853
LPC-O 16:0	482.4	104.1	2.35178	0.00741244	0.00865953	0.0111629	0.00416253	0.00532798	0.00773707	0.00671571	0.00477959	0.0106636	0.00661183	0.00587037
LPC-O 18:1	508.4	104.1	2.4246	0.0047742	0.0054882	0.0055107	0.0021204	0.00345291	0.00431017	0.00335072	0.00305423	0.00611878	0.00402351	0.00299418
LPC-O 22:6	554.4	104.1	2.15257	0.000842221	0.00247878	0.002126	0.00229751	0.00224804	0.00300348	0.00172679	0.00204758	0.0025147	0.001405	0.00172214
LPC-P 16:0	480.4	104.1	2.33818	9.28108e-05	0.000520722	0.000509368	0.000104663	0.000277328	0.000474676	0.000165837	0.000321598	0.000292657	0.000134338	0.000199098
LPE 16:0	454.3	313.3	2.20657	0.375242	0.315515	0.483787	0.230506	0.358118	0.400116	0.279908	0.212873	0.420542	0.180819	0.240047
LPE 18:0	482.3	341.3	2.61992	0.428416	0.377265	0.573236	0.271172	0.399978	0.423677	0.304991	0.239751	0.44878	0.227854	0.293953
LPE 18:1	480.3	339.3	2.29417	0.334718	0.241608	0.44967	0.21434	0.270131	0.325323	0.252179	0.196559	0.38502	0.176252	0.215831
LPE 18:2	478.3	337.3	1.99765	0.253665	0.148042	0.409063	0.175268	0.204617	0.316066	0.19042	0.118351	0.199733	0.0776832	0.0907619
LPE 20:4	502.3	361.3	1.97932	0.652114	0.476629	1.14392	0.531864	0.589914	0.861784	0.621199	0.471721	0.782123	0.385418	0.464348
LPE 22:6	526.3	385.3	1.91738	0.457019	0.378642	0.789324	0.339638	0.425735	0.533381	0.442284	0.269506	0.407003	0.23515	0.254335
LPE-P 16:0	438.3	266.4	2.4004	0.00548536	0.00394381	0.00403769	0.00377069	0.00174661	0.00467459	0.00278046	0.00255634	0.00498516	0.00203647	0.00379211
LPE-P 18:0	466.3	294.4	2.80192	0.00289233	0.00389528	0.00419071	0.00230558	0.0027298	0.00392073	0.00361721	0.0017061	0.00357542	0.00218617	0.00282159
PC 32:0	734.6	184.1	5.38453	0.571509	0.669524	0.850399	0.371911	0.560397	0.612921	0.417361	0.3455	0.638776	0.547641	0.462234
PC 32:1	732.6	184.1	4.81232	4.38955	3.30607	6.43407	2.2758	3.87693	4.16165	2.84339	2.32641	4.99923	1.68964	2.33259
PC 34:1	760.6	184.1	5.48457	17.6207	14.0302	24.6755	9.75648	16.9799	18.3639	12.3976	11.6223	24.8742	9.46647	14.6465
PC 34:2	758.6	184.1	5.01563	13.7652	12.5368	25.2569	7.39806	12.2422	12.5719	8.90325	6.2246	14.0395	5.04551	6.81673
PC 36:0	790.6	184.1	6.67858	0.00653433	0.00743508	0.0124134	0.00498977	0.00656921	0.00820712	0.00526389	0.0038693	0.0068475	0.00320002	0.00483292
PC 36:1	788.6	184.1	6.17398	1.17918	1.18165	1.80581	0.940822	1.15357	1.27842	0.882093	0.971106	1.73869	0.982726	1.13609
PC 36:2	786.6	184.1	5.68717	5.42931	5.26338	8.57525	3.40049	4.97865	5.12038	3.82708	2.33285	4.28932	1.71634	2.75831
PC 36:3	784.6	184.1	5.20323	6.49474	5.39395	12.7997	3.89949	6.08413	5.88204	5.04599	3.85733	8.31489	3.41187	4.67298
PC 36:4	782.6	184.1	4.95407	5.42931	5.64173	9.39419	3.24807	5.02693	5.68271	4.23955	3.55565	7.68404	4.13283	4.66123
PC 38:4	810.6	184.1	5.42102	1.42469	2.0413	2.7703	1.18473	1.62814	1.62306	0.2369	1.05545	2.13574	1.42924	0.279608
PC 38:5	808.6	184.1	5.026	1.87711	1.97027	3.25816	1.18394	1.8422	1.56288	1.67601	1.19449	2.68692	1.2475	1.46126
PC 38:6	806.6	184.1	4.79212	6.20028	7.48577	11.2351	4.29454	6.47525	6.74382	5.15594	3.44879	7.40937	3.52189	5.13365
PC 40:6	834.6	184.1	5.47905	0.509	0.735108	0.969665	0.384961	0.583399	0.632655	0.373846	0.308285	0.577774	0.308596	0.487148
PC 40:7	832.6	184.1	4.90822	0.829011	0.966367	1.33085	0.484365	0.723035	0.7083	0.639007	0.429936	0.876974	0.390493	0.583548
PC 40:8	830.6	184.1	4.48253	0.0913254	0.11687	0.168282	0.0681521	0.100867	0.0902904	0.0836228	0.0484775	0.0937261	0.0454856	0.070798
PC-O 32:0	720.6	184.1	5.85608	0.236926	0.258255	0.358753	0.119892	0.20618	0.245723	0.169881	0.142745	0.251898	0.268157	0.168861
PC-O 38:6	792.6	184.1	5.34867	0.0480406	0.0773949	0.0835601	0.0209525	0.0480412	0.0449627	0.0315691	0.0246188	0.072453	0.0338854	0.0302124
PC-P 32:0	718.5	184.1	5.75448	0.0324369	0.0375025	0.0585666	0.0215033	0.0328492	0.0342061	0.0218997	0.012408	0.0370974	0.0258321	0.020345
PC-P 34:2	742.5	184.1	5.36912	0.0101698	0.00323952	0.00944145	0.00395653	0.00484401	0.00547814	0.00470963	0.00620631	0.00851971	0.00857268	0.00401795
PC-P 36:3	768.6	184.1	5.39502	0.246984	0.27925	0.406088	0.141351	0.242567	0.224466	0.181931	0.141144	0.310071	0.270471	0.158445
PC-P 36:4	766.5	184.1	5.27848	0.0817403	0.0809569	0.094061	0.0287903	0.0771362	0.0588681	0.0569727	0.031067	0.0532015	0.0618537	0.0399529
PC-P 38:6	790.5	184.1	5.14418	0.0274464	0.0203357	0.0427377	0.0123534	0.024032	0.018955	0.0118992	0.00442437	0.0368794	0.0191974	0.0125407
PE 34:1	718.5	577.5	5.60765	1.20885	0.795998	1.13488	0.654336	1.2647	1.25417	0.799874	0.655037	1.17751	0.577145	0.772504
PE 34:2	716.5	575.5	5.13768	2.35281	1.87706	2.98829	1.3168	2.31059	2.51571	1.58907	1.11158	1.791	0.658232	0.875214
PE 36:1	746.6	605.6	6.26618	0.322498	0.26359	0.394418	0.214523	0.362334	0.381691	0.230353	0.217432	0.378805	0.248658	0.274504
PE 36:2	744.6	603.5	5.79518	2.16311	1.7776	2.99969	1.27067	2.13703	2.23138	1.35126	1.1501	1.95007	1.00534	1.14355
PE 36:3	742.5	601.5	5.25155	2.61725	2.07725	3.53497	1.41472	2.41948	2.3532	1.66342	1.16523	2.07527	0.95307	1.09693
PE 36:4	740.5	599.5	5.09065	5.39983	5.43028	7.96196	3.83413	5.77573	6.39247	4.50011	4.23332	7.21976	3.90168	4.5681
PE 38:4	768.6	627.5	5.7475	8.99965	9.83015	13.8154	6.43056	9.75544	10.4773	7.30188	6.12923	10.5951	6.57939	7.71211
PE 38:5	766.5	625.5	5.17555	5.13506	5.54687	7.77347	3.4949	5.15714	5.24122	4.70567	3.74465	6.36952	3.84792	4.04263
PE 38:6	764.5	623.5	4.95585	5.36043	6.39682	7.79878	3.65575	5.78416	5.63247	4.41281	3.22343	4.98803	3.14642	3.65617
PE 40:6	792.6	651.5	5.59802	1.29198	1.53131	1.75177	0.796068	1.22493	1.30973	0.870472	0.579629	0.907802	0.693114	0.677621
PE-P 16:0/18:1	702.5	339.3	5.98943	0.0674814	0.0788199	0.0795707	0.0423679	0.0629885	0.0834193	0.0519186	0.0659198	0.0674956	0.106753	0.0730275
PE-P 16:0/18:2	700.5	337.3	5.50615	0.0337898	0.0368303	0.0441413	0.0312655	0.028266	0.0326845	0.0253574	0.0274024	0.0394023	0.0368084	0.0268912
PE-P 16:0/20:4	724.5	361.3	5.42987	0.834456	1.02852	1.21945	0.588626	0.765385	0.96026	0.712227	0.509986	0.830339	0.887406	0.638676
PE-P 16:0/20:5	722.5	359.3	5.03395	0.0130663	0.0162294	0.0274498	0.0147713	0.0163249	0.00952635	0.0148017	0.005453	0.0138842	0.0205586	0.0141451
PE-P 16:0/22:6	748.5	385.3	5.30995	0.240363	0.349464	0.38764	0.164125	0.247722	0.297364	0.208583	0.195063	0.260108	0.249567	0.16191
PE-P 18:0/18:1	730.5	339.3	6.63672	0.0237637	0.0330476	0.0221844	0.0179766	0.0277955	0.0520727	0.0242233	0.0361585	0.0272842	0.0394883	0.0178391
PE-P 18:0/18:2	728.5	337.3	6.16412	0.0189835	0.0211373	0.0233149	0.0175454	0.020692	0.0229505	0.0170658	0.0114694	0.022075	0.0253624	0.0157237
PE-P 18:0/20:4	752.5	361.3	6.08818	0.418071	0.549227	0.613594	0.314911	0.41354	0.473897	0.321709	0.209126	0.426623	0.345281	0.279079
PE-P 18:0/20:5	750.5	359.3	5.69183	0.0119947	0.00709845	0.0147648	0.00620631	0.00567854	0.00891887	0.00813517	0.00408837	0.00623027	0.00616665	0.0030034
PE-P 18:0/22:6	776.5	385.3	5.95393	0.112618	0.174678	0.17556	0.0802969	0.130992	0.145262	0.095244	0.0798004	0.107477	0.121895	0.0784532
PE-P 18:1/20:4	750.5	361.3	5.53017	0.250299	0.35589	0.378429	0.184331	0.266816	0.301055	0.232492	0.174224	0.273345	0.350897	0.223967
PE-P 18:1/22:6	774.5	385.3	5.37918	0.0922957	0.111931	0.1323	0.050286	0.0846078	0.0858114	0.0612749	0.045139	0.06956	0.0868286	0.0558513
PG 34:1	766.6	577.5	4.73487	4.33271	3.48269	5.01373	3.08252	4.33765	4.20223	2.88823	2.75859	4.8	2.32526	3.33315
PI 34:1	854.6	577.5	4.6726	0.387837	0.255259	0.388931	0.181917	0.33831	0.322689	0.230917	0.204987	0.289004	0.184328	0.161819
PI 34:2	852.6	575.5	4.1707	0.593665	0.524925	0.814027	0.306823	0.560485	0.564556	0.385061	0.278567	0.42902	0.224121	0.195989
PI 36:1	882.6	605.6	5.17067	0.257178	0.169881	0.19783	0.1218	0.200845	0.20481	0.125102	0.133178	0.199249	0.149035	0.140853
PI 36:2	880.6	603.5	4.74497	3.27969	2.11174	3.25425	1.8161	2.63959	2.53941	1.89553	1.67573	2.6693	1.80307	1.69314
PI 36:3	878.6	601.5	4.33208	3.83445	2.79862	4.65726	2.06449	3.28434	3.23763	2.40105	2.26669	3.69913	2.19943	2.06164
PI 36:4	876.6	599.5	4.1402	6.22817	5.95526	9.74754	3.56961	5.82367	7.18143	4.59702	3.99049	5.80167	3.12909	3.34038
PI 38:4	904.6	627.5	4.71478	128.568	138.154	179.632	93.4295	122.487	140.73	111.884	87.0638	127.05	102.576	101.783
PI 38:5	902.6	625.5	4.24222	10.8597	11.8618	17.108	5.40889	7.63026	8.35345	8.36882	5.02463	8.88704	5.88344	5.57188
PI 38:6	900.6	623.5	4.01943	0.817628	0.681884	1.13625	0.418475	0.598162	0.641894	0.577137	0.429039	0.62185	0.444115	0.319979
PI 40:5	930.6	653.6	4.75848	1.81023	1.55524	2.42081	1.17226	1.6517	1.44122	1.38761	1.09148	1.74926	1.34432	1.17893
PI 40:6	928.6	651.5	4.69973	0.823172	0.844519	1.10443	0.528159	0.64901	0.830002	0.494049	0.353372	0.602921	0.631741	0.436276
PS 38:4	812.5	627.5	4.77698	3.29089	3.84298	5.42616	2.36608	3.02369	3.00276	2.68323	2.6226	4.18584	2.71017	3.09357
SM 32:0	677.6	184.1	4.28098	0.000687044	0.0002488	0.000451766	0.000373652	0.000222266	0.000250872	0.000172445	0.000250878	0.000489604	0.000327662	0.000456144
SM 32:1	675.5	184.1	4.05593	0.0194754	0.0235765	0.0278826	0.0129249	0.0166304	0.0184333	0.0159731	0.011642	0.0195315	0.0149722	0.0147115
SM 32:2	673.5	184.1	3.60648	0.00107368	0.00106949	0.00169682	0.000811189	0.000868236	0.00118805	0.000773961	0.000708796	0.00119915	0.000531177	0.000887763
SM 33:1	689.6	184.1	4.34055	0.0424287	0.0564536	0.0682831	0.0224379	0.0377337	0.0395088	0.0373978	0.0235688	0.0441506	0.0319036	0.032482
SM 34:0	705.6	184.1	4.91707	0.113838	0.117946	0.173555	0.0734837	0.0842245	0.103324	0.0823913	0.057995	0.113493	0.0724027	0.0679316
SM 34:1	703.6	184.1	4.71075	2.32222	2.87754	3.64017	1.41911	1.96335	2.28345	1.74599	1.25443	2.42212	1.92791	1.79474
SM 34:2	701.6	184.1	4.1748	0.025972	0.0324152	0.0421144	0.0204553	0.0238175	0.0292719	0.0226094	0.0164041	0.0291086	0.019998	0.0197714
SM 36:0	733.6	184.1	5.57622	0.0171195	0.0160402	0.0318655	0.0075397	0.0179074	0.00903135	0.0127394	0.00819581	0.0175085	0.00969008	0.0100709
SM 36:1	731.6	184.1	5.32682	0.245315	0.293539	0.333706	0.141777	0.187917	0.223778	0.149358	0.110106	0.217905	0.156376	0.158548
SM 36:2	729.6	184.1	4.78347	0.051267	0.0704228	0.0806413	0.0340755	0.0495638	0.0515277	0.0382994	0.0276024	0.0523142	0.0403837	0.0410495
SM 38:1	759.6	184.1	6.0289	0.17809	0.238683	0.292525	0.125831	0.176777	0.177985	0.142043	0.0837954	0.183112	0.107144	0.128735
SM 38:2	757.6	184.1	5.48545	0.0358555	0.0344563	0.0496319	0.0199065	0.0296834	0.028222	0.023799	0.0101213	0.0328447	0.0144618	0.0233387
SM 40:1	787.7	184.1	6.67893	1.43248	1.5824	2.3168	0.931397	1.43745	1.46858	1.07127	0.715999	1.3101	0.637093	0.789524
SM 40:2	785.7	184.1	6.17503	0.463288	0.437624	0.700296	0.274996	0.325513	0.358068	0.359998	0.187807	0.404296	0.191818	0.240783
SM 41:1	801.7	184.1	7.01837	0.488277	0.584543	0.820061	0.25399	0.397155	0.422094	0.374359	0.222976	0.423234	0.228122	0.247191
SM 42:1	815.7	184.1	7.32715	0.559394	0.690974	0.855861	0.348638	0.508903	0.51337	0.409311	0.277917	0.481428	0.316187	0.304961
SM 42:2	813.7	184.1	6.6769	1.00403	1.23986	1.48735	0.671633	0.841933	0.908591	0.871319	0.523141	0.91545	0.765501	0.73001
SM 42:3	811.7	184.1	6.15845	0.0899679	0.121916	0.180809	0.0512829	0.0644685	0.0745223	0.101738	0.0394512	0.0710365	0.070343	0.0420646
Sph d18:0	302.3	284.3	2.07622	0.000341757	0.00046268	0.000437451	0.000300384	0.000425253	0.000625228	0.000264379	0.000323502	0.000754149	0.000590497	0.000617456
Sph d18:1	300.3	282.3	1.95798	0.00369983	0.00346947	0.00566327	0.00293052	0.00270274	0.00427443	0.00348896	0.00277917	0.00558504	0.00302358	0.00365967
TG 48:1	822.8	822.8	10.0574	9.12153	9.71254	10.809	9.18309	7.81564	9.66868	6.5069	16.7275	16.456	14.6378	14.8452
TG 48:1 -14:0	822.8	577.5	10.0576	2.83434	3.46383	3.45854	3.13048	2.51639	3.12374	2.28367	5.27003	5.75014	4.67775	4.96381
TG 48:1 -16:0	822.8	549.5	10.058	7.96282	8.99512	10.183	8.47869	6.99981	9.04351	5.91878	15.6257	16.9767	13.0664	15.0303
TG 48:1 -16:1	822.8	551.5	10.0722	1.83771	1.94019	2.44058	1.89043	1.65711	2.1998	1.41423	3.77396	3.96566	3.14028	3.51768
TG 48:1 -18:1	822.8	523.5	10.0581	2.71519	3.42294	3.43729	2.77489	2.53364	3.12385	2.0776	4.72991	5.32574	4.29666	4.79228
TG 48:2	820.7	820.7	9.76488	8.38541	9.68252	12.2435	6.26369	6.00148	7.34182	5.55894	12.5727	14.2397	10.3431	10.6697
TG 48:2 -14:0	820.7	575.5	9.76515	1.83736	2.5567	2.64545	1.41349	1.25168	1.59159	1.24884	2.37854	3.09753	2.29449	2.32696
TG 48:2 -16:0	820.7	547.5	9.7656	3.77339	4.19496	5.21342	2.8398	2.71402	3.39512	2.54805	5.48038	7.04243	4.37664	5.08569
TG 48:2 -16:1	820.7	549.5	9.75067	5.81923	6.66899	8.31191	4.15478	4.00183	5.16837	4.07775	9.03574	11.656	7.03843	8.26357
TG 48:2 -18:1	820.7	521.4	9.75133	2.69893	3.4872	3.62713	2.19615	1.86292	2.40086	1.96168	3.74069	4.39125	3.29098	3.52746
TG 48:2 -18:2	820.7	523.5	9.76582	0.263585	0.409326	0.375506	0.233571	0.211932	0.258382	0.173176	0.36468	0.426871	0.299762	0.30528
TG 50:1	850.8	850.8	10.3772	20.988	25.2145	25.5356	24.9684	19.8763	26.0475	17.4162	42.5415	41.1975	47.0035	42.7156
TG 50:1 -16:0	850.8	577.5	10.3775	24.1961	31.4308	30.6129	30.3072	24.8452	32.4112	20.9214	53.9861	53.6457	58.1997	57.6762
TG 50:1 -18:1	850.8	551.5	10.3777	11.3284	13.6853	13.4788	12.2837	10.5945	13.7954	9.0573	20.4209	22.0574	24.1611	22.5864
TG 50:2	848.8	848.8	10.1135	54.2121	62.4422	70.9057	44.7452	40.5811	53.585	40.0711	81.1575	93.4461	86.4084	83.7089
TG 50:2 -16:0	848.8	575.5	10.1139	28.5142	34.2257	38.4768	23.7892	21.3924	29.528	22.2483	44.7666	55.6301	45.9871	43.6431
TG 50:2 -16:1	848.8	577.5	10.0989	21.4101	26.2866	28.5794	19.1957	16.6886	22.5454	17.1003	36.3657	45.4013	36.7875	34.8603
TG 50:2 -18:1	848.8	549.5	10.0994	31.9469	42.015	42.5892	26.6689	23.4438	32.3518	25.1499	48.1756	57.0741	49.6156	48.922
TG 50:2 -18:2	848.8	551.5	10.1287	1.19172	1.74188	1.78867	1.24034	1.10362	1.46411	0.963986	1.98339	2.15881	1.93587	1.85693
TG 50:3	846.8	846.8	9.8209	13.605	19.2679	21.9101	9.73387	9.11831	10.9127	9.12293	18.0417	23.1476	21.1758	18.0286
TG 50:3 -16:0	846.8	573.5	9.82137	2.68551	3.99066	4.35853	1.96019	1.88166	2.49326	1.88642	3.54449	4.92588	3.59341	3.49577
TG 50:3 -16:1	846.8	575.5	9.8063	9.1426	12.6987	14.1471	6.29769	5.94491	7.54217	6.76105	11.9658	18.543	15.7358	13.4759
TG 50:3 -18:1	846.8	547.5	9.80697	5.10801	7.92203	7.37467	3.50828	3.22987	4.20338	3.67159	6.43128	9.44678	7.92952	6.9552
TG 50:3 -18:2	846.8	549.5	9.80675	2.97957	4.6719	4.65354	2.11556	1.94323	2.55752	2.19262	3.73957	4.72501	3.49882	3.28709
TG 52:1	878.8	878.8	10.669	5.55496	7.16226	7.11599	6.20556	4.80367	6.46375	3.93125	11.3068	10.7019	13.5744	12.3722
TG 52:1 -16:0	878.8	605.6	10.6694	3.36259	4.47415	4.22364	3.72465	2.98082	4.16917	2.4813	6.86575	7.37943	8.18548	7.75289
TG 52:1 -18:0	878.8	577.5	10.6853	2.89658	4.06471	3.7594	3.48944	2.69398	3.85744	2.10172	6.40989	6.53945	8.16308	7.20911
TG 52:1 -18:1	878.8	579.5	10.6698	2.4286	3.30526	3.08241	2.65192	2.09713	2.97761	1.72575	4.82789	5.0567	6.10323	5.53736
TG 52:2	876.8	876.8	10.4038	119.199	140.997	143.936	110.4	99.0869	127.622	101.017	149.439	156.253	172.416	162.949
TG 52:2 -16:0	876.8	603.5	10.4041	62.9877	80.9631	76.4802	57.6823	52.6034	67.642	52.2923	87.042	101.986	99.9989	98.0384
TG 52:2 -18:0	876.8	575.5	10.4342	0.838899	1.30467	1.16958	0.804008	0.74196	0.883225	0.655913	1.15523	1.30621	1.53073	1.1854
TG 52:2 -18:1	876.8	577.5	10.4046	127.603	158.169	150.263	118.318	106.094	140.373	109.785	155.326	176.846	177.014	173.204
TG 52:2 -18:2	876.8	579.5	10.4484	0.21986	0.306529	0.309847	0.223604	0.211246	0.261496	0.159808	0.271492	0.31881	0.317746	0.275977
TG 52:3	874.8	874.8	10.1554	58.6019	90.4211	84.6538	46.887	40.3915	51.4467	44.8118	75.387	89.3083	107.692	84.096
TG 52:3 -16:0	874.8	601.5	10.1556	12.902	20.8088	18.6366	10.3776	9.50663	13.0058	10.4391	15.7679	19.1023	17.7722	15.4088
TG 52:3 -18:1	874.8	575.5	10.1559	46.3676	71.0404	60.5783	34.3435	30.502	40.2979	37.2984	56.0968	75.8947	87.6939	67.9831
TG 52:3 -18:2	874.8	577.5	10.1557	13.9788	20.6636	18.92	10.6975	9.48446	13.6426	11.0101	16.6209	20.51	18.8242	16.9545
TG 52:4	872.8	872.8	9.89148	9.15661	16.4906	14.8822	6.82354	5.7222	7.6432	6.94701	10.6638	13.3995	15.4706	11.3578
TG 52:4 -16:0	872.8	599.5	9.89188	1.0319	2.14798	1.91675	0.783898	0.766502	0.99717	0.882801	1.22346	1.58666	1.25219	1.08209
TG 52:4 -16:1	872.8	601.5	9.86183	2.46237	4.93463	4.11793	1.77103	1.55691	1.98748	1.92939	2.74811	4.06789	4.49121	2.93706
TG 52:4 -18:1	872.8	573.5	9.89225	3.38602	6.50475	5.67984	2.5309	2.14425	2.87236	2.72403	3.99221	5.66622	6.13149	4.38349
TG 52:4 -18:2	872.8	575.5	9.87688	3.54087	7.10628	6.18483	2.34278	2.32274	2.8794	2.79759	4.062	5.75569	5.26224	3.97513
TG 52:5	870.8	870.8	9.62708	1.21052	2.3057	2.10457	0.842228	0.839756	1.03669	0.997718	1.35217	1.71188	1.70502	1.24775
TG 52:5 -16:0	870.8	597.5	9.64232	0.0601954	0.14799	0.121825	0.0449447	0.0460909	0.0594752	0.0520922	0.0692875	0.0909312	0.0626999	0.0537584
TG 52:5 -16:1	870.8	599.5	9.58183	0.18993	0.41262	0.349738	0.122613	0.119713	0.156161	0.145429	0.192612	0.273608	0.243095	0.16949
TG 52:5 -18:2	870.8	573.5	9.61285	0.236493	0.567645	0.449708	0.151246	0.144514	0.178318	0.188303	0.220102	0.330705	0.296472	0.205373
TG 52:5 -18:3	870.8	575.5	9.64257	0.17731	0.379684	0.336536	0.112024	0.117809	0.143645	0.142665	0.193565	0.269547	0.22629	0.174194
TG 54:2	904.8	904.8	10.7105	15.5482	22.6073	20.9753	14.8081	12.2076	15.2509	11.7661	26.1304	30.5547	43.6889	29.9015
TG 54:2 -18:0	904.8	603.5	10.7114	2.22258	4.69639	3.21182	2.1624	1.81869	2.29628	1.92058	3.63773	4.45276	9.50003	5.40431
TG 54:2 -18:1	904.8	605.6	10.711	8.68398	14.5491	11.4173	8.29627	6.77511	8.42342	6.77129	14.2223	18.3131	27.6874	17.4418
TG 54:3	902.8	902.8	10.4598	41.6672	70.4833	53.4312	35.4215	30.856	36.428	36.1974	54.6644	63.3817	116.978	70.0238
TG 54:3 -18:0	902.8	601.5	10.4752	0.56181	1.20835	0.835716	0.469516	0.411895	0.536236	0.437389	0.587848	0.709689	1.1011	0.647937
TG 54:3 -18:1	902.8	603.5	10.4456	54.2018	104.123	70.8012	47.4283	40.0162	52.1903	50.6734	72.838	95.4513	149.785	100.736
TG 54:3 -18:2	902.8	605.6	10.4748	0.799598	1.51105	1.19509	0.696735	0.627247	0.743067	0.618612	0.914772	1.18772	1.41317	0.899558
TG 54:4	900.8	900.8	10.1958	15.0914	31.6551	23.1533	12.5909	10.7093	12.0166	12.4363	18.8407	23.7183	37.9468	21.456
TG 54:4 -18:1	900.8	601.5	10.1961	10.5461	23.5443	15.6627	8.14271	7.34151	9.28163	9.435	11.874	16.1981	23.5542	13.8968
TG 54:4 -18:2	900.8	603.5	10.196	4.69235	10.686	7.32671	3.64021	3.07728	3.92756	4.27001	5.56335	7.47575	11.4225	6.62942
TG 54:5	898.8	898.8	9.93222	2.81911	7.15407	5.06401	2.52186	2.31222	2.74962	2.77874	3.4748	4.77964	6.36215	3.86182
TG 54:5 -18:1	898.8	599.5	9.9328	0.859092	2.27744	1.54246	0.629026	0.581526	0.743941	0.731067	0.887659	1.26208	1.57718	0.893883
TG 54:5 -18:2	898.8	601.5	9.93262	0.700454	1.97928	1.30581	0.495233	0.439962	0.566191	0.612486	0.701292	0.974463	1.28044	0.705083
TG 54:5 -18:3	898.8	603.5	9.96172	0.224865	0.572637	0.38932	0.170079	0.152344	0.194014	0.203187	0.259921	0.345869	0.495927	0.290035
TG 54:6 -18:3	896.8	601.5	9.6824	0.0364722	0.108112	0.0735594	0.025327	0.0211631	0.0276061	0.0313631	0.0306492	0.0495751	0.054104	0.0301061
TG 54:6 -20:4	896.8	575.5	9.81525	0.0938673	0.298798	0.236989	0.0698954	0.0937683	0.127354	0.103142	0.139111	0.20935	0.153991	0.110458
TG 54:6 -20:5	896.8	577.5	9.82973	0.0396226	0.0960405	0.103713	0.024914	0.0383993	0.0501327	0.0346425	0.0474548	0.0671189	0.0390164	0.0387575
TG 54:7 -18:2	894.8	597.5	9.35785	0.00575389	0.0182529	0.0127052	0.00355957	0.00459929	0.00608194	0.00548491	0.0050841	0.00625063	0.00468205	0.00374713
TG 54:7 -18:3	894.8	599.5	9.3871	0.00378654	0.00991821	0.00684334	0.0020749	0.0027889	0.00320535	0.00299589	0.00263693	0.00406157	0.0041261	0.00259744
TG 56:5 -20:4	926.8	605.6	10.414	0.0477036	0.144546	0.0908802	0.0311614	0.0462459	0.0739338	0.057109	0.0351054	0.0476027	0.0553129	0.0340509
TG 56:6 -20:4	924.8	603.5	10.1355	0.106704	0.383866	0.229005	0.0864668	0.108587	0.124814	0.124191	0.111143	0.171692	0.274572	0.122461
TG 56:6 -22:4	924.8	575.5	10.077	0.0113784	0.0462533	0.0314379	0.0112541	0.0153422	0.0203023	0.0157746	0.0200162	0.0343497	0.0351254	0.0187344
TG 56:7 -20:4	922.8	601.5	9.85723	0.0264046	0.100398	0.0684965	0.0194065	0.023811	0.0314896	0.029502	0.0272741	0.0433359	0.0426655	0.0248382
TG 58:9 -22:6	946.8	601.5	9.72382	0.0157507	0.0974739	0.0565273	0.0106352	0.0156615	0.0158854	0.0198767	0.0122063	0.0181543	0.0226644	0.0101857
Figure 5C
Name	Precursor Ion	Product Ion	RT	Genotype
				2afl/fl_1	2afl/fl_2	2afl/fl_3	2afl/fl_4	2afl/fl_5	2afl/fl_6	L2aKO_1	L2aKO_2	L2aKO_3	L2aKO_4	L2aKO_5
AcylCarn 12:0	344.3	85.1	1.03232	0.00158878	0.00109481	0.00215272	0.00164377	0.0025919	0.00263465	0.00218961	0.00157423	0.00233946	0.00185575	0.00158123
AcylCarn 14:0	372.3	85.1	1.58477	0.00460723	0.0035503	0.00674728	0.0060082	0.00773603	0.00828385	0.00681285	0.00586866	0.00757987	0.00709927	0.00606423
AcylCarn 16:0	400.4	85.1	2.09025	0.0102539	0.00905079	0.0156086	0.0142028	0.0153992	0.0153916	0.0137494	0.0134015	0.0158095	0.0163961	0.0139007
AcylCarn 18:0	428.4	85.1	2.51992	0.0027591	0.00246951	0.00331113	0.00363473	0.00352006	0.0033544	0.00315985	0.00344526	0.00347999	0.00414247	0.00360637
AcylCarn 18:1	426.4	85.1	2.19273	0.00949292	0.0105274	0.0225471	0.0194292	0.0185993	0.0177372	0.0183676	0.0169482	0.026065	0.0226875	0.0197847
AcylCarn 18:2	424.3	85.1	1.88187	0.000768927	0.00108406	0.00207152	0.00177715	0.00139085	0.00165941	0.00170631	0.00132651	0.00178048	0.00153762	0.00136747
CE 16:0	642.6	369.3	10.6053	43.0886	46.0686	50.3403	52.2505	45.6213	54.3614	48.347	58.6386	49.334	49.7108	61.9368
CE 16:1	640.6	369.3	10.2373	652.906	429.326	701.782	700.069	601.148	624.468	742.226	920.524	853.077	733.416	691.61
CE 18:0	670.7	369.3	10.9603	1.04333	1.37076	1.42109	1.16651	0.927594	1.24065	1.17675	1.04002	0.927653	0.884561	0.958485
CE 18:1	668.6	369.3	10.6193	1638.41	1745.78	1951.58	1885.34	1488.4	1570.1	2107.94	2433.68	2021.18	1931	2195.36
CE 18:2	666.6	369.3	10.2954	5847.15	3878.45	6203.61	6345.8	5960.81	6336.36	5853.64	7795.51	7243.75	7236.15	7908.75
CE 18:3	664.6	369.3	9.98798	53.629	38.8612	56.241	75.3831	68.9592	72.7384	60.8113	101.326	94.3528	83.2059	96.6166
CE 20:3	692.6	369.3	10.3679	469.959	369.004	544.203	761.319	654.075	634.972	717.912	1102.68	1170.36	935.219	1347.47
CE 20:4	690.6	369.3	10.1189	4272.33	3736.9	4958.17	7288.6	5874.19	5882.83	6799.15	8581.41	8164.68	8663.6	10759.5
CE 20:5	688.6	369.3	9.81117	186.615	126.685	200.202	232.367	202.687	202.897	203.852	271.304	216.869	220.398	246.691
CE 22:4	718.7	369.3	10.4405	4.22695	3.58381	4.22808	5.17842	4.23597	5.50903	4.93372	6.59618	6.08066	5.84755	5.98391
CE 22:5	716.6	369.3	10.1477	86.1866	77.9401	88.6384	135.797	110.794	113.354	139.471	185.295	180.588	151.192	190.893
CE 22:6	714.6	369.3	9.97228	1182.73	1130.81	1216.27	1491.13	1321.59	1426.58	1459.55	1569.43	1373.68	1464.88	1899.94
CE 24:4	746.7	369.3	10.78	0.225647	0.319086	0.224153	0.166978	0.225002	0.181164	0.334717	0.183927	0.193477	0.137149	0.247297
CE 24:5	744.7	369.3	10.5283	0.589331	0.717339	0.490936	0.561338	0.364651	0.511208	0.518975	0.442188	0.499472	0.325452	0.335166
Cer d16:1/22:0	594.7	236.4	7.0585	0.00124417	0.00104108	0.00115901	0.0016115	0.00245821	0.00150201	0.000933904	0.00151904	0.00242185	0.0011599	0.00160044
Cer d17:1/24:0	636.6	250.4	7.94332	0.00321928	0.00397493	0.00430962	0.00468339	0.00502037	0.0043737	0.00337013	0.00443796	0.00406143	0.00434298	0.0028402
Cer d18:0/22:0	624.6	284.3	7.8268	0.0186378	0.010375	0.0183748	0.0203062	0.0283317	0.0183757	0.0161813	0.0235558	0.0267635	0.0293108	0.0340989
Cer d18:0/24:0	652.7	284.3	8.38378	0.014425	0.0103876	0.0173299	0.0193193	0.0181156	0.0103125	0.0112853	0.0176523	0.0216242	0.0185341	0.0208114
Cer d18:0/24:1	650.6	284.3	7.83427	0.00899053	0.0100293	0.011059	0.0196134	0.0178247	0.00929892	0.0133838	0.0233199	0.018081	0.0198612	0.0216427
Cer d18:1/16:0	538.5	264.3	5.6543	0.0153081	0.013027	0.0144937	0.0155988	0.0163349	0.020042	0.0135726	0.0231884	0.0235562	0.0177852	0.0253166
Cer d18:1/18:0	566.6	264.3	6.33342	0.00214344	0.0022019	0.00273969	0.00299598	0.0037009	0.00264798	0.00266958	0.00517478	0.0055393	0.00412385	0.00577131
Cer d18:1/22:0	622.6	264.3	7.61958	0.0716798	0.065199	0.0891152	0.116254	0.119598	0.110945	0.0660459	0.10763	0.11147	0.095861	0.121785
Cer d18:1/23:0	636.6	264.3	7.91278	0.035619	0.0362711	0.0439984	0.0437916	0.0461999	0.0407298	0.036381	0.0479942	0.0451265	0.0407613	0.0471644
Cer d18:1/24:0	650.6	264.3	8.19232	0.0619406	0.0700196	0.0767514	0.0746268	0.0780546	0.0774171	0.0595092	0.0872461	0.074322	0.0729193	0.0727759
Cer d18:1/24:1	648.6	264.3	7.62733	0.0674073	0.0702801	0.0806352	0.099729	0.0915573	0.0845931	0.0791703	0.118545	0.123726	0.108591	0.131431
Cer d18:2/22:0	620.6	262.3	7.15997	0.00717339	0.00556344	0.00858225	0.00979972	0.0132273	0.0109744	0.00592595	0.00761218	0.010216	0.00703206	0.00924488
Cer d18:2/23:0	634.6	262.3	7.46963	0.00294251	0.00398634	0.00388994	0.00471264	0.00475779	0.00415077	0.00405602	0.00455842	0.00393661	0.0034494	0.00461855
Cer d18:2/24:0	648.6	262.3	7.76207	0.00557392	0.00700315	0.00684508	0.00675103	0.00707931	0.00665281	0.00581679	0.0084686	0.00660905	0.00634004	0.00570428
Cer d18:2/24:1	646.6	262.3	7.15522	0.00610444	0.00560908	0.00652287	0.00876147	0.00815953	0.00820708	0.00714717	0.00951975	0.0112128	0.00900304	0.0100242
Cer m18:0/22:0	608.6	268.4	8.18623	0.000687908	0.000544857	0.00071894	0.00066708	0.000799275	0.000682723	0.000336957	0.000866846	0.000635869	0.000562924	0.000698283
Cer m18:0/23:0	622.6	268.4	8.45285	0.000281681	0.000416551	0.000268459	0.000278306	0.000248271	0.000305854	0.000230453	0.000384745	0.000268535	0.000372226	0.000329639
Cer m18:0/24:0	636.6	268.4	8.702	0.000386732	0.00048675	0.000443194	0.000509785	0.00041882	0.000480052	0.000442036	0.000564484	0.000372288	0.000395762	0.000442853
Cer m18:0/24:1	634.6	268.4	8.18197	0.000679727	0.000933787	0.000811976	0.000730416	0.00058924	0.000530424	0.000784024	0.000750228	0.00074899	0.000834315	0.000659124
Cer m18:1/22:0	606.6	266.4	7.72622	0.000736726	0.000806436	0.000984777	0.000958451	0.00106636	0.000849318	0.000509736	0.000996592	0.000795853	0.000667482	0.00139218
Cer m18:1/24:0	634.6	266.4	8.2864	0.000387864	0.000430977	0.000586019	0.0005692	0.0007316	0.00057976	0.000485661	0.000760005	0.000668933	0.000731924	0.000611644
Cer m18:1/24:1	632.6	266.4	7.7225	0.00049249	0.000403885	0.000609248	0.000690945	0.000745121	0.000795932	0.000495891	0.00103339	0.00129049	0.000776214	0.000902907
COH 161	369.4	161.2	4.77185	96.8643	85.7288	129.96	119.794	116.135	112.597	107.219	130.961	121.859	100.736	121.262
DG 32:1 -16:0	584.5	311.2	6.27368	0.0149958	0.0151532	0.0141177	0.00944892	0.0106208	0.0149475	0.014799	0.013378	0.0124205	0.0118538	0.0152808
DG 32:1 -16:1	584.5	313.3	6.28815	0.0222674	0.0181522	0.0189236	0.0153759	0.0155387	0.0217065	0.0248845	0.0165789	0.023744	0.012432	0.023254
DG 34:1 -16:0	612.6	339.3	6.9221	0.0877579	0.0764766	0.082223	0.0701205	0.0524541	0.0866053	0.0883089	0.0861456	0.0827525	0.0633731	0.0870205
DG 34:1 -18:1	612.6	313.3	6.92242	0.0959296	0.0863446	0.0936564	0.0736897	0.0702993	0.0968607	0.102282	0.0885972	0.0826802	0.0665118	0.117323
DG 34:2 -16:0	610.5	337.3	6.46422	0.0183233	0.0183341	0.0158047	0.0155092	0.0117213	0.0160955	0.0174723	0.0140801	0.012594	0.0135141	0.0184305
DG 34:2 -16:1	610.5	339.3	6.43423	0.0422387	0.0346775	0.0457564	0.0331585	0.0286772	0.0395861	0.041771	0.0351725	0.0334315	0.0286206	0.0371914
DG 34:2 -18:1	610.5	311.2	6.40577	0.0400621	0.0278227	0.0415027	0.0283094	0.0188477	0.0374653	0.031003	0.031878	0.0366683	0.023408	0.040115
DG 34:2 -18:2	610.5	313.3	6.44973	0.0240018	0.0227399	0.0184551	0.0134944	0.0178391	0.0241101	0.0286415	0.0182611	0.0175436	0.0158832	0.0208674
DG 36:1 -18:0	640.6	339.3	7.55495	0.0182903	0.0170534	0.0123957	0.0146936	0.00984818	0.0134427	0.0176204	0.0132909	0.0129851	0.010696	0.0196019
DG 36:1 -18:1	640.6	341.3	7.53973	0.012332	0.0105071	0.012651	0.0104048	0.012866	0.0140432	0.0150147	0.013155	0.014992	0.01089	0.0193649
DG 36:2 -18:0	638.6	337.3	7.09783	0.00641777	0.00601827	0.00357894	0.00354065	0.00211152	0.00444458	0.00462525	0.00382203	0.00258585	0.00324786	0.00514776
DG 36:2 -18:1	638.6	339.3	7.02335	0.302693	0.265693	0.332993	0.262792	0.186143	0.320506	0.341868	0.296274	0.285544	0.193438	0.339258
DG 36:2 -18:2	638.6	341.3	7.1119	0.00319868	0.00569848	0.00562682	0.00491243	0.00366456	0.00334109	0.00612853	0.00502849	0.00348382	0.00349282	0.00359319
DG 36:3 -18:1	636.6	337.3	6.55123	0.0294111	0.0341126	0.0397661	0.0344254	0.0168603	0.0288078	0.0411648	0.0283559	0.0203075	0.0216558	0.0284712
DG 36:3 -18:2	636.6	339.3	6.55097	0.0315635	0.0311679	0.0399365	0.0355101	0.0228864	0.0340535	0.042047	0.0324169	0.031186	0	0.0371717
DG 36:4 -18:2	634.5	337.3	6.04957	0.00552315	0.00783971	0.00909312	0.00756093	0.00716737	0.00745164	0.0113239	0.00569305	0.00642451	0.00464012	0.0052024
DG 36:4 -20:4	634.5	313.3	6.3742	0.00243409	0.0039492	0.00244775	0.00366942	0.00285603	0.00193412	0.00372223	0.00217261	0.00186355	0.00204893	0.00305832
DG 38:4 -20:4	662.6	341.3	7.05087	0.00569581	0.0043442	0.00565531	0.00253283	0.00283246	0.00411454	0.00315566	0.00268926	0.00330578	0.00257423	0.00419247
DG 38:5 -20:4	660.6	339.3	6.49052	0.00670802	0.0101157	0.00565015	0.0116114	0.00925464	0.00828744	0.00962931	0.0135802	0.0112446	0.00649786	0.014168
GM3 d18:1/16:0	1153.7	264.3	3.80893	0.0186815	0.0202288	0.0228659	0.0231577	0.0269308	0.0294452	0.0250087	0.0322019	0.0300453	0.0340908	0.0327543
GM3 d18:1/18:0	1184.8	264.3	4.29883	0.01591	0.0314803	0.0168854	0.011882	0.0174349	0.0218134	0.0230417	0.0203608	0.0201455	0.0267138	0.0179535
Hex1Cer d18:1/16:0	700.6	264.3	4.96172	0.0569192	0.0530631	0.0599856	0.0756655	0.0695431	0.0699342	0.0639575	0.105395	0.094535	0.0935493	0.107084
Hex1Cer d18:1/22:0	784.7	264.3	6.91602	0.17079	0.142284	0.203927	0.308903	0.249263	0.210142	0.157625	0.294646	0.289229	0.263367	0.250631
Hex1Cer d18:1/24:0	812.7	264.3	7.51987	0.0502354	0.0539613	0.0597644	0.0656321	0.0623858	0.055708	0.0572059	0.0824401	0.0725013	0.068423	0.0605468
Hex1Cer d18:1/24:1	810.7	264.3	6.91417	0.0970629	0.0926906	0.119806	0.155606	0.126921	0.113707	0.111876	0.184033	0.195255	0.173729	0.18806
Hex1Cer d18:2/24:0	810.7	262.3	7.06268	0.00419606	0.00441034	0.0050017	0.00685466	0.00515057	0.00561355	0.0057801	0.00699984	0.0054974	0.00630145	0.00635552
Hex2Cer d18:1/16:0	862.6	264.3	4.70172	0.00657254	0.00443701	0.00538182	0.00553406	0.00614106	0.00824168	0.00462511	0.00807754	0.00651873	0.00586198	0.00615065
Hex2Cer d18:1/24:1	972.7	264.3	6.57223	0.00247272	0.0024157	0.00263377	0.00270185	0.00213772	0.00260863	0.0026462	0.00302008	0.0020912	0.00248191	0.00190232
LPC 14:0	468.3	184.1	1.65542	0.196662	0.147155	0.187716	0.235151	0.206354	0.205134	0.194341	0.216752	0.214867	0.207455	0.222263
LPC 15:0	482.3	184.1	1.90698	0.211648	0.169192	0.218602	0.243706	0.219105	0.226267	0.222916	0.222888	0.220493	0.232564	0.240741
LPC 16:0	496.3	184.1	2.15797	22.768	16.6441	21.9425	26.8118	24.5544	23.4849	23.9815	30.5039	31.6974	30.2787	35.0571
LPC 16:1	494.3	184.1	1.78718	1.29494	0.955651	1.50501	1.5469	1.37798	1.37354	1.51098	1.83629	1.85439	1.60423	1.77985
LPC 17:0	510.4	184.1	2.36448	0.445062	0.34829	0.419157	0.456741	0.420816	0.393467	0.472618	0.487731	0.459294	0.51244	0.52224
LPC 18:0	524.4	184.1	2.5711	6.90785	5.6361	6.49948	8.87974	7.66209	7.04179	6.98981	9.7919	9.58414	10.0745	11.7434
LPC 18:1	522.4	184.1	2.24423	17.118	12.1086	19.4236	24.2069	18.7738	19.5418	22.3753	31.4304	31.3903	27.1841	34.04
LPC 18:2	520.3	184.1	1.933	13.8535	9.38864	16.9163	19.5949	15.376	17.7561	14.5958	20.469	17.4617	17.6059	18.9897
LPC 18:3	518.3	184.1	1.6524	0.120273	0.10182	0.149261	0.188412	0.16098	0.179172	0.144822	0.202004	0.192516	0.171191	0.195747
LPC 20:1	550.4	184.1	2.614	0.275184	0.186477	0.251907	0.302686	0.24443	0.222566	0.314598	0.328107	0.36116	0.332506	0.405926
LPC 20:3	546.4	184.1	2.09397	2.30602	1.73749	2.6676	3.38001	2.47825	2.61786	3.11285	4.36561	4.40922	3.81203	4.96178
LPC 20:4	544.3	184.1	1.91618	2.54345	2.49317	3.4136	4.69924	3.23523	3.45299	4.2349	4.97827	4.97038	5.14362	6.09383
LPC 20:5	542.3	184.1	1.63507	0.109994	0.0877921	0.14422	0.147901	0.120258	0.137805	0.115904	0.154978	0.116842	0.131111	0.126815
LPC 22:5	570.4	184.1	2.00362	0.154582	0.131232	0.188361	0.270796	0.203847	0.222153	0.280144	0.389474	0.382276	0.303739	0.434778
LPC 22:6	568.3	184.1	1.8557	1.27198	1.27	1.64859	1.87338	1.52542	1.68555	1.83875	2.0557	1.88704	1.8615	2.28819
LPC-O 16:0	482.4	104.1	2.35178	0.10125	0.0823647	0.0914092	0.108418	0.100881	0.0905026	0.107924	0.10929	0.116786	0.121476	0.124336
LPC-O 18:1	508.4	104.1	2.4246	0.0527684	0.0399195	0.0449312	0.0540855	0.0558837	0.0458843	0.0565487	0.0613573	0.0710729	0.0498974	0.0638876
LPC-O 22:6	554.4	104.1	2.15257	0.0285107	0.0249497	0.0311229	0.0339078	0.032923	0.0291807	0.0322059	0.0383949	0.0342806	0.039724	0.0398411
LPC-P 16:0	480.4	104.1	2.33818	0.00374327	0.00346206	0.00378167	0.00469741	0.00426009	0.00365817	0.00510769	0.00420086	0.00495178	0.00468258	0.00482988
LPE 16:0	454.3	313.3	2.20657	0.22867	0.196725	0.218474	0.212218	0.210818	0.232449	0.223983	0.267577	0.241346	0.224144	0.253651
LPE 18:0	482.3	341.3	2.61992	0.275848	0.214377	0.249248	0.259908	0.247636	0.291604	0.258948	0.334702	0.314564	0.297154	0.3304
LPE 18:1	480.3	339.3	2.29417	0.331656	0.244938	0.315244	0.292719	0.327946	0.368713	0.374225	0.459808	0.455239	0.358765	0.37459
LPE 18:2	478.3	337.3	1.99765	0.692809	0.489445	0.595208	0.579742	0.652684	0.793467	0.500205	0.725043	0.597058	0.539572	0.470084
LPE 20:4	502.3	361.3	1.97932	0.785682	0.683977	0.775961	0.732931	0.756601	0.848044	0.863117	0.961347	0.983804	0.816934	0.809477
LPE 22:6	526.3	385.3	1.91738	0.490576	0.481319	0.509072	0.427163	0.448144	0.465254	0.566335	0.507541	0.49712	0.460977	0.424766
LPE-P 16:0	438.3	266.4	2.4004	0.00654045	0.0062547	0.005092	0.00633204	0.0047739	0.00640117	0.00627678	0.00918667	0.00653807	0.00824934	0.0059972
LPE-P 18:0	466.3	294.4	2.80192	0.00413595	0.00359014	0.00483138	0.00445081	0.00404358	0.00523859	0.00489146	0.00626341	0.00552257	0.00485957	0.00556627
PC 32:0	734.6	184.1	5.38453	0.724598	0.635549	0.73532	0.770849	0.827788	0.831119	0.811121	0.943137	0.921718	0.852917	0.968808
PC 32:1	732.6	184.1	4.81232	2.82965	1.9392	3.29399	3.17311	3.2329	3.7572	3.02333	3.77129	3.54543	2.84026	3.14618
PC 34:1	760.6	184.1	5.48457	38.9772	29.1675	41.5491	43.7104	44.5461	46.0464	42.8625	57.6604	57.78	47.152	57.453
PC 34:2	758.6	184.1	5.01563	40.8243	29.1833	46.2963	42.3452	45.0013	46.6255	35.8345	46.4402	41.362	41.6388	42.4508
PC 36:0	790.6	184.1	6.67858	0.0180286	0.0188426	0.0200618	0.0183293	0.0206962	0.0197348	0.0146826	0.0261691	0.0253123	0.019196	0.0250667
PC 36:1	788.6	184.1	6.17398	4.88089	3.92142	5.45068	6.89255	6.12839	6.54261	5.36665	9.02804	8.61627	7.0336	8.61149
PC 36:2	786.6	184.1	5.68717	22.1688	17.9081	24.7997	26.8577	24.9546	24.8197	22.1832	29.0896	26.0075	24.9442	26.6553
PC 36:3	784.6	184.1	5.20323	16.0543	11.282	16.9916	17.0714	16.2612	14.8075	16.3198	19.9021	18.8139	16.9279	19.3305
PC 36:4	782.6	184.1	4.95407	6.3486	6.42948	8.75649	9.40933	8.16755	9.29636	9.79028	10.0763	11.8479	10.8394	13.3341
PC 38:4	810.6	184.1	5.42102	2.95882	3.38079	3.45083	5.01164	4.12725	3.83998	3.90505	4.92991	5.21819	4.9113	6.07421
PC 38:5	808.6	184.1	5.026	2.59371	2.47099	2.95748	3.45796	3.02863	2.64624	3.7149	3.83628	4.08364	3.71374	4.52912
PC 38:6	806.6	184.1	4.79212	9.72141	10.1576	11.7355	12.392	12.5172	11.6533	11.9901	12.2162	12.6977	11.6554	13.7442
PC 40:6	834.6	184.1	5.47905	0.99035	1.23174	1.21242	1.34581	1.34915	1.3465	1.21178	1.2354	1.10888	1.23102	1.57315
PC 40:7	832.6	184.1	4.90822	1.07974	1.09179	1.20646	1.2674	1.14567	0.946844	1.38197	1.16985	1.2276	1.12309	1.38609
PC 40:8	830.6	184.1	4.48253	0.099486	0.096881	0.123419	0.111328	0.110873	0.100088	0.122497	0.115553	0.111921	0.108783	0.127755
PC-O 32:0	720.6	184.1	5.85608	0.547411	0.407222	0.486229	0.599185	0.614825	0.551603	0.535809	0.533671	0.525499	0.55855	0.497244
PC-O 38:6	792.6	184.1	5.34867	0.56709	0.564855	0.522643	0.645734	0.680359	0.678535	0.599665	0.651822	0.661308	0.67495	0.681823
PC-P 32:0	718.5	184.1	5.75448	0.0789534	0.0716579	0.0745699	0.103336	0.0695082	0.103225	0.0988561	0.0819855	0.092586	0.0944658	0.0815818
PC-P 34:2	742.5	184.1	5.36912	0.214076	0.142218	0.167332	0.304932	0.24121	0.310794	0.181647	0.265273	0.272065	0.287469	0.213405
PC-P 36:3	768.6	184.1	5.39502	1.9331	1.44882	1.70856	2.21033	2.022	1.98039	1.91124	1.94597	2.16929	2.04978	2.06461
PC-P 36:4	766.5	184.1	5.27848	0.26825	0.288426	0.255525	0.39705	0.316127	0.440567	0.396199	0.383176	0.420823	0.475642	0.414994
PC-P 38:6	790.5	184.1	5.14418	0.129181	0.146944	0.134298	0.159839	0.168295	0.164154	0.173018	0.175744	0.171274	0.166801	0.182781
PE 34:1	718.5	577.5	5.60765	0.0343197	0.0232729	0.022644	0.0191491	0.0317334	0.0277213	0.030854	0.0364762	0.0409644	0.0270635	0.0341898
PE 34:2	716.5	575.5	5.13768	0.0799092	0.055279	0.0475516	0.0495507	0.0669628	0.0642078	0.0503773	0.0581965	0.0545455	0.0438787	0.0427984
PE 36:1	746.6	605.6	6.26618	0.0250079	0.0135333	0.0148337	0.0225529	0.032397	0.027175	0.0210282	0.0356092	0.0319835	0.0206247	0.0266156
PE 36:2	744.6	603.5	5.79518	0.161649	0.124232	0.098038	0.120312	0.165063	0.136638	0.0800659	0.145017	0.122625	0.106293	0.0956788
PE 36:3	742.5	601.5	5.25155	0.070602	0.0520117	0.0497275	0.0468326	0.0684104	0.0510506	0.0459397	0.0559456	0.0540832	0.03862	0.038301
PE 36:4	740.5	599.5	5.09065	0.103026	0.0975158	0.078055	0.0792829	0.102278	0.0945948	0.102084	0.118576	0.116975	0.0870589	0.107341
PE 38:4	768.6	627.5	5.7475	0.179232	0.186398	0.133643	0.144599	0.185632	0.1385	0.151301	0.179848	0.17092	0.143689	0.150548
PE 38:5	766.5	625.5	5.17555	0.107178	0.0951453	0.0762263	0.0772477	0.0873299	0.0608058	0.097425	0.0943616	0.0999666	0.0791433	0.0923703
PE 38:6	764.5	623.5	4.95585	0.0747907	0.0886022	0.0600296	0.0504424	0.0756551	0.0475458	0.0753719	0.0625706	0.0637476	0.0546778	0.0611572
PE 40:6	792.6	651.5	5.59802	0.0297182	0.0294846	0.0242998	0.0221823	0.033594	0.0233825	0.0320994	0.0340326	0.0321005	0.0231385	0.0205997
PE-P 16:0/18:1	702.5	339.3	5.98943	0.101516	0.058084	0.098324	0.121045	0.097343	0.132117	0.117816	0.139121	0.185886	0.127315	0.12114
PE-P 16:0/18:2	700.5	337.3	5.50615	0.14216	0.0587739	0.084034	0.11821	0.0771839	0.114071	0.0981862	0.105052	0.121186	0.119746	0.0805687
PE-P 16:0/20:4	724.5	361.3	5.42987	0.242947	0.253843	0.274421	0.284202	0.229892	0.263898	0.344207	0.277351	0.350371	0.319445	0.281674
PE-P 16:0/20:5	722.5	359.3	5.03395	0.0150012	0.0129636	0.0214096	0.0199188	0.0141092	0.0221395	0.0210188	0.0180451	0.024588	0.01574	0.0133125
PE-P 16:0/22:6	748.5	385.3	5.30995	0.461458	0.556842	0.495824	0.512345	0.448384	0.474893	0.611668	0.505558	0.663132	0.574942	0.516455
PE-P 18:0/18:1	730.5	339.3	6.63672	0.0683039	0.0459096	0.0590006	0.0923583	0.0912442	0.120346	0.0795083	0.105254	0.134156	0.115141	0.0983018
PE-P 18:0/18:2	728.5	337.3	6.16412	0.123519	0.0754563	0.114146	0.164366	0.124856	0.182631	0.109614	0.174894	0.164851	0.157801	0.124842
PE-P 18:0/20:4	752.5	361.3	6.08818	0.23972	0.221125	0.252763	0.367683	0.232056	0.314518	0.290309	0.331249	0.370172	0.340462	0.348248
PE-P 18:0/20:5	750.5	359.3	5.69183	0.0224661	0.0169073	0.0225717	0.0210731	0.0171034	0.0229272	0.0167496	0.023337	0.0285532	0.0227689	0.0195016
PE-P 18:0/22:6	776.5	385.3	5.95393	0.23926	0.272663	0.251834	0.260773	0.244068	0.249922	0.309168	0.308267	0.341621	0.284998	0.2765
PE-P 18:1/20:4	750.5	361.3	5.53017	0.0778575	0.0818609	0.081477	0.0857021	0.079157	0.0840319	0.0985408	0.0862605	0.133161	0.107935	0.101452
PE-P 18:1/22:6	774.5	385.3	5.37918	0.0884411	0.0950122	0.118018	0.0960517	0.0904791	0.0884477	0.0998121	0.0111759	0.112148	0.111233	0.0912374
PG 34:1	766.6	577.5	4.73487	0.0956009	0.0796343	0.0780422	0.0925848	0.135217	0.127073	0.0735827	0.173536	0.166198	0.106478	0.122628
PI 34:1	854.6	577.5	4.6726	0.980016	0.502932	1.04058	1.16296	1.10458	1.20502	0.707825	1.30797	1.06939	0.975914	0.875666
PI 34:2	852.6	575.5	4.1707	1.30347	0.784345	1.26025	1.11487	1.17664	1.32092	0.958667	1.19511	1.01532	0.965804	0.966077
PI 36:1	882.6	605.6	5.17067	0.52122	0.265419	0.493151	0.673873	0.614887	0.653708	0.333443	0.728977	0.686154	0.65541	0.594356
PI 36:2	880.6	603.5	4.74497	7.00429	4.19527	6.24305	6.40245	6.93529	7.27053	4.52189	7.11369	5.62483	6.2947	5.49559
PI 36:3	878.6	601.5	4.33208	3.60906	2.26758	3.46143	2.84095	3.19133	3.0629	3.0462	3.89966	3.44217	3.22582	3.48005
PI 36:4	876.6	599.5	4.1402	5.90364	4.33527	6.34307	5.51437	5.80304	6.36534	5.34276	6.81817	5.15596	5.62507	5.22349
PI 38:4	904.6	627.5	4.71478	92.8118	76.4706	94.5446	95.707	89.7866	91.5182	97.2231	101.806	96.0298	106.118	103.031
PI 38:5	902.6	625.5	4.24222	8.88331	7.46668	8.9072	6.33127	6.02746	5.54324	8.95586	6.79091	6.27854	7.12825	6.51693
PI 38:6	900.6	623.5	4.01943	0.798146	0.641196	0.822116	0.622992	0.618586	0.629664	0.638186	0.611992	0.566951	0.62682	0.55332
PI 40:5	930.6	653.6	4.75848	1.26372	0.965506	1.20317	1.10032	1.05664	0.968909	1.16737	1.09955	1.07536	1.20899	0.971599
PI 40:6	928.6	651.5	4.69973	0.793531	0.694782	0.874619	0.724368	0.656224	0.770573	0.732273	0.698649	0.625394	0.685947	0.681553
PS 38:4	812.5	627.5	4.77698	0.0765609	0.0182219	0.080236	0.019266	0.0327421	0.0260306	0.0313036	0.0311767	0.0382091	0.089502	0.0550751
SM 32:0	677.6	184.1	4.28098	0.00394105	0.00389269	0.0044411	0.00470725	0.00360939	0.00474735	0.00311358	0.00374859	0.00455002	0.00449325	0.00441432
SM 32:1	675.5	184.1	4.05593	0.213186	0.17987	0.229312	0.242497	0.219635	0.227582	0.208223	0.269053	0.239799	0.232839	0.241261
SM 32:2	673.5	184.1	3.60648	0.0281692	0.0189919	0.0261508	0.0303736	0.0260864	0.0264676	0.0263739	0.0315763	0.030433	0.0275117	0.0319144
SM 33:1	689.6	184.1	4.34055	0.311773	0.292711	0.332569	0.308662	0.322841	0.303507	0.326264	0.343156	0.350221	0.341252	0.313782
SM 34:0	705.6	184.1	4.91707	0.151444	0.143186	0.158025	0.167253	0.176074	0.145083	0.15482	0.187483	0.172154	0.169914	0.162663
SM 34:1	703.6	184.1	4.71075	7.32527	6.31576	7.29174	7.69274	7.47508	7.78768	4.41971	8.82261	7.87998	8.20915	7.46546
SM 34:2	701.6	184.1	4.1748	0.801596	0.667716	0.836716	0.957213	0.898732	0.900542	0.880063	0.977251	0.914892	0.92896	0.880947
SM 36:0	733.6	184.1	5.57622	0.0181575	0.0172606	0.029608	0.0143934	0.0187747	0.0266727	0.0234802	0.0206847	0.0217768	0.0135856	0.0202874
SM 36:1	731.6	184.1	5.32682	0.347975	0.363627	0.334543	0.372995	0.401877	0.389577	0.385704	0.432615	0.387978	0.43929	0.411825
SM 36:2	729.6	184.1	4.78347	0.582497	0.566373	0.581384	0.609976	0.676457	0.644765	0.646719	0.731561	0.678228	0.679772	0.680011
SM 38:1	759.6	184.1	6.0289	0.231866	0.194335	0.224748	0.239799	0.273451	0.248594	0.244149	0.279067	0.239281	0.194794	0.183714
SM 38:2	757.6	184.1	5.48545	0.179101	0.144258	0.157965	0.170864	0.171646	0.157585	0.191596	0.149638	0.166484	0.163889	0.152605
SM 40:1	787.7	184.1	6.67893	1.37137	1.16809	1.43403	1.38292	1.37457	1.32849	1.22966	1.34402	1.0756	1.16765	1.01648
SM 40:2	785.7	184.1	6.17503	1.6524	1.18751	1.53303	1.37004	1.32398	1.34208	1.52826	1.38923	1.18799	1.2951	1.33577
SM 41:1	801.7	184.1	7.01837	0.422018	0.37697	0.453376	0.308289	0.356971	0.332077	0.452061	0.396303	0.29374	0.340322	0.255677
SM 42:1	815.7	184.1	7.32715	0.39333	0.381321	0.463061	0.343082	0.325184	0.341621	0.429131	0.374428	0.322804	0.365524	0.261547
SM 42:2	813.7	184.1	6.6769	2.38713	2.26576	2.3022	2.18272	1.96558	1.9842	2.53453	2.36282	1.90927	2.25277	2.05536
SM 42:3	811.7	184.1	6.15845	0.829013	0.826957	0.92628	0.821609	0.784915	0.786157	1.03315	0.912297	0.772844	0.888916	0.833763
Sph d18:0	302.3	284.3	2.07622	0.000139279	0.000103796	0.000225574	0.000123138	9.27974e-05	9.48634e-05	6.69246e-05	0.000144082	0.000208942	0.000166286	0.000144075
Sph d18:1	300.3	282.3	1.95798	0.000435423	0.00029526	0.000255625	0.000276089	0.000367218	0.000278935	0.000211154	0.000206208	0.000385835	0.000419482	0.000358758
TG 48:1	822.8	822.8	10.0574	0.529926	0.449091	0.247554	0.204607	0.154182	0.340072	0.509447	0.242587	0.199172	0.170244	0.411883
TG 48:1 -14:0	822.8	577.5	10.0576	0.174865	0.181637	0.0810725	0.068367	0.0513028	0.122599	0.169476	0.0757949	0.0563943	0.0609292	0.150724
TG 48:1 -16:0	822.8	549.5	10.058	0.397898	0.34075	0.207253	0.170868	0.127948	0.291541	0.404174	0.210213	0.155458	0.148742	0.310054
TG 48:1 -16:1	822.8	551.5	10.0722	0.0812138	0.0533991	0.0466835	0.0445609	0.0340193	0.0594538	0.0793405	0.0531692	0.0452052	0.0343059	0.0691462
TG 48:1 -18:1	822.8	523.5	10.0581	0.236014	0.257691	0.0861681	0.0755142	0.0555479	0.141798	0.222601	0.0821281	0.061038	0.0657071	0.182115
TG 48:2	820.7	820.7	9.76488	0.337001	0.215456	0.192063	0.132829	0.0892119	0.206694	0.346454	0.134053	0.108298	0.0999832	0.173735
TG 48:2 -14:0	820.7	575.5	9.76515	0.0718691	0.0667319	0.0474823	0.0315651	0.0200166	0.0463629	0.0818364	0.0268218	0.0225066	0.0226839	0.0389537
TG 48:2 -16:0	820.7	547.5	9.7656	0.139284	0.0860344	0.0802317	0.0528555	0.0389312	0.0935576	0.145786	0.0651915	0.0461966	0.0413096	0.0731558
TG 48:2 -16:1	820.7	549.5	9.75067	0.167883	0.0893539	0.135102	0.0841434	0.0652516	0.126605	0.189933	0.0956917	0.0805882	0.0602034	0.0892864
TG 48:2 -18:1	820.7	521.4	9.75133	0.116045	0.0906061	0.0607683	0.0361415	0.025618	0.0709816	0.117345	0.036606	0.02916	0.028482	0.064168
TG 48:2 -18:2	820.7	523.5	9.76582	0.037743	0.0450202	0.000517943	0.00864008	0.00678925	0.0195907	0.0388373	0.00805417	0.0066716	0.00863157	0.0261938
TG 50:1	850.8	850.8	10.3772	1.13972	0.724693	0.710005	0.770836	0.548013	1.02652	1.08616	1.00861	0.798768	0.612324	1.20144
TG 50:1 -16:0	850.8	577.5	10.3775	1.21199	0.851481	0.81161	0.959689	0.706335	1.17778	1.21978	1.24687	0.978183	0.783277	1.38787
TG 50:1 -18:1	850.8	551.5	10.3777	0.636648	0.508134	0.39637	0.418045	0.303623	0.586002	0.653881	0.595587	0.425774	0.355138	0.672541
TG 50:2	848.8	848.8	10.1135	2.48903	1.31819	2.01431	1.64507	1.09503	2.13314	2.76993	2.02872	1.49812	1.16884	1.90838
TG 50:2 -16:0	848.8	575.5	10.1139	1.3637	0.777307	1.05861	0.896997	0.606701	1.18141	1.49076	1.16358	0.834614	0.690992	1.10715
TG 50:2 -16:1	848.8	577.5	10.0989	1.03536	0.524739	0.851387	0.718294	0.492064	0.876894	1.11614	0.91655	0.729492	0.582888	0.853745
TG 50:2 -18:1	848.8	549.5	10.0994	1.55504	0.972059	1.27376	0.963617	0.633845	1.3354	1.74827	1.17345	0.924851	0.737169	1.13317
TG 50:2 -18:2	848.8	551.5	10.1287	0.103161	0.102979	0.0510574	0.0517095	0.0457472	0.0862688	0.115538	0.0578833	0.0421352	0.0457448	0.0927193
TG 50:3	846.8	846.8	9.8209	0.526036	0.313266	0.425126	0.272959	0.189256	0.361222	0.560144	0.311375	0.238337	0.217157	0.29949
TG 50:3 -16:0	846.8	573.5	9.82137	0.0982052	0.0585661	0.0797813	0.056782	0.0410293	0.0776523	0.103727	0.063285	0.0449911	0.0401421	0.0551
TG 50:3 -16:1	846.8	575.5	9.8063	0.309794	0.194972	0.291179	0.189945	0.123459	0.24002	0.35157	0.238803	0.184274	0.148855	0.200979
TG 50:3 -18:1	846.8	547.5	9.80697	0.179866	0.132578	0.166681	0.104349	0.0626076	0.139902	0.224336	0.110651	0.0894568	0.0754493	0.109395
TG 50:3 -18:2	846.8	549.5	9.80675	0.11691	0.08918	0.0871627	0.0579797	0.0462419	0.0906472	0.144504	0.0635326	0.0395856	0.0413387	0.0635567
TG 52:1	878.8	878.8	10.669	0.276358	0.249509	0.170343	0.19435	0.142571	0.253533	0.296326	0.218902	0.18581	0.14397	0.324274
TG 52:1 -16:0	878.8	605.6	10.6694	0.162618	0.147801	0.0907515	0.104138	0.092903	0.155738	0.174279	0.13146	0.102352	0.0939012	0.173767
TG 52:1 -18:0	878.8	577.5	10.6853	0.165163	0.160304	0.0898729	0.10249	0.0871541	0.154493	0.165469	0.142831	0.105955	0.0907367	0.174474
TG 52:1 -18:1	878.8	579.5	10.6698	0.147842	0.142119	0.0801788	0.0844862	0.0762226	0.12067	0.15096	0.108098	0.0811355	0.0784205	0.147059
TG 52:2	876.8	876.8	10.4038	6.24156	3.53465	5.24358	4.79137	3.22909	6.10651	6.49695	6.6346	4.82396	3.81932	6.01997
TG 52:2 -16:0	876.8	603.5	10.4041	3.11846	2.03272	2.83649	2.47027	1.78171	3.48627	3.72461	3.54005	2.68043	2.11381	3.40972
TG 52:2 -18:0	876.8	575.5	10.4342	0.0646406	0.0615436	0.0450249	0.0457284	0.0345515	0.055276	0.0776786	0.0503572	0.0397659	0.0400364	0.0676043
TG 52:2 -18:1	876.8	577.5	10.4046	6.73011	4.18849	5.88202	5.17546	3.58204	6.89224	7.45903	7.24038	5.39419	4.12163	6.72391
TG 52:2 -18:2	876.8	579.5	10.4484	0.0298899	0.0319625	0.0147779	0.0137915	0.0130427	0.022107	0.0330981	0.0158144	0.0117991	0.010908	0.0240348
TG 52:3	874.8	874.8	10.1554	2.78535	1.82598	3.00912	2.32374	1.43123	2.71603	3.38211	2.54167	2.11977	1.72664	2.33851
[truncated: 64 more rows]

## Sheet: Figure 6
Figure 6D and E
Name	Precursor Ion	Product Ion	RT	Genotype
[truncated: 251 more rows]

## Sheet: Figure 7
Figure 7D and E
[truncated: 284 more rows]

[truncated: 3 more sheets: Supplemental Figure 5, Supplemental Figure 9, qPCR Primer]
