# Supplementary material for: Blood-derived lysophospholipid sustains hepatic phospholipids and fat storage necessary for hepatoprotection in overnutrition
Source: J Clin Invest. 2023 Sep 1;133(17):e171267. doi: 10.1172/JCI171267 (PMC10471173; doi:10.1172/JCI171267)
Supplement: Supporting data values [file jci-133-171267-s137.xlsx]

## Sheet: Figure 1
Figure 1B
2-weeks normal chow	NASH Diet
	2-weeks	4-weeks	8-weeks	16-weeks
0.708835	4.69777	17.8822	17.3159	6.54503
0.664633	7.89256	3.5069	17.3616	15.6575
0.682827	14.6108	2.17282	12.873	17.2707
3.10858	1.09729	10.0373	35.2544	9.40912
	14.2179	8.45538	3.49277	22.9163
	3.94376	4.31452	5.03943	16.5098
	4.70421	5.12816
Figure 1C
Healthy	Obese	NAFLD	NASH
79.0285	374.383	311.046	185.643
54.9382	132.098	430.056	297.839
94.7354	50.2319	307.279	34.1106
66.5188	138.531	86.0328	50.0038
62.0311	123.467	327.107	349.779
121.141	123.56	106.906	151.301
119.152	66.7827	72.6172	173.04
26.8487	122.695	664.25	165.253
169.924	168.55	92.466	182.283
127.624	438.906	304.222	4.75051
109.011	60.3671	702.943	221.439
130.312	85.4959	253.037	98.6634
126.565		83.2034	237.797
133.816		27.3157	100.867
		83.9486	161.941
			185.913

## Sheet: Figure 2
Figure 2D
Body Weight (g)			Fed Blood Glucose (mmol/L)			Hepatic TG (mg/g tissue)
2afl/fl	L2aKO		2afl/fl	L2aKO		2afl/fl	L2aKO
38.8	31.8		11	8.7		6.4	4.7
37.6	36		8.6	11.8		4.6	5.7
39.1	37.3		9.9	7.8		4.4	4.6
46.3	31.5		10.2	7.7		9.8	7.8
38.3	38.4		9.6	7.5		3.9	8.3
32.9	36.5		10.6	7.4		5.6	7.1
35.1	39.1		9.5	7.4		4.7	4.4
35.4	31.9		8	7.8		5.8	9.1
	39.5			9.9			10.2
	33.8			9.4			5.8
	41.9			12.7			9.8
Hepatic Hydroxyproline (mg/g tissue)			a-SMA+ (%)			Galectin-3+ (%)
2afl/fl	L2aKO		2afl/fl	L2aKO		2afl/fl	L2aKO
168.131	204.517		5.57667	3.28733		1.619	2.22733
127.98	179.423		5.147	6.30833		3.28167	2.259
158.72	207.026		2.71567	3.45433		0.928667	1.77433
179.423	335.634		1.30433	4.1		1.278	0.994667
174.404	197.616		2.01033	6.83633		0.815333	1.729
193.225	232.12		2.55133	6.61767		0.405	1.46133
186.951	272.271		2.62433	5.37433		0.958333	4.45567
137.39	207.026		1.443	6.97867		0.397667	2.57467
	228.356			3.50833			3.171
	229.611			7.16033			1.87167
	279.799			5.91233			1.37933

## Sheet: Figure 3
Figure 3C
pGL3-Mfsd2a		Vehicle			Dex
Mfsd2a-672		0.944148	1.03884	1.01701	2.72456	2.87601	2.79469
Mfsd2a-672-12A		0.948382	1.02764	1.02398	0.883527	0.894888	0.940317
Mfsd2a-672-5' cc-3' cc		1.00913	0.952066	1.0388	1.06638	1.07482	1.09198
Mfsd2a-646		0.988468	1.01844	0.993088	0.940789	0.958787	0.966981
pGL3-pro		0.920105	1.13065	0.949243	0.752898	0.702131	0.737214
Figure 3F
GRfl/fl	LGRKO
1.16356	0.059228
1.29654	0.020145
0.465142	0.0516557
0.661208	0.0435698
1.37916	0.0366441
1.56275
Figure 3G
GRfl/fl	LGRKO
0.581196	0.142446
1.91249	0.564093
1.69595	0.0135286
0.7894	0.0151849
1.29333	0.219294
1.37126	0.392091
0.378914	0.213932

## Sheet: Figure 4
Figure 4B
ALT (U/L)			Hepatic TG (mg/g tissue)
2afl/fl	L2aKO		2afl/fl	L2aKO
15.6	27.3		2.8	3.2
10	35.3		2.9	2.9
12.8	54.4		2.4	3.7
15.6	24.5		2.8	2.4
14.1	92		1.9	3.6
14.3	50.8		2.2	3.4
	42.9		1.7	3.1
				3.4
				2.9
				3.3
				2.9
				3.7
a-SMA+ (%)			Galectin-3+ (%)
2afl/fl	L2aKO		2afl/fl	L2aKO
1.00267	6.73		0.473667	3.998
3.20233	7.207		0.228	1.835
4.34833	6.89567		0.483667	2.10533
1.10367	9.03733		0.237333	5.022
1.26567	10.7523		0.456333	2.911
1.34967	5.14467		0.548333	5.87333
	5.79133			6.21133
Figure 4D
Process	Gene	Genotype
		2afl/fl_1	2afl/fl_2	2afl/fl_3	2afl/fl_4	L2aKO_1	L2aKO_2	L2aKO_3	L2aKO_4
Metabolism	Actnat2	-0.0494175	-0.717152	-1.28667	-0.63724	2.29054	-0.102034	0.111912	0.39006
	Angptl4	-1.26487	-1.42199	-0.120238	-0.0730178	1.37105	1.12916	0.942054	-0.562141
	DGKB	-0.59979	-0.986337	-1.73606	-0.403146	1.02682	0.833075	0.969267	0.896165
	Eno4	-0.868086	-1.30417	-0.517561	-0.449226	-0.376782	1.58959	1.48844	0.437795
	FADS1	-0.613027	0.857111	-1.89539	-1.06906	1.00113	0.302351	0.87684	0.540046
	FADS2	0.130131	0.641669	-1.59448	-1.75838	0.887245	0.243678	0.585339	0.864794
	G6PC	0.0615296	1.023	1.10998	0.666132	-1.40081	0.284169	0.0526886	-1.79669
	GPX7	-0.920338	-0.919173	-1.02326	-0.0233242	0.510682	-0.381135	0.651931	2.10462
	PCK1	-1.18731	-0.89216	0.439187	-1.06754	-0.482916	1.26753	1.58315	0.340054
	Pde4a	0.476292	0.174238	1.85579	-0.0783237	-0.889472	0.531059	-0.300653	-1.76893
	Pnpla1	-0.0488221	1.87745	0.872299	0.147271	-0.742256	0.0453229	-0.434051	-1.71721
Inflammation and immune response	Adgre1	-0.0483836	-0.911156	-0.109012	-0.924569	-0.243218	2.42283	0.327508	-0.514004
	B3galt1	-1.38721	-0.477082	-0.0427091	-1.04267	1.84608	1.16036	0.010459	-0.0672319
	Batf	-1.2224	-0.951156	0.257892	-1.51968	0.732476	0.73647	0.656985	1.30941
	Batf3	-0.69338	-1.61226	-0.482807	-0.915168	1.35079	1.08624	0.48743	0.779147
	C5ar1	-1.18358	-0.478385	-0.537716	-0.987654	2.0924	0.0228433	0.260051	0.812043
	Ccl2	-0.768331	0.145836	-0.54892	-1.13362	-0.19774	-0.571193	2.13365	0.940318
	Cd69	-1.70192	-0.0687573	-0.831194	-0.966315	0.806745	1.12485	0.487595	1.149
	Cd83	-0.098888	-1.21788	-1.34026	-0.471485	1.43105	0.648466	1.38176	-0.332764
	Clec4n	0.0213999	-1.21374	-0.164897	-1.44887	-0.605446	0.983767	1.45733	0.970454
	Cxcl13	-1.15648	-0.20484	-0.517405	-0.452826	0.797686	2.28382	-0.460067	-0.289888
	Hpgd	-0.69421	0.639244	-1.84812	-0.520407	0.854821	-0.492954	0.628196	1.43343
	Il23a	-0.939171	-0.616507	-0.573747	-0.680449	0.0593563	0.970912	2.19671	-0.417099
	Lcn2	-0.131706	-1.34969	-0.212067	-0.576786	1.31937	-0.670796	1.87801	-0.256339
	Ly6d	-0.440048	-0.368371	-0.271591	-0.592316	-0.116865	-0.384856	2.62342	-0.449376
	Plcg2	-0.920072	-1.48122	0.16146	-0.241905	1.13737	1.47141	0.775568	-0.902604
	Plscr1	-0.289986	-0.306398	-1.17593	-1.31416	0.192656	0.373632	2.08465	0.435541
	Syk	0.41162	-1.66675	-0.955273	-0.88495	0.543379	1.30469	1.16285	0.0844423
	Tifa	-1.10767	-0.259233	-1.11522	-0.460562	0.745214	1.15802	-0.666333	1.70578
	Tlr2	-1.36731	-1.19191	-1.17193	0.558778	0.789358	1.05481	1.11487	0.213332
Fibrosis	Col1a1	0.251042	-1.16989	-0.390696	-1.27493	1.52255	-0.168556	1.53356	-0.303071
	Gbp2	-0.0939581	-1.53369	0.150891	-1.31386	1.87263	0.440044	0.0448561	0.433095
	Lgals3	-0.458681	-0.865583	-0.279766	-0.558836	-0.147455	-0.377176	2.5426	0.1449
	Mmp13	-0.24734	-0.455191	-1.08063	-1.08063	0.840806	-0.439125	2.08702	0.375089
	Pdgfb	-0.688102	-0.600729	-0.959923	-1.26426	1.8262	0.521824	1.00671	0.158285

## Sheet: Figure 5
Figure 5A
Lipid	Log2 FC	-Log10(p-value)
Cer d16:1/22:0	-0.56008	1.55196
Cer d17:1/24:0	-0.49801	1.62016
Cer d18:1/22:0	-0.56192	1.55608
Cer d18:1/24:0	-0.59051	1.7094
Cer d18:2/22:0	-0.61166	1.7701
Cer d18:2/24:0	-0.57934	1.91494
Cer m18:1/22:0	-0.51633	1.45077
DG 32:1 -16:1	1.1214	1.32401
GM3 d18:1/18:0	-0.9651	1.4838
LPE 18:2	-0.89126	1.40613
PC 36:0	-0.67941	1.34846
PC 36:2	-0.87161	1.76466
PC 40:6	-0.62897	1.30224
PE 34:2	-0.88597	1.98785
PE 36:2	-0.66743	1.60474
PE 36:3	-0.78883	1.72106
PE 38:6	-0.57087	1.69378
PE 40:6	-0.82123	2.25954
PE-P 18:0/20:4	-0.55215	1.54995
PI 34:1	-0.54478	1.43467
PI 34:2	-0.89017	1.94738
PI 36:4	-0.62139	1.3269
PI 40:6	-0.66128	1.82988
SM 36:1	-0.58487	1.35202
SM 38:1	-0.62081	1.37041
SM 40:1	-0.75615	1.66871
SM 42:1	-0.69507	1.57222
TG 50:1 -16:0	0.75499	1.33566
AcylCarn 12:0	-0.14607	0.114804
AcylCarn 14:0	0.59642	0.279404
AcylCarn 16:0	-0.31896	0.63441
AcylCarn 18:0	-0.19493	0.352692
AcylCarn 18:1	0.17609	0.376971
AcylCarn 18:2	0.20624	0.401751
CE 16:0	-0.73308	0.851147
CE 16:1	-1.23884	0.917674
CE 18:0	-0.82919	1.1082
CE 18:1	-0.83714	0.876162
CE 18:2	-1.37373	0.929342
CE 18:3	-1.15695	1.17765
CE 20:3	-0.68434	0.875454
CE 20:4	-0.44039	0.958447
CE 20:5	-0.59692	0.809375
CE 22:4	-0.42543	0.675495
CE 22:5	-0.269	0.238745
CE 22:6	-0.40301	0.511284
CE 24:4	-0.20226	0.157524
CE 24:5	-1.05908	0.80623
Cer d18:0/22:0	-0.38591	0.637911
Cer d18:0/24:0	-0.40729	1.09968
Cer d18:0/24:1	-0.2779	0.483627
Cer d18:1/16:0	-0.09038	0.189532
Cer d18:1/18:0	0.13483	0.229649
Cer d18:1/23:0	-0.57407	1.25707
Cer d18:1/24:1	-0.09081	0.191191
Cer d18:2/23:0	-0.60029	1.26975
Cer d18:2/24:1	-0.09039	0.179561
Cer m18:0/22:0	0.02672	0.039743
Cer m18:0/23:0	0.06323	0.097098
Cer m18:0/24:0	0.26283	0.521317
Cer m18:0/24:1	0.59248	1.06582
Cer m18:1/24:0	-0.23105	0.464904
Cer m18:1/24:1	0.21638	0.303464
COH 161	-0.29401	0.538478
DG 32:1 -16:0	1.10055	1.27984
DG 34:1 -16:0	1.56001	1.29776
DG 34:1 -18:1	1.56373	1.25814
DG 34:2 -16:0	0.81205	0.935647
DG 34:2 -16:1	1.31618	1.17522
DG 34:2 -18:1	1.25256	1.22252
DG 34:2 -18:2	0.78292	0.927216
DG 36:1 -18:0	1.40834	1.06953
DG 36:1 -18:1	1.33669	1.09957
DG 36:2 -18:0	0.58762	0.650795
DG 36:2 -18:1	1.28402	1.1346
DG 36:2 -18:2	0.66694	0.783475
DG 36:3 -18:1	0.65447	0.752358
DG 36:3 -18:2	0.69835	0.785012
DG 36:4 -18:2	0.24786	0.280418
DG 36:4 -20:4	1.13528	0.982084
DG 38:4 -20:4	0.37016	0.379457
DG 38:5 -20:4	0.85763	0.745812
GM3 d18:1/16:0	-0.28567	0.645324
Hex1Cer d18:1/16:0	-0.03616	0.060464
Hex1Cer d18:1/22:0	-0.19763	0.310558
Hex1Cer d18:1/24:0	-0.11972	0.251763
Hex1Cer d18:1/24:1	0.32795	0.5542
Hex1Cer d18:2/24:0	-0.01834	0.017439
Hex2Cer d18:1/16:0	-0.43648	0.47992
Hex2Cer d18:1/24:1	0.10881	0.123265
LPC 14:0	-0.49181	1.13219
LPC 15:0	-0.68719	1.21582
LPC 16:0	-0.15969	0.248836
LPC 16:1	-0.32031	0.425469
LPC 17:0	-0.48986	1.08192
LPC 18:0	-0.25891	0.555437
LPC 18:1	-0.00375	0.004439
LPC 18:2	-0.4876	0.822461
LPC 18:3	-0.2375	0.318529
LPC 20:1	-0.17363	0.241321
LPC 20:3	0.01627	0.020258
LPC 20:4	0.03609	0.052944
LPC 20:5	-0.63649	0.875268
LPC 22:5	0.39703	0.819494
LPC 22:6	-0.31954	0.605688
LPC-O 16:0	-0.09707	0.129703
LPC-O 18:1	-0.12976	0.185046
LPC-O 22:6	-0.20182	0.357063
LPC-P 16:0	-0.56701	0.569747
LPE 16:0	-0.43423	0.917557
LPE 18:0	-0.44403	1.07984
LPE 18:1	-0.31959	0.581839
LPE 20:4	-0.38038	0.655823
LPE 22:6	-0.59926	1.16849
LPE-P 16:0	-0.28776	0.450041
LPE-P 18:0	-0.25647	0.519248
PC 32:0	-0.32964	0.784765
PC 32:1	-0.52145	0.800562
PC 34:1	-0.2113	0.288818
PC 34:2	-0.76675	1.08813
PC 36:1	-0.13775	0.241265
PC 36:3	-0.4175	0.526659
PC 36:4	-0.24097	0.354577
PC 38:4	-0.79184	0.917164
PC 38:5	-0.23751	0.324848
PC 38:6	-0.51948	0.978333
PC 40:7	-0.52499	0.942268
PC 40:8	-0.63105	1.25158
PC-O 32:0	-0.24644	0.421187
PC-O 38:6	-0.48164	0.581569
PC-P 32:0	-0.62142	1.09506
PC-P 34:2	0.04973	0.050859
PC-P 36:3	-0.27369	0.416815
PC-P 36:4	-0.53144	1.06208
PC-P 38:6	-0.51702	0.491819
PE 34:1	-0.40176	0.922684
PE 36:1	-0.25962	0.64482
PE 36:4	-0.24758	0.536581
PE 38:4	-0.36719	0.959299
PE 38:5	-0.24732	0.549469
PE-P 16:0/18:1	0.0795	0.134905
PE-P 16:0/18:2	-0.14617	0.409516
PE-P 16:0/20:4	-0.32963	0.863202
PE-P 16:0/20:5	-0.23711	0.305858
PE-P 16:0/22:6	-0.3865	0.923383
PE-P 18:0/18:1	-0.02343	0.025899
PE-P 18:0/18:2	-0.17961	0.406354
PE-P 18:0/20:5	-0.72158	1.15178
PE-P 18:0/22:6	-0.49991	1.29976
PE-P 18:1/20:4	-0.20581	0.421839
PE-P 18:1/22:6	-0.54326	1.22337
PG 34:1	-0.33936	0.862445
PI 36:1	-0.36155	1.03952
PI 36:2	-0.42076	1.23016
PI 36:3	-0.39143	0.895143
PI 38:4	-0.3354	1.15423
PI 38:5	-0.59674	0.985675
PI 38:6	-0.5811	1.14723
PI 40:5	-0.31107	0.814486
PS 38:4	-0.19099	0.365683
SM 32:0	-0.13409	0.134501
SM 32:1	-0.36725	0.947402
SM 32:2	-0.44681	0.941531
SM 33:1	-0.39166	0.720076
SM 34:0	-0.49432	1.01677
SM 34:1	-0.40251	0.837738
SM 34:2	-0.42685	1.08127
SM 36:0	-0.51058	0.610473
SM 36:2	-0.49438	1.14454
SM 38:2	-0.65628	1.20214
SM 40:2	-0.62341	1.08587
SM 41:1	-0.72455	1.20392
SM 42:2	-0.43029	1.03108
SM 42:3	-0.58157	0.71861
Sph d18:0	0.23904	0.317261
Sph d18:1	-0.03185	0.044144
TG 48:1	0.55985	1.11925
TG 48:1 -14:0	0.57159	1.1798
TG 48:1 -16:0	0.62981	1.14044
TG 48:1 -16:1	0.66512	1.20876
TG 48:1 -18:1	0.49998	1.03426
TG 48:2	0.35987	0.660113
TG 48:2 -14:0	0.26942	0.469314
TG 48:2 -16:0	0.41172	0.720669
TG 48:2 -16:1	0.49478	0.829904
TG 48:2 -18:1	0.31859	0.670736
TG 48:2 -18:2	0.10433	0.159526
TG 50:1	0.68338	1.29075
TG 50:1 -18:1	0.6499	1.24223
TG 50:2	0.50016	1.11631
TG 50:2 -16:0	0.534	1.12259
TG 50:2 -16:1	0.60312	1.19323
TG 50:2 -18:1	0.4651	1.06309
TG 50:2 -18:2	0.32407	0.732865
TG 50:3	0.34542	0.567181
TG 50:3 -16:0	0.26935	0.418969
TG 50:3 -16:1	0.51642	0.856518
TG 50:3 -18:1	0.39859	0.657895
TG 50:3 -18:2	0.14568	0.210669
TG 52:1	0.73898	1.1693
TG 52:1 -16:0	0.77322	1.24009
TG 52:1 -18:0	0.81429	1.19125
TG 52:1 -18:1	0.75411	1.1753
TG 52:2	0.26466	0.886941
TG 52:2 -16:0	0.40436	1.08042
TG 52:2 -18:0	0.28575	0.586302
TG 52:2 -18:1	0.24738	0.843363
TG 52:2 -18:2	0.07342	0.149745
TG 52:3	0.37084	0.680526
TG 52:3 -16:0	0.14406	0.263642
TG 52:3 -18:1	0.46186	0.860889
TG 52:3 -18:2	0.20462	0.417405
TG 52:4	0.19294	0.260742
TG 52:4 -16:0	-0.07985	0.092729
TG 52:4 -16:1	0.20562	0.242345
TG 52:4 -18:1	0.2492	0.331386
TG 52:4 -18:2	0.10533	0.116617
TG 52:5	0.01343	0.014827
TG 52:5 -16:0	-0.28449	0.317597
TG 52:5 -16:1	-0.13621	0.13716
TG 52:5 -18:2	-0.21455	0.203458
TG 52:5 -18:3	-0.06939	0.067748
TG 54:2	0.74933	1.06112
TG 54:2 -18:0	0.86566	0.811015
TG 54:2 -18:1	0.80123	0.996841
TG 54:3	0.61007	0.782697
TG 54:3 -18:0	0.05531	0.056672
TG 54:3 -18:1	0.61142	0.865371
TG 54:3 -18:2	0.11629	0.154376
TG 54:4	0.38374	0.455792
TG 54:4 -18:1	0.27151	0.318124
TG 54:4 -18:2	0.3475	0.401246
TG 54:5	0.17333	0.191581
TG 54:5 -18:1	-0.04669	0.039181
TG 54:5 -18:2	-0.09746	0.078123
TG 54:5 -18:3	0.16824	0.16395
TG 54:6 -18:3	-0.31476	0.259471
TG 54:6 -20:4	-0.09959	0.088591
TG 54:6 -20:5	-0.37328	0.407577
TG 54:7 -18:2	-0.74991	0.686953
TG 54:7 -18:3	-0.53858	0.537228
TG 56:5 -20:4	-0.65974	0.738611
TG 56:6 -20:4	-0.1074	0.081337
TG 56:6 -22:4	0.13011	0.115606
TG 56:7 -20:4	-0.4248	0.358218
TG 58:9 -22:6	-1.08788	0.604948
Figure 5B
Total PC			Total PE
2afl/fl	L2aKO		2afl/fl	L2aKO
66.5012	47.2057		36.9686	29.1979
62.1033	38.0876		38.2898	23.5735
110.59	81.136		53.272	39.5967
39.2456	34.6274		24.5952	23.888
62.8978	45.9419		38.2623	26.4079
65.6757			40.2625
Total PC containing 18:2			Total PE containing 18:2
2afl/fl	L2aKO		2afl/fl	L2aKO
25.6893	17.7763		7.13317	4.60374
23.1941	12.4148		5.73191	3.42691
46.6318	26.6437		9.52294	5.81634
14.698	10.1737		4.00218	2.61664
23.305	14.248		6.8671	3.11569
23.5743			7.1003
PC	2afl/fl						L2aKO
34:2	13.7652	12.5368	25.2569	7.39806	12.2422	12.5719	8.90325	6.2246	14.0395	5.04551	6.81673
36:0	0.00653	0.00744	0.01241	0.00499	0.00657	0.00821	0.00526	0.00387	0.00685	0.0032	0.00483
36:2	5.42931	5.26338	8.57525	3.40049	4.97865	5.12038	3.82708	2.33285	4.28932	1.71634	2.75831
40:6	0.509	0.73511	0.96967	0.38496	0.5834	0.63266	0.37385	0.30829	0.57777	0.3086	0.48715
PE	2afl/fl						L2aKO
34:2	2.35281	1.87706	2.98829	1.3168	2.31059	2.51571	1.58907	1.11158	1.791	0.65823	0.87521
36:2	2.16311	1.7776	2.99969	1.27067	2.13703	2.23138	1.35126	1.1501	1.95007	1.00534	1.14355
36:3	2.61725	2.07725	3.53497	1.41472	2.41948	2.3532	1.66342	1.16523	2.07527	0.95307	1.09693
38:6	5.36043	6.39682	7.79878	3.65575	5.78416	5.63247	4.41281	3.22343	4.98803	3.14642	3.65617
40:6	1.29198	1.53131	1.75177	0.79607	1.22493	1.30973	0.87047	0.57963	0.9078	0.69311	0.67762
Figure 5C
LPC	2afl/fl						L2aKO
16:0	22.768	16.6441	21.9425	26.8118	24.5544	23.4849	23.9815	30.5039	31.6974	30.2787	35.0571
16:1	1.29494	0.95565	1.50501	1.5469	1.37798	1.37354	1.51098	1.83629	1.85439	1.60423	1.77985
17:0	0.44506	0.34829	0.41916	0.45674	0.42082	0.39347	0.47262	0.48773	0.45929	0.51244	0.52224
18:0	6.90785	5.6361	6.49948	8.87974	7.66209	7.04179	6.98981	9.7919	9.58414	10.0745	11.7434
18:1	17.118	12.1086	19.4236	24.2069	18.7738	19.5418	22.3753	31.4304	31.3903	27.1841	34.04
20:1	0.27518	0.18648	0.25191	0.30269	0.24443	0.22257	0.3146	0.32811	0.36116	0.33251	0.40593
20:3	2.30602	1.73749	2.6676	3.38001	2.47825	2.61786	3.11285	4.36561	4.40922	3.81203	4.96178
20:4	2.54345	2.49317	3.4136	4.69924	3.23523	3.45299	4.2349	4.97827	4.97038	5.14362	6.09383
22:5	0.15458	0.13123	0.18836	0.2708	0.20385	0.22215	0.28014	0.38947	0.38228	0.30374	0.43478
22:6	1.27198	1.27	1.64859	1.87338	1.52542	1.68555	1.83875	2.0557	1.88704	1.8615	2.28819

## Sheet: Figure 6
Figure 6C
Body Weight (g)			Fed Blood Glucose (mmol/L)			Hepatic ALT (U/L)
2afl/fl	L2aKO		2afl/fl	L2aKO		2afl/fl	L2aKO
29	26.4		12.7	7.4		12.26	102.7
29	23.1		9.4	5.9		19.42	257.77
25.4	25.6		7.7	9.5		7.15	74.6
28.2	28		9.4	8.5		19.67	118.54
25.2	20.1		8.8	8.1		11.5	80.47
Hepatic TG (mg/g tissue)			a-SMA+ (%)			Galectin-3+ (%)
2afl/fl	L2aKO		2afl/fl	L2aKO		2afl/fl	L2aKO
2.4	3.9		1.814	6.45667		2.01167	7.535
2.9	5.7		1.676	6.72733		2.00467	9.15733
2.8	5.1		1.50067	5.87367		2.20767	13.992
2.8	5.2		2.016	5.763		2.61933	14.4763
2.7	4.3		2.11367	7.52567		2.751	16.0843
Figure 6D
Lipid	Log2 FC	-Log10(p-value)
CE 16:0	-0.64372	1.47615
CE 16:1	-1.42279	1.37774
CE 18:2	-1.52768	1.62572
CE 18:3	-1.31357	2.17792
Cer d18:0/24:1	0.801667	1.48195
Cer d18:1/18:0	1.53319	2.23457
Cer d18:1/24:1	0.849094	2.06279
Cer d18:2/24:1	0.718192	2.04177
Cer m18:0/24:1	0.545249	1.92936
Cer m18:1/24:1	0.671904	2.55698
COH 161	-1.06748	1.86123
DG 34:1 -16:0	1.18471	1.81227
DG 34:1 -18:1	1.20093	1.80318
DG 34:2 -16:1	0.836792	1.4021
DG 36:1 -18:0	1.52374	2.40804
DG 36:1 -18:1	1.58151	2.51449
DG 36:2 -18:0	0.81334	2.04473
DG 36:2 -18:1	1.17034	2.28849
DG 36:2 -18:2	0.56137	1.40666
DG 36:4 -20:4	1.77706	1.90049
DG 38:4 -20:4	1.1726	2.07308
LPC 15:0	-0.68595	1.5691
LPC 16:0	-0.49095	1.40771
LPC 16:1	-1.04403	1.55716
LPC 17:0	-0.77663	1.70656
LPC 18:1	-0.68016	1.665
LPC 18:2	-1.39571	2.63987
LPC 18:3	-0.90162	1.71944
LPC 20:1	-1.14994	1.89503
LPC 20:3	-0.81491	2.34421
LPC 20:5	-1.61678	1.70219
LPC 22:6	-0.8628	2.06053
LPE 16:0	-0.88408	1.66362
LPE 18:0	-0.72762	1.50792
LPE 18:1	-1.01867	2.28058
LPE 18:2	-1.90865	2.60108
LPE 20:4	-0.8469	1.81821
LPE 22:6	-1.01211	1.67201
PC 34:2	-1.17209	2.24474
PC 36:2	-0.89934	1.75759
PC 36:3	-0.92312	2.27848
PC 40:7	-0.87112	2.07841
PC 40:8	-1.12578	2.15557
PC-O 32:0	0.687407	1.93233
PC-P 36:3	0.734222	1.64302
PE 34:1	-0.53115	1.40066
PE 34:2	-1.80247	2.36325
PE 36:2	-1.16243	1.94686
PE 36:3	-1.77419	2.43545
PE 36:4	-0.64814	1.41691
PE 38:5	-0.5993	1.45944
PE 38:6	-0.79062	1.32619
PE-P 18:0/18:1	0.417159	1.50247
PI 34:2	-1.01429	1.96411
PI 36:3	-0.90081	2.1921
PI 36:4	-0.72235	1.39577
PI 38:5	-0.86292	2.59712
SM 40:1	-0.93057	1.48249
SM 40:2	-1.04366	2.02228
SM 41:1	-0.82122	2.04568
SM 42:1	-0.8217	1.42774
TG 50:1	0.885041	2.11234
TG 50:1 -16:0	0.935081	2.2579
TG 50:1 -18:1	0.829058	2.21653
TG 52:1	1.06469	2.07351
TG 52:1 -16:0	1.05585	2.2068
TG 52:1 -18:0	1.19665	2.17535
TG 52:1 -18:1	1.11412	2.12479
TG 52:2	0.311875	2.24426
TG 52:2 -16:0	0.426796	2.1375
TG 52:2 -18:0	0.664436	1.7215
TG 52:2 -18:1	0.325639	2.35387
TG 52:3	0.400834	1.45404
TG 52:3 -18:1	0.473446	1.59249
TG 54:2	0.771329	2.38279
TG 54:2 -18:0	1.47756	2.55863
TG 54:2 -18:1	1.0839	2.70185
TG 54:3	0.927935	5.79684
TG 54:3 -18:0	0.648541	1.3811
TG 54:3 -18:1	0.915959	6.01828
TG 54:4	0.754695	1.74034
TG 54:4 -18:1	0.657283	1.71755
TG 54:4 -18:2	0.682433	2.05716
CE 18:0	-0.61351	0.81849
CE 18:1	-0.94606	1.1846
CE 20:3	-0.35739	0.420407
CE 20:4	-0.15027	0.227392
CE 22:4	1.36355	0.947637
CE 22:5	0.537161	0.562527
CE 22:6	-0.15033	0.19955
CE 24:4	0.294852	0.264053
CE 24:5	-0.28011	0.234311
Cer d17:1/24:0	-0.06315	0.133093
Cer d18:1/22:0	-0.08865	0.130068
Cer d18:1/23:0	-0.00034	0.000736055
Cer d18:1/24:0	0.004132	0.00774934
Cer d18:2/22:0	0.0921	0.148771
Cer d18:2/23:0	0.145798	0.392782
Cer d18:2/24:0	0.189405	0.466187
Cer m18:0/22:0	-0.10744	0.185647
Cer m18:0/23:0	0.121386	0.245618
Cer m18:0/24:0	0.013254	0.0224986
Cer m18:1/22:0	-0.01374	0.0236497
Cer m18:1/23:0	-0.06405	0.133558
Cer m18:1/24:0	-0.03313	0.0543712
DG 32:1 -16:0	0.671173	0.960649
DG 32:1 -16:1	0.620056	0.906081
DG 34:2 -16:0	0.496378	0.933673
DG 34:2 -18:1	0.762471	1.2139
DG 34:2 -18:2	0.466292	0.863126
DG 36:3 -18:1	0.557472	1.04278
DG 36:3 -18:2	0.56272	1.11736
DG 36:4 -18:2	0.034674	0.0378215
DG 38:5 -20:4	1.42206	1.28121
DG 38:6 -20:4	0.976527	0.676101
GM3 d18:1/16:0	0.260503	0.289097
GM3 d18:1/22:0	0.262666	0.267024
Hex1Cer d18:1/16:0	0.044114	0.050756
Hex1Cer d18:1/22:0	-0.26715	0.491972
Hex1Cer d18:1/24:0	0.067092	0.108937
Hex1Cer d18:1/24:1	0.760503	1.12844
LPC 14:0	-0.43093	0.91856
LPC 18:0	-0.41909	1.00306
LPC 20:4	-0.21595	0.470701
LPC 22:5	0.25095	0.378089
LPC-O 16:0	0.099422	0.164095
LPC-O 18:1	0.394593	0.987077
LPE-P 18:0	-0.02064	0.0376019
PC 32:0	0.434887	1.0191
PC 32:1	-0.56202	0.981487
PC 34:1	-0.43364	1.16411
PC 36:0	-0.49477	0.732834
PC 36:1	-0.38307	0.793129
PC 36:4	0.056953	0.0877452
PC 38:4	-0.0523	0.0729654
PC 38:5	-0.1805	0.386644
PC 38:6	-0.19855	0.246277
PC 40:6	-0.49907	0.88892
PC-O 38:6	0.312674	0.493438
PC-P 32:0	0.117987	0.212664
PC-P 36:4	0.464744	1.0457
PC-P 38:6	-0.14454	0.163977
PE 36:1	-0.04936	0.0954446
PE 38:4	-0.53139	1.18276
PE 40:6	-0.46691	0.650768
PE-P 16:0/18:1	0.459796	1.05435
PE-P 16:0/18:2	-0.23498	0.506957
PE-P 16:0/20:4	0.141592	0.276748
PE-P 16:0/22:6	0.195131	0.334089
PE-P 18:0/18:2	-0.24957	0.364852
PE-P 18:0/20:4	-0.03698	0.0494166
PE-P 18:0/22:6	-0.20501	0.234728
PE-P 18:1/20:4	0.310113	0.869968
PE-P 18:1/22:6	0.243842	0.493513
PG 34:1	0.204442	0.176042
PI 34:1	-0.44511	0.799729
PI 36:1	-0.28699	0.868367
PI 36:2	-0.32361	0.55381
PI 38:4	0.019139	0.0205604
PI 38:6	-0.62327	1.28521
PI 40:5	-0.09853	0.107815
PI 40:6	-0.24494	0.513277
PS 38:4	-0.02465	0.0254006
SM 32:1	-0.14539	0.299323
SM 33:1	-0.07844	0.123851
SM 34:0	-0.17102	0.26091
SM 34:1	0.495288	0.558753
SM 34:2	-0.50089	0.875229
SM 36:0	-0.06894	0.0646266
SM 36:1	-0.03362	0.0391274
SM 36:2	0.520901	0.403527
SM 38:1	-0.33818	0.521584
SM 38:2	-0.52095	1.0637
SM 42:2	-0.1513	0.269221
SM 42:3	-0.23301	0.359754
TG 48:1	0.352373	0.569843
TG 48:1 -14:0	0.287307	0.541029
TG 48:1 -16:0	0.409492	0.684534
TG 48:1 -16:1	0.578061	0.909665
TG 48:1 -18:1	0.184167	0.328679
TG 48:2	-0.10128	0.111532
TG 48:2 -14:0	-0.21149	0.296181
TG 48:2 -16:0	-0.10005	0.0972368
TG 48:2 -16:1	-0.00915	0.00764876
TG 48:2 -18:1	-0.18499	0.268607
TG 48:2 -18:2	-0.24641	0.350175
TG 50:2	0.366006	0.818136
TG 50:2 -16:0	0.397106	0.836324
TG 50:2 -16:1	0.496666	0.941508
TG 50:2 -18:1	0.22156	0.462704
TG 50:2 -18:2	0.472792	1.11654
TG 50:3	0.160135	0.190273
TG 50:3 -16:0	0.150198	0.168424
TG 50:3 -16:1	0.239085	0.261598
TG 50:3 -18:1	0.117608	0.135676
TG 50:3 -18:2	-0.12957	0.163784
TG 52:2 -18:2	0.412042	0.817316
TG 52:3 -16:0	0.137692	0.324369
TG 52:3 -18:2	0.202057	0.51592
TG 52:4	0.363959	0.565495
TG 52:4 -16:0	0.085387	0.0885401
TG 52:4 -16:1	0.302154	0.426891
TG 52:4 -18:1	0.394563	0.612261
TG 52:4 -18:2	0.194124	0.24718
TG 52:5	0.316862	0.409875
TG 52:5 -16:0	0.188569	0.141953
TG 52:5 -16:1	0.12037	0.112464
TG 52:5 -18:2	0.008095	0.00778481
TG 52:5 -18:3	0.119192	0.128016
TG 54:3 -18:2	0.373923	0.949094
TG 54:5	0.842046	0.867352
TG 54:5 -18:1	0.60673	0.692472
TG 54:5 -18:2	0.425272	0.455503
TG 54:5 -18:3	0.750928	1.05973
TG 54:6 -18:3	0.297828	0.249587
TG 54:6 -20:4	1.23341	0.565382
TG 54:6 -20:5	0.432102	0.263646
TG 54:7 -18:2	0.112454	0.0858938
TG 54:7 -18:3	0.15758	0.120703
TG 56:5 -20:4	0.927688	0.607584
TG 56:6 -20:4	1.68512	0.881004
TG 56:6 -22:4	1.4164	0.638851
TG 56:7 -20:4	1.47211	0.58812
TG 58:9 -22:6	1.32331	0.484239
Figure 6E
Total PC			Total PE			Total PC containing 18:2			Total PE containing 18:2
2afl/fl	L2aKO		2afl/fl	L2aKO		2afl/fl	L2aKO		2afl/fl	L2aKO
46.7337	18.5579		28.439	11.5801		17.8648	5.41495		4.89377	1.10631
43.2994	26.5366		29.6555	15.7162		16.4821	6.98993		4.68532	1.30167
56.342	32.6705		42.3866	21.1336		22.3592	9.29846		7.23389	1.99283
38.4425	32.7472		24.4154	17.5269		14.9692	7.81174		4.31415	1.35812
30.1327	40.0369		21.4596	24.2799		10.987	10.8143		3.30618	2.53245
PC	2afl/fl					L2aKO
34:2	8.60562	8.70031	11.3414	6.97412	5.5418	2.25886	3.16295	4.45684	3.17375	5.21499
36:2	4.81384	3.73034	5.44601	3.67772	2.49566	1.57922	1.90813	2.23806	2.20332	2.88158
36:3	4.44537	4.05147	5.57179	4.31741	2.9495	1.57688	1.91886	2.60356	2.43467	2.71769
40:7	0.702675	0.547573	0.882912	0.564023	0.524931	0.217014	0.330307	0.408735	0.349954	0.455587
40:8	0.134354	0.092802	0.115627	0.081056	0.068822	0.027409	0.046099	0.058565	0.034277	0.059414
PE	2afl/fl					L2aKO
34:1	0.903175	0.609637	0.818372	0.597192	0.546075	0.387355	0.342117	0.520948	0.57432	0.579596
34:2	1.65721	1.66607	2.28884	1.31748	0.956048	0.277247	0.299322	0.576936	0.33223	0.774949
36:2	1.48543	1.47171	2.33099	1.3521	1.08543	0.473269	0.59548	0.781471	0.599423	1.00187
36:3	1.75113	1.54754	2.61406	1.64457	1.26471	0.355799	0.40687	0.634421	0.426468	0.75563
36:4	4.51018	4.78276	5.92035	3.56575	2.95045	1.82789	2.26734	3.37735	2.69383	3.69926
38:5	4.1059	3.89141	5.83277	3.6232	3.21012	1.82453	2.3433	3.08414	2.97604	3.41139
38:6	4.6372	5.85081	8.37891	3.9971	4.15465	1.78912	2.78439	3.87224	2.94181	4.23177
LPC	2afl/fl					L2aKO
15:0	0.011452	0.009994	0.010969	0.007731	0.005872	0.003909	0.005832	0.006047	0.005012	0.007804
16:0	0.936798	0.854053	0.996165	0.838695	0.546831	0.38483	0.597938	0.638148	0.61794	0.730139
16:1	0.085797	0.06427	0.05488	0.066376	0.028827	0.025002	0.025699	0.028711	0.033988	0.032164
17:0	0.034305	0.024303	0.03566	0.023248	0.019502	0.011364	0.017386	0.017652	0.014577	0.019002
18:1	0.670807	0.483862	0.548411	0.515562	0.328801	0.24993	0.263462	0.305462	0.380602	0.390387
18:2	0.385836	0.323385	0.373614	0.286085	0.199195	0.084603	0.102403	0.118207	0.110403	0.180359
18:3	0.009396	0.007705	0.009175	0.007007	0.004039	0.002924	0.003762	0.003595	0.003587	0.006111
20:1	0.019525	0.011298	0.014954	0.017163	0.009191	0.005292	0.006605	0.006871	0.006633	0.007104
20:3	0.117291	0.107085	0.125824	0.109898	0.07148	0.047382	0.048524	0.057539	0.075301	0.073427
20:5	0.01057	0.006463	0.006714	0.006477	0.002913	0.001797	0.001764	0.002087	0.002118	0.003039
22:6	0.151772	0.142476	0.189893	0.110507	0.110713	0.049823	0.076036	0.077053	0.081443	0.103512

## Sheet: Figure 7
Figure 7C
BSA	LPC-16:0	LPC-18:0	LPC:18-1	LPC-18:2	LPC-22:6
67	82	103	201	154	135
184	15	63	260	133	82
139	83	72	218	101	89
97	8	53	183	163	124
46	36	106	25	158	115
133	115	115	127	175	58
64	136	42	144	294	80
22	70	147	141	174	59
115	77	99	75	104	141
129	143	195	56	156	78
101	158	145	91	305	88
86	97	237	118	169	108
73	80	164	357	175	114
70	32	68	334	89	116
21	201	73	189	194	97
134	79	88	294	90	145
43	93	101	220	78	305
152	71	118	279	300	88
114	118	92	215	259	158
60	37	81	279	108	151
56	48	91	254	168	127
44	23	151	307	248	108
161	150	38	191	247	136
169	92	64	222	194	182
191	33	78	256	169	84
164	50	132	145	384	195
42	299	128	110	366	197
92	146	112	271	368	109
118	208	112	245	163	245
90	165	53	266	291	127
51	36	100	309	206	163
119	49	32	364	155	144
69	76	61	215	258	176
106	102	223	321	378	170
122	72	182	344	203	102
130		93	331	202	101
61		153	244	305	34
34		246	235	176	170
39		252	136	124	33
41		171	252	200	109
169		28	372	188	120
58		32	158	208	37
30		34	407	222	227
164		42	347	539	278
71		89	350	295	171
191		77	498	360	383
133		114	396	110	283
112		308	275	202	422
85		53	122	145	219
44			208	311	285
102			408	176	598
171			316	212	223
			300	333	496
			372	256	262
				138	410
				246	189
				518	554
				398	263
				379	396
				344	214
				512	706
				215	509
				307	216
				350	251
				393	257
					153
					155
					366
					241
Figure 7D
Total PC
BSA	LPC-16:0	LPC-18:0	LPC-18:1	LPC-18:2	LPC-22:6
46.9791	61.6596	63.9805	55.2344	49.1027	52.0566
46.726	63.2803	67.4003	47.2071	51.5872	54.4507
46.4915	63.8586	67.1731	54.4236	49.2941	51.1306
Total TG
BSA	LPC-16:0	LPC-18:0	LPC-18:1	LPC-18:2	LPC-22:6
162.022	254.054	269.129	259.765	240.306	117.492
167.091	258.043	272.824	223.709	240.906	120.867
161.339	259.336	285.403	256.422	233.07	119.42
Figure 7E
LPC-16:0 vs BSA				LPC-18:0 vs BSA				LPC-18:1 vs BSA				LPC-18:2 vs BSA				LPC-22:6 vs BSA
Lipid	Log2 FC	-Log10(p-value)		Lipid	Log2 FC	-Log10(p-value)		Lipid	Log2 FC	-Log10(p-value)		Lipid	Log2 FC	-Log10(p-value)		Lipid	Log2 FC	-Log10(p-value)
AcylCarn 14:0	1.32826	2.69459		AcylCarn 14:0	0.881494	4.25663		AcylCarn 16:0	0.226398	1.65971		AcylCarn 18:1	0.524086	2.2091		CE 20:5	0.567034	2.73064
AcylCarn 16:0	2.52745	3.40993		AcylCarn 16:0	1.31417	3.91917		AcylCarn 18:1	1.84523	1.97404		AcylCarn 18:2	3.49038	2.90823		CE 22:4	0.350436	1.82412
AcylCarn 18:1	0.885902	1.65761		AcylCarn 18:1	1.51593	2.87721		CE 18:2	-0.30941	2.96081		CE 18:3	1.19275	2.85701		CE 22:5	0.374369	1.87182
Cer d16:1/22:0	1.17772	3.17845		CE 16:0	1.45884	1.94146		CE 18:3	0.483883	1.58972		CE 20:3	0.777434	2.4303		CE 22:6	1.40364	4.00153
Cer d16:1/24:0	1.18346	3.05424		CE 16:1	1.68931	1.79892		CE 20:3	-0.73007	3.15495		CE 20:4	0.170604	1.33297		CE 24:5	0.274997	1.43494
Cer d17:1/24:0	1.19791	4.20275		CE 18:0	0.445739	1.53616		CE 20:4	-0.24379	1.38619		CE 22:4	0.341524	1.62061		Cer d18:1/16:0	0.449104	2.28499
Cer d18:0/22:0	1.17077	2.08705		CE 18:1	1.36802	2.94753		CE 20:5	0.259227	1.36593		Cer d18:0/24:1	-0.1871	2.0429		Cer d18:1/22:0	0.417376	2.02671
Cer d18:0/23:0	0.782079	4.42187		CE 18:2	1.50538	1.87084		CE 22:4	-0.64443	2.33211		Cer d18:1/24:0	-0.21723	2.61335		Cer d18:1/23:0	0.232186	2.27636
Cer d18:0/24:0	1.1232	2.65188		CE 18:3	1.84173	2.24191		Cer d16:1/24:0	-0.30929	2.05228		Cer d18:2/24:0	-0.33719	3.79318		Cer d18:1/24:0	0.180385	1.55988
Cer d18:1/16:0	1.269	2.56593		CE 20:3	1.31493	2.49848		Cer d18:1/24:0	-0.30333	1.67345		Cer m18:1/24:0	-0.25168	1.43737		Cer d18:1/24:1	0.232868	2.28143
Cer d18:1/18:0	1.32532	3.78278		CE 20:4	1.63112	2.11215		Cer d18:2/24:0	-0.36333	1.53519		DG 32:0 -16:0	-0.41639	2.07524		Cer d18:2/24:0	-0.24467	1.8876
Cer d18:1/22:0	1.71098	3.31593		CE 20:5	1.77395	2.51919		Cer d19:1/24:0	-0.28755	1.51697		DG 32:1 -16:0	-0.84408	3.09136		Cer m18:0/24:0	0.09433	1.44461
Cer d18:1/23:0	1.31218	3.29963		CE 22:4	1.55726	2.32716		Cer m18:1/24:0	-0.24881	1.38552		DG 32:1 -16:1	-0.75577	3.15231		DG 32:0 -16:0	0.397675	2.38089
Cer d18:1/24:0	1.40032	3.771		CE 22:5	1.65753	1.98083		DG 32:0 -16:0	-0.55731	2.80244		DG 34:1 -16:0	-0.74651	3.88516		DG 34:2 -16:0	-0.28823	2.90105
Cer d18:1/24:1	1.17222	2.75776		CE 22:6	1.69005	2.27879		DG 32:1 -16:0	-0.87595	3.05971		DG 34:1 -18:1	-0.75571	3.33698		DG 34:2 -16:1	-0.61523	2.54579
Cer d18:2/22:0	1.46628	2.95278		CE 24:4	1.37593	2.27161		DG 32:1 -16:1	-0.72256	2.59383		DG 34:2 -16:0	2.12239	2.27695		DG 34:2 -18:1	-0.47557	2.02064
Cer d18:2/23:0	1.19898	2.49935		CE 24:5	1.60959	2.40358		DG 36:2 -18:0	-0.34198	1.46493		DG 34:2 -16:1	-0.90851	2.70945		DG 34:2 -18:2	-0.40577	2.97216
Cer d18:2/24:0	1.15083	3.02095		Cer d16:1/22:0	1.1831	3.67588		DG 36:2 -18:1	1.35958	1.89718		DG 34:2 -18:1	-0.8947	3.14606		DG 36:2 -18:1	-0.36561	2.23692
Cer d18:2/24:1	1.14192	4.26481		Cer d16:1/24:0	0.859134	2.92211		DG 36:3 -18:2	0.643268	1.58163		DG 34:2 -18:2	1.71245	2.36362		DG 36:3 -18:1	-0.60217	2.52806
Cer d19:1/22:0	0.867526	1.34487		Cer d17:1/24:0	1.00049	3.48284		DG 36:4 -20:4	-0.77534	1.77437		DG 36:1 -18:0	-0.77215	3.88723		DG 36:3 -18:2	-0.61194	3.07215
Cer d19:1/24:0	0.701989	1.93569		Cer d18:0/22:0	1.57872	2.13964		DG 38:5 -20:4	0.861962	1.64306		DG 36:1 -18:1	-0.71526	2.61517		DG 36:4 -18:2	-0.73478	2.05459
Cer d19:1/24:1	0.626657	4.09904		Cer d18:0/23:0	0.880121	2.19143		Hex1Cer d18:1/24:0	-0.19746	1.59877		DG 36:2 -18:0	2.36777	3.10158		DG 36:4 -20:4	0.334233	1.73484
Cer m18:0/22:0	0.59236	2.21439		Cer d18:0/24:0	1.23641	2.46923		Hex1Cer d18:2/24:0	-0.31877	1.45668		DG 36:2 -18:1	-0.78142	3.55411		DG 38:4 -20:4	0.466709	2.49999
Cer m18:0/23:0	0.573806	2.21574		Cer d18:0/24:1	0.332143	2.29432		LPC 18:0	-0.2986	2.24722		DG 36:2 -18:2	2.02709	3.245		GM3 d18:1/16:0	0.606946	1.94215
Cer m18:0/24:0	0.441739	1.76855		Cer d18:1/16:0	1.02337	2.90643		LPC 18:1	1.38914	2.33452		DG 36:3 -18:1	1.83813	2.7585		GM3 d18:1/18:0	0.577366	1.49241
Cer m18:0/24:1	0.404257	1.56135		Cer d18:1/18:0	2.22613	2.32174		LPE 16:0	-0.6458	2.13082		DG 36:3 -18:2	1.51398	3.06326		GM3 d18:1/22:0	0.604876	1.67728
Cer m18:1/22:0	0.368675	1.63155		Cer d18:1/22:0	1.70378	4.53664		LPE 18:0	-0.49195	1.86424		DG 36:4 -18:2	4.69942	2.99436		Hex1Cer d18:1/24:0	-0.20081	1.55987
Cer m18:1/23:0	0.283524	2.04714		Cer d18:1/23:0	0.773909	2.55264		PC 32:1	-0.24989	1.31709		DG 36:4 -20:4	1.54207	2.11429		Hex1Cer d18:1/24:1	-0.30724	1.92646
Cer m18:1/24:0	0.315845	1.55742		Cer d18:1/24:0	1.04534	2.51578		PC 36:0	-0.24719	1.38987		DG 38:4 -20:4	0.545184	1.99633		Hex1Cer d18:2/24:0	-0.45476	2.6786
DG 32:0 -16:0	4.95994	2.7223		Cer d18:1/24:1	0.417766	3.14046		PC 36:1	0.509154	1.54447		DG 38:5 -20:4	1.46474	2.26793		LPC 15:0	0.192537	2.12575
DG 32:1 -16:0	2.19594	2.87925		Cer d18:2/22:0	1.3259	2.9154		PC 36:2	1.08333	2.10746		DG 38:6 -20:4	5.83058	2.73797		LPC 16:0	0.586351	3.44487
DG 32:1 -16:1	2.22603	2.94557		Cer d18:2/23:0	0.635048	1.93926		PC 36:4	-0.37766	1.97121		Hex1Cer d18:1/24:0	-0.21554	1.81097		LPC 17:0	0.362094	2.11013
DG 34:1 -16:0	1.53187	2.65498		Cer d18:2/24:0	0.69694	2.40278		PC 38:4	1.0251	1.71875		Hex1Cer d18:2/24:0	-0.32279	1.92168		LPC 18:0	1.12763	3.38065
DG 34:1 -18:1	1.50753	2.99224		Cer d18:2/24:1	0.350279	1.65354		PC 38:5	1.60677	2.31127		Hex2Cer d18:1/16:0	0.18244	1.31649		LPC 18:3	-0.57024	1.62045
DG 34:2 -16:0	1.13765	4.30211		Cer d19:1/22:0	1.46376	2.08452		PC 38:6	-0.87287	3.52514		Hex2Cer d18:1/22:0	0.178551	1.6926		LPC 20:1	0.248845	2.93046
DG 34:2 -16:1	0.532879	1.87758		Cer d19:1/24:0	0.828801	3.08495		PC 40:6	-0.70385	2.61466		Hex2Cer d18:1/24:1	0.216338	1.4023		LPC 20:5	2.4173	1.45662
DG 34:2 -18:1	0.498274	2.6056		Cer d19:1/24:1	0.433152	1.86086		PC 40:7	1.56475	2.09849		LPC 18:2	3.76569	2.16144		LPC 22:6	3.97222	1.4541
DG 34:2 -18:2	1.10671	1.99572		Cer m18:0/22:0	0.372994	2.54404		PC 40:8	-1.06246	3.90843		LPC 18:3	3.61971	1.81533		LPE 16:0	0.244582	1.73154
DG 36:1 -18:0	0.519301	1.8331		Cer m18:0/24:0	0.143196	1.35406		PE 34:2	-0.21645	1.73065		LPC 20:3	1.58073	1.74763		PC 32:0	1.03109	2.7141
DG 36:1 -18:1	0.566418	2.24822		Cer m18:1/22:0	0.242437	2.53289		PE 36:2	0.536722	1.90582		LPC 20:4	2.57393	1.76942		PC 32:1	-0.10431	1.49639
DG 36:3 -18:1	-0.36667	1.57248		Cer m18:1/24:1	-0.22927	1.50492		PE 36:4	-0.29542	2.35833		LPC 22:5	0.417512	1.30492		PC 34:2	-0.69398	3.62842
DG 36:3 -18:2	-0.26086	1.47259		DG 32:0 -16:0	1.81155	3.28016		PE 38:5	-0.26205	1.63234		LPC 22:6	0.584914	1.40475		PC 36:0	0.638005	3.04573
DG 36:4 -20:4	1.73231	2.56271		DG 32:1 -16:0	0.167793	2.2358		PI 36:1	0.805013	1.67614		LPE 16:0	-0.89269	3.01937		PC 36:1	0.176475	1.65374
DG 38:5 -20:4	-0.47938	3.07177		DG 32:1 -16:1	0.2088	1.77496		PI 36:2	0.666393	1.34646		LPE 18:0	-0.68701	3.24999		PC 36:2	-0.49188	3.00332
GM3 d18:1/16:0	0.592502	1.51127		DG 34:1 -16:0	0.948042	3.58661		PI 38:6	-0.51749	1.36461		LPE 18:1	-0.37997	2.95619		PC 36:3	-0.63754	2.26092
GM3 d18:1/18:0	0.764911	1.95239		DG 34:1 -18:1	1.04327	4.67466		TG 48:1 -18:1	0.504363	1.88328		LPE 18:2	1.46972	3.00818		PC 36:4	-0.32159	1.32507
GM3 d18:1/22:0	0.742654	2.92421		DG 34:2 -16:1	0.121182	2.15903		TG 48:2	0.168379	1.60357		LPE 22:6	0.400305	1.33217		PC 38:4	0.567525	1.94169
GM3 d18:1/24:0	0.627654	1.31767		DG 34:2 -18:2	0.156731	1.51618		TG 48:2 -14:0	0.35156	1.51835		PC 32:1	-0.28005	2.82753		PC 38:5	1.17067	2.00219
Hex1Cer d18:1/16:0	0.852581	1.97816		DG 36:1 -18:0	3.74318	3.02256		TG 48:2 -18:1	0.4681	1.52518		PC 34:1	-0.27394	2.75034		PC 38:6	2.61273	3.43003
Hex1Cer d18:1/22:0	1.07538	3.11822		DG 36:1 -18:1	3.71504	2.902		TG 50:1 -16:0	0.324122	1.56135		PC 34:2	0.406374	3.25045		PC 40:6	3.99013	2.862
Hex1Cer d18:1/24:0	0.662925	2.75386		DG 36:2 -18:0	2.04878	3.67885		TG 50:1 -18:1	0.371613	1.90081		PC 36:1	-0.58354	3.76018		PC 40:7	2.2997	3.23879
Hex1Cer d18:1/24:1	0.590464	2.8109		DG 36:2 -18:1	0.725422	5.11468		TG 50:2 -16:1	0.404095	2.07581		PC 36:2	0.447947	3.33542		PC 40:8	1.96236	2.55546
Hex1Cer d18:2/24:0	0.584858	3.0469		DG 36:2 -18:2	2.03425	3.16188		TG 50:2 -18:1	0.824536	2.399		PC 36:3	1.23785	2.84957		PC-O 38:6	0.303874	1.9158
Hex2Cer d18:1/16:0	0.19147	1.52875		DG 36:4 -18:2	-0.34929	1.31745		TG 50:3	0.412496	1.31228		PC 36:4	1.07891	4.47081		PC-P 38:6	0.328662	1.67199
Hex2Cer d18:1/22:0	0.213831	1.79068		DG 36:4 -20:4	-0.29103	2.1329		TG 50:3 -16:1	0.36402	1.44247		PC 38:4	0.889164	3.99879		PE 34:2	-0.35724	2.50416
Hex2Cer d18:1/24:0	0.133813	1.8896		DG 38:4 -20:4	1.5028	5.23727		TG 50:3 -18:1	0.496785	1.94477		PC 38:5	0.530142	2.78883		PE 36:2	-0.25757	2.33729
Hex2Cer d18:1/24:1	0.149603	1.54667		DG 38:5 -20:4	-0.14965	1.40054		TG 52:1	0.312329	1.9403		PC 38:6	-0.82483	3.36616		PE 36:3	-0.29674	1.6496
Hex3Cer d18:1/22:0	0.500936	1.42857		DG 38:6 -20:4	-0.59381	1.3516		TG 52:1 -16:0	0.233774	1.85465		PC 40:6	-0.38598	2.22305		PE 36:4	-0.3233	2.44676
LPC 14:0	0.323117	1.31861		GM3 d18:1/16:0	0.778253	2.875		TG 52:1 -18:0	0.23659	1.57408		PC 40:7	-0.67993	3.76478		PE 38:4	-0.21252	1.38981
LPC 16:0	2.55755	2.74492		GM3 d18:1/18:0	1.12597	2.79325		TG 52:1 -18:1	0.305715	2.26943		PC 40:8	2.85337	3.23345		PE 38:5	-0.26619	1.52369
LPC 16:1	0.449642	1.4364		GM3 d18:1/22:0	0.915039	2.92516		TG 52:2 -16:0	0.956285	2.00293		PC-P 34:2	0.395253	1.83381		PE 38:6	0.658909	3.099
LPC 17:0	0.213909	1.6962		GM3 d18:1/24:0	0.769049	3.14273		TG 52:2 -18:1	0.520505	1.42618		PC-P 36:3	0.332188	1.59204		PE 40:6	0.849031	3.42624
LPC 18:0	0.654449	2.1801		Hex1Cer d18:1/16:0	0.543739	2.56602		TG 52:3	0.573761	1.38427		PE 36:3	0.700013	1.90908		PE-P 18:0/20:5	-0.27901	1.6008
LPC 18:1	0.249571	1.37355		Hex1Cer d18:1/22:0	1.03632	3.6922		TG 52:3 -16:0	0.405617	1.40719		PE-P 18:0/20:5	-0.27662	1.43766		PI 34:1	0.853653	1.72032
LPC 20:1	0.526272	1.53336		Hex1Cer d18:1/24:0	0.673023	4.30799		TG 52:3 -18:1	0.991632	1.72216		PG 34:1	-0.39368	1.89093		PI 38:6	3.32226	1.96645
LPC 20:4	0.378179	1.96522		Hex1Cer d18:2/24:0	0.500357	3.21713		TG 52:3 -18:2	0.60257	2.55998		PI 34:1	-0.95112	2.3453		PI 40:5	0.7065	1.91235
LPC 22:5	0.356472	1.36633		Hex2Cer d18:1/16:0	0.246983	1.82444		TG 52:4	0.595579	2.91666		PI 34:2	0.307501	1.6482		PI 40:6	4.03038	1.86016
LPC-O 16:0	0.290029	1.94563		Hex2Cer d18:1/22:0	0.329561	1.73142		TG 52:4 -16:1	0.375874	1.42447		PI 36:1	-1.05646	3.14285		PS 38:4	-1.01863	2.16549
LPC-O 22:6	2.05367	2.34945		Hex2Cer d18:1/24:0	0.236216	2.34908		TG 52:4 -18:1	0.634516	1.74674		PI 36:2	0.678848	2.07769		SM 32:1	0.133215	1.55474
LPE 16:0	1.98814	5.53213		Hex2Cer d18:1/24:1	0.134162	2.43777		TG 52:4 -18:2	0.544267	1.54034		PI 36:3	1.39727	2.94161		SM 36:0	-0.44323	2.04374
LPE 18:0	1.09822	3.173		LPC 14:0	0.09827	1.73137		TG 54:2	0.869292	1.89575		PI 36:4	0.472196	1.83929		SM 38:2	0.313259	2.19609
LPE 18:1	0.664592	4.13253		LPC 17:0	0.298615	2.45176		TG 54:2 -18:0	0.998465	1.98853		PI 40:5	-0.69299	2.52037		Sph d18:1	-0.23352	2.91639
LPE 18:2	0.627656	1.39529		LPC 18:0	4.64177	2.60288		TG 54:2 -18:1	1.05062	2.16425		PI 40:6	-0.5109	1.71129		TG 48:1	-0.39685	3.10426
PC 32:0	1.76662	3.50657		LPC 18:1	0.37137	2.3404		TG 54:3	0.700744	1.47257		SM 32:0	0.334385	1.80319		TG 48:1 -14:0	-0.41995	2.95022
PC 32:1	0.521204	4.32956		LPC 18:3	-0.71937	1.86041		TG 54:3 -18:1	0.851602	1.53935		SM 32:1	0.220451	2.08928		TG 48:1 -16:0	-0.29214	2.09241
PC 34:1	0.370557	3.49847		LPC 20:1	0.53561	1.85446		TG 54:4 -18:1	1.26083	1.81316		SM 32:2	0.374323	1.84449		TG 48:1 -16:1	-0.37687	2.65142
PC 34:2	0.201965	1.32205		LPC 20:3	-0.17735	1.36932		TG 54:4 -18:2	1.34187	2.37157		SM 34:0	0.25045	2.51539		TG 48:1 -18:1	-0.41613	5.6262
PC 36:2	-0.35755	1.75603		LPC 20:5	-0.43398	1.33559		TG 54:5	0.639609	1.95212		SM 36:0	-0.19312	1.33054		TG 48:2	-0.56859	3.19172
PC 36:4	0.860438	3.67955		LPC-O 18:1	0.700754	1.43806		TG 54:5 -18:1	0.584008	1.67885		SM 36:1	0.271201	1.96133		TG 48:2 -14:0	-0.48595	3.13148
PC 38:4	-0.75478	4.03115		LPC-P 16:0	0.195009	1.49545		TG 54:5 -18:3	1.08686	1.85118		SM 36:2	0.312427	2.55648		TG 48:2 -16:0	-0.53015	1.86561
PC 38:5	-0.50584	2.3841		LPE 16:0	1.0287	2.22121		TG 54:6 -20:4	0.61536	2.11698		SM 38:2	0.406	2.41231		TG 48:2 -16:1	-0.54142	2.89292
PC 38:6	0.92766	4.53534		LPE 18:0	1.68685	3.48387		TG 54:6 -20:5	0.716963	1.71586		SM 41:1	0.120162	1.52633		TG 48:2 -18:1	-0.51331	3.37549
PC 40:6	-0.82878	2.85471		LPE 18:1	0.603517	1.79099		TG 56:5 -20:4	0.664798	1.59973		SM 42:3	0.231163	2.24567		TG 48:2 -18:2	-0.41504	2.24912
PC 40:7	-1.1759	3.20544		LPE 20:4	-0.87909	2.27412		TG 56:6 -20:4	1.73202	2.4737		TG 48:1	-0.29441	1.862		TG 50:1	-0.29277	2.52476
PC 40:8	-1.13806	3.65339		LPE 22:6	-0.5355	2.03136		TG 56:7 -20:4	0.704583	1.77651		TG 48:1 -14:0	-0.23763	1.97384		TG 50:1 -16:0	-0.2772	1.62355
PC-O 38:6	0.413052	2.14761		PC 34:1	0.52594	3.20412		TG 58:9 -22:6	0.359981	1.34346		TG 48:1 -16:1	-0.20837	1.87073		TG 50:1 -18:1	-0.22287	1.57556
PE 36:1	-0.23117	1.31534		PC 34:2	-0.30068	1.53911		AcylCarn 14:0	0.373556	1.13356		TG 48:1 -18:1	-0.17551	2.01711		TG 50:2	-0.49174	2.57593
PE 38:5	-0.33561	1.85123		PC 36:0	7.2214	2.58391		AcylCarn 18:2	0.795377	0.907813		TG 48:2 -14:0	0.276861	2.61163		TG 50:2 -16:0	-0.55208	3.33087
PE 38:6	0.525977	1.77042		PC 36:1	2.66002	3.42081		CE 16:0	0.10858	0.383649		TG 48:2 -16:1	-0.20052	1.52872		TG 50:2 -16:1	-0.54103	2.41769
PE 40:6	-0.49312	2.76838		PC 36:2	0.551083	3.73248		CE 16:1	-0.35871	1.13305		TG 48:2 -18:1	-0.28146	2.55541		TG 50:2 -18:1	-0.50508	2.8672
PE-P 18:0/20:5	-0.18951	1.65703		PC 36:3	-0.42927	2.08606		CE 18:0	0.061753	0.323726		TG 48:2 -18:2	1.58562	3.56155		TG 50:2 -18:2	-0.34466	3.34953
PG 34:1	0.809291	2.89763		PC 36:4	-1.07129	4.50509		CE 18:1	0.208319	0.702752		TG 50:1	-0.19386	1.68229		TG 50:3	-0.72184	2.61322
PI 34:1	2.88214	2.01144		PC 38:4	1.63185	4.68887		CE 22:5	-0.05892	0.342026		TG 50:1 -16:0	-0.18975	1.37539		TG 50:3 -16:0	-0.55209	5.85898
PI 34:2	1.46628	2.53177		PC 38:6	-1.17621	3.49339		CE 22:6	0.23167	0.92085		TG 50:2 -16:1	-0.30631	1.73003		TG 50:3 -16:1	-0.6522	2.72129
PI 36:1	2.17237	1.93093		PC 40:6	2.44208	4.27016		CE 24:4	0.037494	0.186805		TG 50:2 -18:1	-0.30465	2.40342		TG 50:3 -18:1	-0.60324	2.2739
PI 36:2	1.47432	2.72127		PC 40:7	-0.92277	3.87989		CE 24:5	0.018768	0.076771		TG 50:2 -18:2	1.38041	4.95967		TG 50:3 -18:2	-0.66725	2.30569
PI 36:3	0.972032	1.34748		PC 40:8	-1.25961	3.30028		Cer d16:1/22:0	-0.22094	0.532734		TG 50:3	0.789131	2.84149		TG 52:1	-0.22429	2.28464
PI 36:4	1.14273	2.14495		PC-O 32:0	0.254507	1.3412		Cer d17:1/24:0	-0.27353	1.25297		TG 50:3 -16:0	1.82024	3.45216		TG 52:1 -16:0	-0.21045	1.81769
PI 38:4	0.473621	1.51205		PC-P 32:0	0.256074	1.42304		Cer d18:0/22:0	-0.16918	0.862024		TG 50:3 -16:1	0.300569	1.55567		TG 52:1 -18:0	-0.2361	1.6282
PI 38:6	1.61394	2.15553		PE 34:2	-0.30192	2.27866		Cer d18:0/23:0	-0.07858	0.20505		TG 50:3 -18:1	0.16401	1.52833		TG 52:1 -18:1	-0.19991	2.06082
PI 40:5	0.678914	2.36105		PE 36:1	0.94254	2.46772		Cer d18:0/24:0	-0.13586	0.769661		TG 50:3 -18:2	1.41667	4.81889		TG 52:2	-0.30416	2.55166
PI 40:6	1.1278	2.55706		PE 36:4	-0.48908	2.58701		Cer d18:0/24:1	-0.01212	0.030987		TG 52:1	-0.23879	2.43338		TG 52:2 -16:0	-0.39254	2.10931
SM 36:1	0.239728	1.84456		PE 38:5	-0.48914	2.56637		Cer d18:1/16:0	-0.02551	0.121837		TG 52:1 -16:0	-0.23209	2.19502		TG 52:2 -18:0	-0.35693	4.03871
SM 38:1	0.14374	1.74833		PE 38:6	-0.60093	3.66034		Cer d18:1/18:0	0.06474	0.171954		TG 52:1 -18:0	-0.23518	1.87855		TG 52:2 -18:1	-0.35888	2.77996
SM 38:2	0.286424	1.45228		PE-P 16:0/18:1	0.291443	1.48372		Cer d18:1/22:0	-0.06263	0.307744		TG 52:1 -18:1	-0.17635	2.11102		TG 52:2 -18:2	-0.27292	2.29816
SM 40:1	0.191121	2.03706		PE-P 16:0/22:6	-0.43352	1.3596		Cer d18:1/23:0	-0.1021	0.530747		TG 52:2 -16:0	-0.22411	1.81698		TG 52:3	-0.61116	3.62091
Sph d18:1	0.260645	1.81549		PE-P 18:0/20:5	-0.19906	1.68315		Cer d18:1/24:1	0.149204	0.778728		TG 52:2 -18:0	0.125525	2.38066		TG 52:3 -16:0	-0.49949	3.0944
TG 48:1	2.06381	2.96941		PE-P 18:0/22:6	0.292566	1.37452		Cer d18:2/22:0	-0.08528	0.451995		TG 52:2 -18:1	-0.1895	2.11485		TG 52:3 -18:1	-0.73262	4.21342
TG 48:1 -14:0	0.936468	5.05862		PE-P 18:1/22:6	-0.2349	2.12944		Cer d18:2/23:0	-0.14151	0.576942		TG 52:2 -18:2	1.25219	3.36747		TG 52:3 -18:2	-0.59703	3.13516
TG 48:1 -16:0	2.54353	6.05963		PG 34:1	0.523136	3.01937		Cer d18:2/24:1	0.078745	0.318178		TG 52:3	0.235589	2.50106		TG 52:4	-0.66826	2.40341
TG 48:1 -16:1	2.60774	3.59267		PI 34:1	1.73182	4.7267		Cer d19:1/22:0	-0.25873	0.839835		TG 52:3 -16:0	1.41015	3.25608		TG 52:4 -16:0	-0.16962	1.40373
TG 48:1 -18:1	0.84725	2.06328		PI 34:2	0.350799	2.15036		Cer d19:1/24:1	0.110948	0.562375		TG 52:3 -18:2	1.21471	5.82246		TG 52:4 -16:1	-0.72464	5.34786
TG 48:2	1.33335	3.27302		PI 36:1	3.99723	2.55307		Cer m18:0/22:0	-0.09849	0.477664		TG 52:4	2.14698	5.74485		TG 52:4 -18:1	-0.71628	2.8667
TG 48:2 -14:0	0.447682	1.90429		PI 36:2	1.66797	4.65771		Cer m18:0/23:0	0.018163	0.078071		TG 52:4 -16:0	3.53387	5.52045		TG 52:4 -18:2	-0.67936	3.51895
TG 48:2 -16:0	1.58905	4.6133		PI 36:3	0.571304	2.50963		Cer m18:0/24:0	-0.1447	1.16908		TG 52:4 -16:1	1.46468	4.68177		TG 52:5 -16:0	1.02089	2.0902
TG 48:2 -16:1	1.51427	3.18157		PI 38:4	0.758616	2.63597		Cer m18:0/24:1	-0.02148	0.081379		TG 52:4 -18:1	1.61353	3.30066		TG 52:5 -16:1	-0.50364	4.39714
TG 48:2 -18:1	0.378962	2.15339		PI 38:6	0.581352	1.77452		Cer m18:1/22:0	-0.10458	0.95028		TG 52:4 -18:2	2.36061	4.39961		TG 52:5 -18:2	-0.66857	2.85292
TG 48:2 -18:2	0.734976	2.56158		PI 40:5	1.30526	4.6006		Cer m18:1/23:0	-0.10576	1.26865		TG 52:5	3.56817	3.60671		TG 52:5 -18:3	-0.54856	3.27167
TG 50:1	1.31746	3.54611		PI 40:6	1.69056	3.00167		Cer m18:1/24:1	0.072272	0.687832		TG 52:5 -16:0	4.60752	4.03536		TG 54:2	-0.39021	2.29685
TG 50:1 -16:0	1.74609	4.25331		PS 38:4	0.681101	2.21269		DG 34:1 -16:0	0.192738	0.477128		TG 52:5 -16:1	3.84413	3.35906		TG 54:2 -18:0	-0.34736	4.0868
TG 50:1 -18:1	1.84799	3.40959		SM 32:1	0.148372	1.51467		DG 34:1 -18:1	0.236912	0.7341		TG 52:5 -18:2	4.19763	3.41066		TG 54:2 -18:1	-0.36361	2.38987
TG 50:2	0.723993	2.8443		SM 33:1	0.155508	2.88702		DG 34:2 -16:0	-0.33002	1.05565		TG 52:5 -18:3	4.90525	3.2776		TG 54:3	-0.51165	3.81867
TG 50:2 -16:0	1.2592	4.99526		SM 34:2	0.166149	2.00422		DG 34:2 -16:1	0.149746	0.404904		TG 54:2	-0.27491	2.39141		TG 54:3 -18:0	-0.37408	2.54416
TG 50:2 -16:1	1.17032	4.1414		SM 36:0	0.695488	1.72451		DG 34:2 -18:1	0.114478	0.422833		TG 54:2 -18:0	-0.23098	3.02557		TG 54:3 -18:1	-0.49613	3.63534
TG 50:2 -18:1	0.890395	3.62351		SM 36:1	0.717612	1.99559		DG 34:2 -18:2	-0.1842	0.595925		TG 54:2 -18:1	-0.3352	2.30238		TG 54:3 -18:2	-0.38838	3.69006
TG 50:2 -18:2	1.46825	2.46863		SM 36:2	0.769677	4.26289		DG 36:1 -18:0	0.247941	0.8321		TG 54:3 -18:0	1.16227	4.74744		TG 54:4	-0.74781	3.35454
TG 50:3	0.638344	3.2154		SM 38:1	0.483717	2.42822		DG 36:1 -18:1	0.25377	0.711706		TG 54:3 -18:1	-0.22005	2.27446		TG 54:4 -18:1	-0.65668	4.89456
TG 50:3 -16:0	0.861478	2.85789		SM 38:2	0.500874	1.5248		DG 36:2 -18:2	-0.1446	0.548859		TG 54:3 -18:2	1.02446	5.65871		TG 54:4 -18:2	-0.60038	3.74367
TG 50:3 -16:1	0.637421	2.2653		SM 40:1	0.377712	2.47792		DG 36:3 -18:1	0.412317	1.16272		TG 54:4	1.1012	3.57918		TG 54:5 -18:1	-0.39076	3.01352
TG 50:3 -18:1	0.407523	2.7832		SM 40:2	0.238934	1.48233		DG 36:4 -18:2	0.003699	0.009694		TG 54:4 -18:1	1.31208	7.35436		TG 54:5 -18:2	-0.42881	3.32378
TG 50:3 -18:2	0.659176	2.86544		SM 42:1	0.284149	2.36265		DG 38:4 -20:4	-0.22973	1.04648		TG 54:4 -18:2	1.26957	3.1478		TG 54:5 -18:3	-0.52252	4.93831
TG 52:1	1.05036	4.33308		Sph d18:1	0.31244	4.10825		DG 38:6 -20:4	0.081144	0.217825		TG 54:5	3.05011	3.91608		TG 54:6 -18:3	-0.27989	1.73209
TG 52:1 -16:0	1.04056	3.11858		TG 48:1	0.632777	1.39692		GM3 d18:1/16:0	0.203571	0.342027		TG 54:5 -18:1	3.46096	3.48934		TG 54:6 -20:4	-0.15453	1.9781
TG 52:1 -18:0	0.902795	4.01706		TG 48:1 -14:0	0.751153	4.24566		GM3 d18:1/18:0	0.417954	0.918801		TG 54:5 -18:2	3.74195	3.27065		TG 54:6 -20:5	2.17022	2.52395
TG 52:1 -18:1	0.872713	2.88174		TG 48:1 -16:0	0.504592	2.48989		GM3 d18:1/22:0	0.200461	0.382453		TG 54:5 -18:3	3.68325	3.51028		TG 54:7 -18:2	0.458276	2.43517
TG 52:2	0.356855	3.4222		TG 48:1 -16:1	0.50928	2.99534		GM3 d18:1/24:0	0.220752	0.347318		TG 54:6 -18:3	5.9807	3.97666		TG 56:6 -20:4	-0.18441	3.10383
TG 52:2 -16:0	0.594458	3.89446		TG 48:1 -18:1	0.611041	2.38338		Hex1Cer d18:1/16:0	-0.13672	0.651568		TG 54:6 -20:4	3.32217	3.9598		TG 56:6 -22:4	-0.43399	3.17412
TG 52:2 -18:0	0.396269	3.04913		TG 48:2 -14:0	0.270125	1.81686		Hex1Cer d18:1/22:0	-0.07333	0.500819		TG 54:6 -20:5	1.02378	2.50309		TG 56:7 -20:4	-0.13112	1.33792
TG 52:2 -18:1	0.384303	3.57084		TG 48:2 -18:1	0.294634	2.93108		Hex1Cer d18:1/24:1	0.107524	0.593338		TG 54:7 -18:2	6.4377	5.01855		TG 58:9 -22:6	3.86573	3.64748
TG 52:2 -18:2	0.632892	4.15367		TG 48:2 -18:2	0.198153	3.03822		Hex2Cer d18:1/16:0	0.069151	0.405755		TG 54:7 -18:3	7.33679	3.34049		AcylCarn 14:0	0.13579	1.16619
TG 52:3	0.251606	2.52207		TG 50:1	1.00623	2.65452		Hex2Cer d18:1/22:0	0.014092	0.053282		TG 56:5 -20:4	1.04578	5.61451		AcylCarn 16:0	0.099453	0.509837
TG 52:3 -16:0	0.541659	2.76161		TG 50:1 -16:0	0.87112	2.70264		Hex2Cer d18:1/24:0	0.012849	0.064324		TG 56:6 -20:4	2.16209	3.37613		AcylCarn 18:1	-0.2251	0.933248
TG 52:3 -18:2	0.321886	1.63344		TG 50:1 -18:1	0.916031	3.90045		Hex2Cer d18:1/24:1	0.126879	0.721106		TG 56:6 -22:4	1.57133	5.53753		AcylCarn 18:2	-0.54136	0.930606
TG 52:4	0.22227	1.30417		TG 50:2	0.480596	2.68515		Hex3Cer d18:1/16:0	0.091719	0.150645		TG 56:7 -20:4	5.04328	2.58388		CE 16:0	-0.07222	0.227594
TG 52:4 -16:0	0.653289	3.3892		TG 50:2 -16:0	0.345307	2.24268		Hex3Cer d18:1/22:0	0.097036	0.158007		TG 58:9 -22:6	2.09106	3.83016		CE 16:1	-0.01986	0.046833
TG 52:5 -16:0	1.01597	4.22955		TG 50:2 -16:1	0.512796	2.70775		Hex3Cer d18:1/24:0	0.040374	0.064163		AcylCarn 14:0	0.120655	0.365267		CE 18:0	0.079507	0.413855
TG 54:2	0.138877	1.59709		TG 50:2 -18:1	0.519617	3.77157		LPC 14:0	0.250084	0.187244		AcylCarn 16:0	-0.10875	0.476765		CE 18:1	0.043376	0.096208
TG 54:3	-0.08577	1.48395		TG 50:2 -18:2	0.439238	1.743		LPC 15:0	0.096678	0.114097		CE 16:0	0.042287	0.199255		CE 18:2	-0.25119	0.821002
TG 54:3 -18:1	-0.18388	2.19706		TG 52:1	2.16846	2.92927		LPC 16:0	-0.27269	0.921024		CE 16:1	-0.45728	1.24583		CE 18:3	-0.0444	0.111729
TG 54:4	-0.22232	2.1058		TG 52:1 -16:0	2.28588	3.28107		LPC 16:1	-0.07285	0.150694		CE 18:0	0.012503	0.048252		CE 20:3	0.270016	1.23624
TG 54:4 -18:1	-0.267	2.08889		TG 52:1 -18:0	2.64851	3.12717		LPC 17:0	-0.17393	0.549313		CE 18:1	-0.02441	0.058694		CE 20:4	0.261713	0.976434
TG 54:4 -18:2	-0.308	2.81918		TG 52:1 -18:1	2.36095	3.29628		LPC 18:2	0.15138	0.272996		CE 18:2	0.066007	0.223085		CE 24:4	0.008744	0.039922
TG 54:5 -18:1	-0.14118	2.34587		TG 52:2	0.62748	3.392		LPC 18:3	0.364771	0.563308		CE 20:5	0.216734	1.22253		Cer d16:1/22:0	0.029446	0.190498
TG 54:5 -18:2	-0.16389	1.69923		TG 52:2 -16:0	0.726601	4.20814		LPC 20:1	0.012957	0.02405		CE 22:5	-0.11426	0.987462		Cer d16:1/24:0	0.093821	1.21386
TG 54:5 -18:3	-0.38568	1.98012		TG 52:2 -18:0	1.89343	3.04458		LPC 20:3	0.705255	0.976449		CE 22:6	-0.0213	0.08476		Cer d17:1/24:0	0.210195	1.04641
TG 54:6 -20:5	0.441484	4.65166		TG 52:2 -18:1	0.64181	3.64144		LPC 20:4	0.830212	1.15562		CE 24:4	0.179235	1.22097		Cer d18:0/22:0	0.050321	0.171679
TG 56:5 -20:4	-0.28122	2.8363		TG 52:2 -18:2	1.53581	3.21673		LPC 20:5	0.585314	0.964901		CE 24:5	0.173229	0.932228		Cer d18:0/23:0	0.007394	0.016379
TG 56:6 -20:4	-0.45507	3.38413		TG 52:3	0.337889	2.25825		LPC 22:5	0.273522	0.573401		Cer d16:1/22:0	-0.04747	0.307347		Cer d18:0/24:0	0.067246	0.539536
TG 56:6 -22:4	-0.28034	1.74071		TG 52:3 -16:0	0.167425	1.87562		LPC 22:6	0.448521	0.72268		Cer d16:1/24:0	-0.21222	1.15523		Cer d18:0/24:1	0.017812	0.139058
TG 56:7 -20:4	-0.49548	3.27684		TG 52:3 -18:1	0.337175	2.37306		LPC-O 16:0	1.95903	0.3462		Cer d17:1/24:0	-0.09023	0.434746		Cer d18:1/18:0	0.322012	0.827631
TG 58:9 -22:6	-0.51076	2.92873		TG 52:3 -18:2	0.326667	3.2756		LPC-O 18:1	0.874837	0.332749		Cer d18:0/22:0	-0.02054	0.080486		Cer d18:2/22:0	-0.01141	0.107592
AcylCarn 18:2	0.273793	0.607064		TG 52:4 -16:1	-0.14775	2.9676		LPC-O 22:6	0.091654	0.117206		Cer d18:0/23:0	-0.07144	0.494831		Cer d18:2/23:0	-0.06663	0.840947
CE 16:0	0.07098	0.169495		TG 52:5	-0.37892	4.41647		LPC-P 16:0	-0.03602	0.112002		Cer d18:0/24:0	-0.13475	0.99853		Cer d18:2/24:1	-0.11971	0.669362
CE 16:1	0.064907	0.21561		TG 52:5 -16:1	-0.42586	4.0941		LPE 18:1	0.076326	0.226546		Cer d18:1/16:0	0.054528	0.805641		Cer d19:1/22:0	0.165762	0.871399
CE 18:0	0.12511	0.339667		TG 52:5 -18:2	-0.35952	2.76288		LPE 18:2	0.132164	0.207232		Cer d18:1/18:0	0.064405	0.215404		Cer d19:1/24:0	-0.08561	0.857526
CE 18:1	-0.01616	0.0388884		TG 52:5 -18:3	-0.3742	2.45878		LPE 20:4	0.267342	0.564262		Cer d18:1/22:0	0.080314	0.64056		Cer d19:1/24:1	0.022884	0.169701
CE 18:2	-0.35079	1.183		TG 54:2	1.67288	3.35334		LPE 22:6	0.360291	0.641834		Cer d18:1/23:0	0.11703	1.04008		Cer m18:0/22:0	0.177713	1.1839
CE 18:3	0.07496	0.130677		TG 54:2 -18:0	2.3792	3.15463		PC 32:0	-0.0122	0.04375		Cer d18:1/24:1	0.010289	0.107959		Cer m18:0/23:0	0.236814	1.27702
CE 20:3	-0.17288	1.03324		TG 54:2 -18:1	2.08998	6.06726		PC 34:1	0.053527	0.226106		Cer d18:2/22:0	-0.06051	0.525684		Cer m18:0/24:1	0.047323	0.241847
CE 20:4	-0.15762	0.999798		TG 54:3	0.549305	3.05831		PC 34:2	-0.00967	0.050135		Cer d18:2/23:0	0.106544	1.07352		Cer m18:1/22:0	0.059959	0.406457
CE 20:5	0.208296	0.939676		TG 54:3 -18:0	1.36818	3.70654		PC 36:3	0.316404	1.07285		Cer d18:2/24:1	-0.15508	0.845334		Cer m18:1/23:0	-0.04148	0.162331
CE 22:4	0.13617	0.778001		TG 54:3 -18:1	0.548214	4.41633		PC-O 32:0	0.060287	0.222024		Cer d19:1/22:0	0.112196	0.590824		Cer m18:1/24:0	0.016698	0.087568
CE 22:5	0.110175	0.465909		TG 54:3 -18:2	1.41576	2.78517		PC-O 38:6	0.108627	0.741323		Cer d19:1/24:0	-0.19588	1.05737		Cer m18:1/24:1	0.013963	0.074163
CE 22:6	0.193212	1.08592		TG 54:4 -18:1	0.147229	1.42091		PC-P 32:0	0.076255	0.35896		Cer d19:1/24:1	-0.00112	0.007008		DG 32:1 -16:0	-0.13147	0.667818
CE 24:4	0.040498	0.174857		TG 54:4 -18:2	0.223788	2.76613		PC-P 34:2	0.076351	0.368169		Cer m18:0/22:0	0.054493	0.381009		DG 32:1 -16:1	-0.21374	1.27072
CE 24:5	0.147837	0.741329		TG 54:5	-0.16319	2.33677		PC-P 36:3	0.007499	0.02506		Cer m18:0/23:0	0.060454	0.361356		DG 34:1 -16:0	-0.14307	0.879478
Cer d18:0/24:1	0.381563	1.18438		TG 54:5 -18:1	-0.10696	1.96006		PC-P 36:4	-0.03555	0.088847		Cer m18:0/24:0	-0.08204	0.765736		DG 34:1 -18:1	-0.13919	0.898517
Cer m18:1/24:1	0.217624	1.11871		TG 54:6 -18:3	-0.15446	1.33643		PC-P 38:6	0.088138	0.268534		Cer m18:0/24:1	-0.07629	0.50695		DG 36:1 -18:0	0.060705	0.366871
DG 36:2 -18:0	0.097913	0.870887		TG 54:6 -20:4	-0.37954	4.04798		PE 34:1	-0.01722	0.100896		Cer m18:1/22:0	0.017382	0.177865		DG 36:1 -18:1	0.050648	0.240401
DG 36:2 -18:1	-0.11921	0.890293		TG 56:5 -20:4	1.19681	3.05839		PE 36:1	0.106126	0.871397		Cer m18:1/23:0	0.051142	0.311596		DG 36:2 -18:0	0.104819	0.886818
DG 36:2 -18:2	0.067309	0.3986		TG 56:6 -22:4	-0.39971	2.71219		PE 36:3	0.080248	0.488918		Cer m18:1/24:1	-0.01744	0.26149		DG 36:2 -18:2	-0.09043	1.11225
DG 36:4 -18:2	-0.32375	1.28246		TG 56:7 -20:4	-0.41952	2.52385		PE 38:4	-0.15651	1.09039		GM3 d18:1/16:0	0.119361	0.298074		DG 38:5 -20:4	-0.06622	0.546153
DG 38:4 -20:4	0.009637	0.0480169		TG 58:9 -22:6	-0.3188	2.78773		PE 38:6	-0.12772	0.988835		GM3 d18:1/18:0	0.263453	0.433833		DG 38:6 -20:4	0.193444	0.625312
DG 38:6 -20:4	-0.12924	0.24542		AcylCarn 18:2	0.142749	0.163335		PE 40:6	-0.19353	0.957492		GM3 d18:1/22:0	0.156549	0.292919		GM3 d18:1/24:0	0.529866	1.17333
Hex3Cer d18:1/16:0	0.316679	0.96997		Cer m18:0/23:0	0.113934	0.705956		PE-P 16:0/18:1	0.066751	0.281155		GM3 d18:1/24:0	0.134985	0.268797		Hex1Cer d18:1/16:0	-0.09944	0.412343
Hex3Cer d18:1/24:0	0.333191	0.978012		Cer m18:0/24:1	-0.0137	0.069765		PE-P 16:0/18:2	0.055615	0.14104		Hex1Cer d18:1/16:0	0.129928	0.885412		Hex1Cer d18:1/22:0	-0.08924	0.751397
LPC 15:0	0.448543	1.16541		Cer m18:1/23:0	-0.04013	0.15931		PE-P 16:0/20:4	-0.0144	0.029537		Hex1Cer d18:1/22:0	0.053267	0.551419		Hex2Cer d18:1/16:0	0.139389	0.87244
LPC 18:2	0.15892	0.490378		Cer m18:1/24:0	0.00723	0.035774		PE-P 16:0/20:5	-0.11151	0.51611		Hex1Cer d18:1/24:1	-0.16567	1.21253		Hex2Cer d18:1/22:0	0.111812	0.947963
LPC 18:3	-0.05689	0.119786		DG 34:2 -16:0	0.078901	1.05639		PE-P 16:0/22:6	-0.10031	0.363498		Hex2Cer d18:1/24:0	0.065872	0.769994		Hex2Cer d18:1/24:0	0.087924	0.86418
LPC 20:3	0.14241	0.692649		DG 34:2 -18:1	0.084409	0.59663		PE-P 18:0/18:1	0.077841	0.593532		Hex3Cer d18:1/16:0	0.005686	0.010553		Hex2Cer d18:1/24:1	0.057224	0.585138
LPC 20:5	0.220461	0.687644		DG 36:3 -18:1	-0.13532	1.29603		PE-P 18:0/18:2	-0.02332	0.040639		Hex3Cer d18:1/22:0	0.112555	0.291497		Hex3Cer d18:1/16:0	0.305644	0.894631
LPC 22:6	0.219007	0.963845		DG 36:3 -18:2	0.090709	0.884345		PE-P 18:0/20:4	0.077769	0.308242		Hex3Cer d18:1/24:0	-0.02936	0.055175		Hex3Cer d18:1/22:0	0.404813	1.25379
LPC-O 18:1	0.634016	1.28522		Hex1Cer d18:1/24:1	0.009732	0.06433		PE-P 18:0/20:5	-0.27912	0.872976		LPC 14:0	-0.10568	0.524545		Hex3Cer d18:1/24:0	0.220946	0.60972
LPC-P 16:0	0.26047	0.876128		Hex3Cer d18:1/16:0	0.248189	0.761197		PE-P 18:0/22:6	-0.04498	0.189593		LPC 15:0	0.003608	0.017172		LPC 14:0	0.324094	1.1545
LPE 20:4	-0.13775	0.569935		Hex3Cer d18:1/22:0	0.285695	0.893026		PE-P 18:1/20:4	0.141711	0.673183		LPC 16:0	-0.17537	1.21883		LPC 16:1	-0.20155	0.835684
LPE 22:6	0.057694	0.16115		Hex3Cer d18:1/24:0	0.178829	0.497474		PE-P 18:1/22:6	0.063068	0.814742		LPC 16:1	-0.02718	0.06061		LPC 18:1	0.002651	0.010868
PC 36:0	0.477097	1.18736		LPC 15:0	0.115885	0.862876		PG 34:1	-0.00802	0.020793		LPC 17:0	-0.05519	0.497908		LPC 18:2	-0.30754	1.15025
PC 36:1	-0.0968	1.28743		LPC 16:0	0.124944	1.20751		PI 34:1	0.197217	0.416319		LPC 18:0	0.143237	0.916055		LPC 20:3	-0.07688	0.214677
PC 36:3	0.111677	0.463524		LPC 16:1	-0.25312	1.15518		PI 34:2	-0.28345	1.11322		LPC 18:1	0.012455	0.044733		LPC 20:4	0.7214	0.990005
PC-O 32:0	0.140334	0.824257		LPC 18:2	-0.26573	1.21974		PI 36:3	-0.27365	0.878357		LPC 20:1	-0.26009	1.15542		LPC 22:5	1.17186	0.784091
PC-P 32:0	0.041396	0.207806		LPC 20:4	-0.10411	0.542679		PI 36:4	-0.06012	0.151788		LPC 20:5	0.146349	0.329088		LPC-O 16:0	-0.08488	0.568386
PC-P 34:2	0.052233	0.17244		LPC 22:5	0.35231	1.05022		PI 38:4	0.389844	0.899265		LPC-O 16:0	-0.15238	0.691613		LPC-O 18:1	-0.26267	0.446688
PC-P 36:3	-0.14953	0.663126		LPC 22:6	-0.16262	0.943348		PI 38:5	0.266094	0.808768		LPC-O 18:1	-0.22986	0.393004		LPC-O 22:6	-0.03802	0.067699
PC-P 36:4	-0.06777	0.181354		LPC-O 16:0	0.532776	0.81051		PI 40:5	0.068987	0.205649		LPC-O 22:6	-0.00271	0.004787		LPC-P 16:0	-0.01432	0.306422
PC-P 38:6	0.052642	0.21472		LPC-O 22:6	0.156865	0.204403		PI 40:6	0.004131	0.008402		LPC-P 16:0	0.087983	1.07856		LPE 18:0	0.01914	0.155077
PE 34:1	0.174243	1.11139		LPE 18:2	0.262651	0.431151		PS 38:4	0.050309	0.127837		LPE 20:4	0.518736	0.993819		LPE 18:1	-0.04653	0.265051
PE 34:2	0.136199	0.623109		PC 32:0	0.137056	0.739453		SM 32:0	0.214204	0.764981		PC 32:0	0.365652	1.17816		LPE 18:2	-0.20665	0.302291
PE 36:2	-0.12019	0.836307		PC 32:1	0.058604	0.945703		SM 32:1	0.106401	0.59311		PC 36:0	0.094155	0.643525		LPE 20:4	-0.23033	0.403243
PE 36:3	0.090296	0.408873		PC 38:5	0.134899	1.1111		SM 32:2	0.173581	0.88445		PC-O 32:0	0.172689	1.01361		LPE 22:6	0.432406	0.7677
PE 36:4	0.20713	0.82372		PC-O 38:6	0.054517	0.33268		SM 33:1	0.02002	0.108104		PC-O 38:6	0.102159	0.561461		PC 34:1	-0.05614	0.777029
PE 38:4	-0.17093	0.771486		PC-P 34:2	0.19803	1.0714		SM 34:0	0.156658	0.499816		PC-P 32:0	0.123225	0.745225		PC-O 32:0	0.06386	0.313764
PE-P 16:0/18:1	0.056082	0.192915		PC-P 36:3	-0.04562	0.1796		SM 34:1	0.06664	0.501598		PC-P 36:4	0.385466	1.27477		PC-P 32:0	0.10631	0.615953
PE-P 16:0/18:2	0.019015	0.0437883		PC-P 36:4	-0.08198	0.221676		SM 34:2	0.078889	0.485358		PC-P 38:6	0.074761	0.354692		PC-P 34:2	-0.163	0.736646
PE-P 16:0/20:4	-0.08917	0.187548		PC-P 38:6	0.060408	0.29429		SM 36:0	-0.15484	0.936431		PE 34:1	-0.19086	0.738992		PC-P 36:3	-0.09888	0.322226
PE-P 16:0/20:5	-0.17139	0.784274		PE 34:1	-0.05752	0.626901		SM 36:1	0.056457	0.424961		PE 34:2	-0.08626	0.388534		PC-P 36:4	-0.33071	0.839051
PE-P 16:0/22:6	-0.01585	0.049804		PE 36:2	0.104744	0.564053		SM 36:2	0.394416	1.242		PE 36:1	-0.19399	0.87572		PE 34:1	-0.11716	1.19244
PE-P 18:0/18:1	0.071834	0.396628		PE 36:3	-0.16141	1.13622		SM 38:1	0.102324	0.771485		PE 36:2	0.03602	0.123323		PE 36:1	0.015447	0.161308
PE-P 18:0/18:2	0.162528	0.751878		PE 38:4	-0.11787	0.769501		SM 38:2	0.302506	1.20695		PE 36:4	0.124252	0.414676		PE-P 16:0/18:1	-0.02373	0.098647
PE-P 18:0/20:4	-0.01324	0.0409349		PE 40:6	0.007237	0.06893		SM 40:1	0.075409	0.857501		PE 38:4	0.171255	0.502814		PE-P 16:0/18:2	-0.35864	0.722358
PE-P 18:0/22:6	-0.11823	0.567084		PE-P 16:0/18:2	-0.11024	0.180997		SM 40:2	0.073531	0.580135		PE 38:5	-0.05343	0.201024		PE-P 16:0/20:4	-0.31392	0.741713
PE-P 18:1/20:4	0.005669	0.0148495		PE-P 16:0/20:4	-0.2767	0.660186		SM 41:1	0.096136	0.46268		PE 38:6	0.215441	0.792111		PE-P 16:0/20:5	-0.20253	0.86892
PE-P 18:1/22:6	-0.13246	0.713491		PE-P 16:0/20:5	-0.15815	0.607174		SM 42:1	0.096521	0.476384		PE 40:6	0.139163	0.480537		PE-P 16:0/22:6	0.122459	0.447995
PI 38:5	0.266586	1.00529		PE-P 18:0/18:1	0.598078	1.29195		SM 42:2	0.226366	1.09245		PE-P 16:0/18:1	-0.05705	0.209003		PE-P 18:0/18:1	-0.04241	0.270242
PS 38:4	-0.26833	1.05134		PE-P 18:0/18:2	0.186353	0.448158		SM 42:3	0.133805	0.290983		PE-P 16:0/18:2	0.528213	0.942563		PE-P 18:0/18:2	-0.08325	0.160183
SM 32:0	-0.03649	0.132035		PE-P 18:0/20:4	0.263851	1.14916		Sph d18:1	0.001247	0.006151		PE-P 16:0/20:4	0.028927	0.066061		PE-P 18:0/20:4	-0.07814	0.244806
SM 32:1	0.060394	0.388359		PE-P 18:1/20:4	0.035668	0.153477		TG 48:1	0.190016	1.29073		PE-P 16:0/20:5	-0.19549	0.850409		PE-P 18:0/22:6	0.218666	0.844771
SM 32:2	-0.13458	0.477797		PI 36:4	0.105414	0.533308		TG 48:1 -14:0	0.404646	1.1158		PE-P 16:0/22:6	-0.05099	0.154084		PE-P 18:1/20:4	-0.19471	0.628738
SM 33:1	0.062683	0.59588		PI 38:5	0.203415	0.937227		TG 48:1 -16:0	-0.0148	0.075277		PE-P 18:0/18:1	-0.07422	0.403292		PE-P 18:1/22:6	0.226943	1.2262
SM 34:0	0.152194	0.843588		SM 32:0	0.149219	0.870861		TG 48:1 -16:1	-0.17441	1.16112		PE-P 18:0/18:2	0.478519	0.801827		PG 34:1	0.116805	0.648786
SM 34:1	0.077476	0.405799		SM 32:2	-0.03759	0.165202		TG 48:2 -16:0	-0.22312	1.08065		PE-P 18:0/20:4	0.157994	0.476241		PI 34:2	0.328856	0.681234
SM 34:2	0.131028	0.943469		SM 34:0	0.182639	0.904277		TG 48:2 -16:1	-0.04423	0.267347		PE-P 18:0/22:6	-0.0176	0.060494		PI 36:1	1.07727	1.27682
SM 36:0	-0.05265	0.255294		SM 34:1	0.162796	1.10663		TG 48:2 -18:2	0.086932	0.55666		PE-P 18:1/20:4	0.184469	0.865811		PI 36:2	0.149427	0.335527
SM 36:2	-0.0843	0.790288		SM 41:1	0.183884	1.29301		TG 50:1	0.275335	1.17793		PE-P 18:1/22:6	-0.1295	0.564439		PI 36:3	-0.23971	0.968817
SM 40:2	0.082606	0.771349		SM 42:2	0.025319	0.359555		TG 50:2	0.360041	1.11308		PI 38:4	0.306834	1.27884		PI 36:4	0.291902	0.779703
SM 41:1	0.115897	1.09309		SM 42:3	-0.00406	0.047207		TG 50:2 -16:0	0.31791	1.01223		PI 38:5	0.123365	0.519548		PI 38:4	0.135924	0.464117
SM 42:1	0.096638	0.871774		TG 48:2	0.12208	1.27054		TG 50:2 -18:2	0.09728	0.708562		PI 38:6	-0.32181	0.954014		PI 38:5	0.385093	0.858566
SM 42:2	-0.00834	0.0685301		TG 48:2 -16:0	0.001372	0.007097		TG 50:3 -16:0	-0.01981	0.131892		PS 38:4	0.14008	0.500966		SM 32:0	0.133857	0.735667
SM 42:3	-0.03779	0.420497		TG 48:2 -16:1	0.034235	0.375026		TG 50:3 -18:2	0.240368	0.970199		SM 33:1	0.055315	0.887429		SM 32:2	-0.00074	0.00258
TG 52:3 -18:1	0.114462	0.660541		TG 50:3	0.050659	0.417508		TG 52:2	0.351178	1.12203		SM 34:1	0.185869	1.1368		SM 33:1	0.02955	0.272516
TG 52:4 -16:1	0.06194	0.418854		TG 50:3 -16:0	-0.08816	1.19052		TG 52:2 -18:0	0.012023	0.060333		SM 34:2	0.143154	1.13302		SM 34:0	0.132703	0.663555
TG 52:4 -18:1	-0.10546	0.7898		TG 50:3 -16:1	-0.00923	0.118502		TG 52:2 -18:2	-0.16819	1.09638		SM 38:1	0.220983	1.12211		SM 34:1	0.162647	0.792988
TG 52:4 -18:2	0.06283	0.539557		TG 50:3 -18:1	0.077368	0.774173		TG 52:4 -16:0	0.170273	0.801067		SM 40:1	0.131216	0.946757		SM 34:2	0.081022	0.72724
TG 52:5	0.166192	1.27979		TG 50:3 -18:2	-0.02222	0.159517		TG 52:5	0.181115	0.898729		SM 40:2	0.124078	1.05944		SM 36:1	0.08131	1.06633
TG 52:5 -16:1	0.093168	0.566519		TG 52:4	-0.11101	0.642654		TG 52:5 -16:0	-0.06977	0.331669		SM 42:1	0.06823	0.701496		SM 36:2	-0.14098	1.19914
TG 52:5 -18:2	-0.17549	1.21418		TG 52:4 -16:0	-0.00586	0.027386		TG 52:5 -16:1	0.018559	0.097133		SM 42:2	0.060288	0.428297		SM 38:1	0.153979	1.02068
TG 52:5 -18:3	-0.19218	1.24028		TG 52:4 -18:1	-0.09873	0.948196		TG 52:5 -18:2	0.090597	0.55438		Sph d18:1	0.018081	0.143363		SM 40:1	0.136908	1.13806
TG 54:2 -18:0	-0.0048	0.0400721		TG 52:4 -18:2	-0.04667	0.668199		TG 52:5 -18:3	0.309157	1.20484		TG 48:1 -16:0	-0.14506	1.28951		SM 40:2	0.053463	0.329206
TG 54:2 -18:1	0.024846	0.227511		TG 52:5 -16:0	-0.15074	1.24536		TG 54:3 -18:0	0.165377	0.766787		TG 48:2	-0.01225	0.047986		SM 41:1	0.069817	0.593254
TG 54:3 -18:0	-0.02594	0.280472		TG 54:4	0.061671	0.493503		TG 54:3 -18:2	0.314631	0.967469		TG 48:2 -16:0	0.119612	0.778088		SM 42:1	0.06874	0.860628
TG 54:3 -18:2	-0.01618	0.3158		TG 54:5 -18:2	-0.07257	0.863151		TG 54:4	0.414035	0.193104		TG 50:1 -18:1	-0.09812	0.900385		SM 42:2	0.024661	0.320162
TG 54:5	0.026598	0.234746		TG 54:5 -18:3	-0.11264	1.20397		TG 54:5 -18:2	0.46014	1.29929		TG 50:2	-0.00524	0.106979		SM 42:3	-0.12283	0.864692
TG 54:6 -18:3	-0.12879	1.12959		TG 54:6 -20:5	0.208384	0.905752		TG 54:6 -18:3	0.25157	1.1275		TG 50:2 -16:0	0.151871	1.07045		TG 52:5	0.025506	0.511172
TG 54:6 -20:4	-0.05479	0.409847		TG 54:7 -18:2	0.057105	0.289557		TG 54:7 -18:2	0.018703	0.055832		TG 52:2	-0.1022	1.10989		TG 54:5	0.063399	0.471527
TG 54:7 -18:2	-0.0737	0.295795		TG 54:7 -18:3	0.104922	0.337805		TG 54:7 -18:3	-0.04278	0.119355		TG 52:3 -18:1	0.055606	0.430088		TG 54:7 -18:3	-0.11266	0.365861
TG 54:7 -18:3	-0.03044	0.0749869		TG 56:6 -20:4	0.004112	0.029616		TG 56:6 -22:4	0.230924	0.944951		TG 54:3	-0.07727	0.844192		TG 56:5 -20:4	-0.04355	0.776699
Figure 7F
Luciferase activity relative to control
BSA	LPC-16:0	LPC-18:0	LPC-18:1	LPC-18:2	LPC-22:6
1.049	2.356	2.519	0.656	0.566	0.682
1.112	2.405	2.423	0.693	0.591	0.633
0.839	2.394	2.156	0.684	0.494	0.629
Figure 7G
Gene	Treatment
	BSA	LPC-16:0	LPC-18:0	LPC-18:1	LPC-18:2	LPC-22:6
Fasn	1.005	1.593	0.811	0.627	0.547	0.655
Scd1	1.002	1.347	1.273	0.726	0.644	0.721
Fads1	1.001	1.268	1.367	0.76	0.719	0.9
Fads2	1.004	1.394	0.604	0.674	0.53	0.668

## Sheet: Supplemental Figure 2
Supplemental Figure 2A
ZT	Mfsd2a Transcript Expression Fold Change Relative to Average Mfsd2a ZT0
ZT0_1	0.510806
ZT0_2	1.17814
ZT0_3	1.66168
ZT4_1	1.10781
ZT4_2	0.783477
ZT4_3	0.964966
ZT8_1	4.17028
ZT8_2	1.26632
ZT8_3	2.1715
ZT12_1	25.6046
ZT12_2	22.2066
ZT12_3	42.1414
ZT16_1	8.97296
ZT16_2	9.18863
ZT16_3	4.76737
ZT20_1	0.770418
ZT20_2	2.27441
ZT20_3	1.18607
ZT24_1	1.02971
ZT24_2	2.10555
ZT24_3	2.68487

## Sheet: Supplemental Figure 4
Supplemental Figure 4
Total PC/PE
2afl/fl	L2aKO
1.79885	1.61675
1.62193	1.6157
2.07595	2.04906
1.59566	1.44957
1.64386	1.7397
1.63119

## Sheet: Supplemental Figure 5
Supplemental Figure 5B
a-SMA+ (%)			Galectin-3+ (%)
2afl/fl	L2aKO		2afl/fl	L2aKO
1.37033	1.049		0.355	0.201333
0.947333	1.35633		0.456667	0.293333
0.837333	0.656667		0.153	0.352
1.216	1.156		0.313	0.122667
	2.264			0.207
	0.752			0.271667
Supplemental Figure 5C
Lipid	Log2 FC	-Log10(p-value)
PE 38:6	-0.192976	2.4574
PE-P 18:0/18:2	-0.362552	3.11486
PE-P 18:0/20:5	-0.489488	2.4369
TG 52:2 -18:2	-0.877834	1.34527
TG 54:6 -20:4	-0.749609	1.48692
TG 56:7 -20:4	-0.573007	1.42614
AcylCarn 16:0	-0.543593	0.781074
CE 16:1	0.0461067	0.0604323
CE 18:1	0.156747	0.171058
CE 18:2	-0.177189	0.288796
CE 20:4	-0.25129	0.394935
CE 22:6	-0.395433	0.994063
Cer d17:1/24:0	-0.0583931	0.111553
Cer d18:0/22:0	-0.372383	1.21537
Cer d18:0/24:1	0.0548444	0.0677415
Cer d18:1/16:0	0.119417	0.242106
Cer d18:1/18:0	-0.0234408	0.0178603
Cer d18:1/22:0	-0.251793	0.652335
Cer d18:1/23:0	0.0729218	0.206492
Cer d18:1/24:0	-0.0710269	0.193137
Cer d18:1/24:1	0.1298	0.375801
Cer d18:2/22:0	-0.366729	0.712446
Cer d18:2/23:0	-0.0347013	0.0788645
Cer d18:2/24:0	-0.16344	0.433601
Cer d18:2/24:1	-0.00197237	0.00504832
Cer m18:1/22:0	-0.109152	0.239468
Cer m18:1/24:0	-0.0811991	0.189265
Cer m18:1/24:1	0.092115	0.243099
COH 161	-0.202114	0.707013
DG 32:1 -16:0	-0.289561	0.40801
DG 32:1 -16:1	-0.338573	0.643778
DG 34:1 -16:0	-0.264557	0.459336
DG 34:1 -18:1	-0.255025	0.430607
DG 34:2 -16:0	-0.312033	0.864774
DG 34:2 -16:1	-0.249156	0.244734
DG 34:2 -18:1	-0.251494	0.237334
DG 34:2 -18:2	-0.266288	0.671897
DG 36:1 -18:0	-0.387456	0.69102
DG 36:1 -18:1	-0.257274	0.322988
DG 36:2 -18:0	-0.00314887	0.00759831
DG 36:2 -18:1	-0.0769142	0.0776473
DG 36:2 -18:2	-0.0867178	0.440074
DG 36:3 -18:1	-0.0812521	0.131772
DG 36:3 -18:2	-0.0477958	0.0737612
DG 36:4 -18:2	-0.122021	0.246705
DG 36:4 -20:4	0.0222635	0.0505946
DG 38:4 -20:4	0.236041	0.569462
DG 38:5 -20:4	0.0138595	0.0433854
DG 38:6 -20:4	-0.347113	0.955447
GM3 d18:1/16:0	0.0309144	0.0546345
GM3 d18:1/22:0	0.0840144	0.215209
GM3 d18:1/24:0	-0.15605	0.319306
Hex1Cer d18:1/16:0	0.103047	0.298581
Hex1Cer d18:1/22:0	-0.344543	0.945804
Hex1Cer d18:1/24:0	-0.0806845	0.281392
Hex1Cer d18:1/24:1	0.0877665	0.18617
Hex2Cer d18:1/16:0	0.4126	1.12679
Hex2Cer d18:1/24:0	0.347495	0.686852
Hex3Cer d18:1/24:0	-0.371699	0.963465
LPC 14:0	-0.115748	0.211024
LPC 15:0	0.111943	0.307398
LPC 16:0	0.126204	0.238039
LPC 16:1	-0.00493739	0.00572786
LPC 17:0	0.112599	0.334537
LPC 18:0	0.0717804	0.104732
LPC 18:1	0.0147964	0.0198263
LPC 18:2	-0.0786723	0.142068
LPC 18:3	-0.303489	0.530375
LPC 20:1	0.268628	0.464806
LPC 20:3	-0.0352179	0.0415732
LPC 20:4	-0.109967	0.182892
LPC 20:5	-0.135987	0.133263
LPC 22:5	-0.0787956	0.117514
LPC 22:6	0.0455187	0.0919824
LPC-O 16:0	-0.151244	0.493963
LPC-O 18:1	0.0174398	0.0290942
LPE 16:0	0.129337	0.426849
LPE 18:0	0.0844715	0.161101
LPE 18:1	0.13666	0.324598
LPE 18:2	-0.22516	0.417734
LPE 20:4	-0.269505	0.516608
LPE 22:6	-0.237576	0.541984
PC 32:0	-0.142649	0.586169
PC 32:1	-0.215641	0.542681
PC 34:1	-0.126803	0.406461
PC 34:2	-0.224418	0.430113
PC 36:0	-0.254871	0.610864
PC 36:1	-0.141923	0.346819
PC 36:2	-0.136034	0.443267
PC 36:3	-0.0107059	0.0201446
PC 36:4	-0.162956	0.373949
PC 38:4	-0.188125	0.678479
PC 38:5	0.060189	0.161343
PC 38:6	-0.112678	0.36898
PC 40:6	-0.205437	0.903368
PC 40:7	0.0651856	0.145187
PC 40:8	-0.0216599	0.0447723
PC-O 32:0	-0.0698073	0.241295
PC-O 38:6	0.0133022	0.0303472
PC-P 32:0	0.135913	0.221966
PC-P 34:2	-0.334227	0.551191
PC-P 36:3	-0.0476892	0.140812
PC-P 36:4	-0.202764	0.64136
PC-P 38:6	-0.113574	0.241912
PE 34:1	-0.163544	0.531263
PE 34:2	-0.204577	0.621748
PE 36:1	-0.13147	0.488723
PE 36:2	-0.186032	0.84093
PE 36:3	0.049718	0.147301
PE 36:4	-0.113995	0.509718
PE 38:4	-0.185766	1.11244
PE 38:5	-0.0377605	0.118698
PE 40:6	-0.241899	1.18706
PE-P 16:0/18:1	-0.0448984	0.15491
PE-P 16:0/18:2	-0.170786	0.553451
PE-P 16:0/20:4	-0.150306	0.771347
PE-P 16:0/20:5	0.142641	0.443076
PE-P 16:0/22:6	-0.061685	0.265589
PE-P 18:0/18:1	0.076824	0.168448
PE-P 18:0/20:4	-0.149291	0.530452
PE-P 18:0/22:6	-0.157402	0.649112
PE-P 18:1/20:4	-0.149813	0.57879
PE-P 18:1/22:6	-0.1556	0.53881
PG 34:1	-0.11401	0.371641
PI 34:1	-0.183437	0.935284
PI 34:2	-0.243388	0.601942
PI 36:1	0.220297	0.285259
PI 36:2	-0.135097	0.362725
PI 36:3	-0.0283311	0.080886
PI 36:4	-0.207107	0.936607
PI 38:4	-0.195099	1.27078
PI 38:5	0.0582469	0.137054
PI 38:6	-0.111583	0.440064
PI 40:5	-0.0957219	0.547189
PI 40:6	-0.063487	0.161798
PS 38:4	-0.253746	1.10093
SM 33:1	-0.0661595	0.205224
SM 34:0	-0.127115	0.284199
SM 34:1	-0.110957	0.407155
SM 34:2	-0.176255	0.778475
SM 36:1	-0.216642	0.386938
SM 36:2	-0.159519	0.279529
SM 38:1	-0.267939	0.9543
SM 38:2	-0.192227	0.448434
SM 40:1	-0.379486	0.893491
SM 40:2	-0.25986	0.55273
SM 41:1	-0.183216	0.719709
SM 42:1	-0.156822	0.461952
SM 42:2	-0.0694808	0.278326
SM 42:3	-0.10523	0.296523
Sph d18:1	-0.0878809	0.185191
TG 48:1	-0.799151	0.66719
TG 48:1 -14:0	-0.702698	0.626082
TG 48:1 -16:0	-0.839498	0.737683
TG 48:1 -16:1	-0.883431	0.789241
TG 48:1 -18:1	-0.688355	0.673498
TG 48:2	-0.749502	0.757779
TG 48:2 -14:0	-0.783478	0.839007
TG 48:2 -16:0	-0.867532	0.948585
TG 48:2 -16:1	-0.704639	0.600627
TG 48:2 -18:1	-0.56795	0.627336
TG 48:2 -18:2	-0.770244	1.12733
TG 50:1	-0.710195	0.737798
TG 50:1 -16:0	-0.732723	0.783238
TG 50:1 -18:1	-0.707937	0.768514
TG 50:2	-0.73328	0.748316
TG 50:2 -16:0	-0.759135	0.865295
TG 50:2 -16:1	-0.710781	0.603407
TG 50:2 -18:1	-0.631052	0.56609
TG 50:2 -18:2	-0.821904	1.22272
TG 50:3	-0.745763	0.816913
TG 50:3 -16:0	-0.781564	0.880118
TG 50:3 -16:1	-0.746697	0.738054
TG 50:3 -18:1	-0.624042	0.63724
TG 50:3 -18:2	-0.688844	0.807398
TG 52:1	-0.86216	0.708244
TG 52:1 -16:0	-0.738407	0.684027
TG 52:1 -18:0	-0.811629	0.718016
TG 52:1 -18:1	-0.764913	0.635956
TG 52:2	-0.55373	0.546692
TG 52:2 -16:0	-0.497837	0.544045
TG 52:2 -18:0	-0.8719	0.997046
TG 52:2 -18:1	-0.502294	0.523568
TG 52:3	-0.599772	0.796346
TG 52:3 -16:0	-0.623751	0.874522
TG 52:3 -18:1	-0.518167	0.696577
TG 52:3 -18:2	-0.625518	0.897392
TG 52:4	-0.694286	1.03602
TG 52:4 -16:0	-0.711429	0.914983
TG 52:4 -16:1	-0.505407	0.566375
TG 52:4 -18:1	-0.579916	0.696882
TG 52:4 -18:2	-0.657773	0.911047
TG 52:5	-0.799206	1.16068
TG 52:5 -16:0	-0.827425	1.06723
TG 52:5 -16:1	-0.599609	0.748045
TG 52:5 -18:2	-0.731867	0.89814
TG 52:5 -18:3	-0.815634	1.01405
TG 54:2	-0.580358	0.640991
TG 54:2 -18:0	-0.554424	0.497773
TG 54:2 -18:1	-0.546962	0.566256
TG 54:3	-0.433853	0.409283
TG 54:3 -18:0	-0.518186	0.715842
TG 54:3 -18:1	-0.401171	0.359493
TG 54:3 -18:2	-0.609588	0.851099
TG 54:4	-0.466373	0.686855
TG 54:4 -18:1	-0.367122	0.500015
TG 54:4 -18:2	-0.414078	0.587544
TG 54:5	-0.533893	1.03498
TG 54:5 -18:1	-0.502661	0.831867
TG 54:5 -18:2	-0.469542	0.788726
TG 54:5 -18:3	-0.493924	0.641851
TG 54:6 -18:3	-0.632937	0.984942
TG 54:6 -20:5	-0.823117	1.02225
TG 54:7 -18:2	-0.760507	0.962197
TG 54:7 -18:3	-0.739621	1.07404
TG 56:5 -20:4	-0.482925	0.650047
TG 56:6 -20:4	-0.476766	1.02245
TG 56:6 -22:4	-0.553592	0.883637
TG 58:9 -22:6	-0.560278	0.801066
Supplemental Figure 5D
Hepatic TG (nmol/mg protein)
2afl/fl	L2aKO
110.82	76.2538
46.6957	48.0218
114.353	27.7436
132.475	76.1127
	98.2743
	82.3574

[truncated: 4 more sheets: Supplemental Figure 6, Supplemental Figure 7, Supplemental Figure 8, Supplemental Figure 9]
